# Supplementary material for: Synthesis, crystal structure, Hirshfeld surface analysis, density function theory calculations and photophysical properties of methyl 4′-[(4-bromobenzo­yl)­oxy]biphenyl-4-carboxyl­ate: a compound with bromine⋯oxygen contacts
Source: Acta Crystallogr E Crystallogr Commun. 2025 Feb 28;81(Pt 3):264–70. doi: 10.1107/S2056989025001604 (PMC11891586; doi:10.1107/S2056989025001604)
Supplement: Supplementary file 1 [file e-81-00264-sup1.cif]

##############################################################################
#                                                                            #
# This CIF contains the data in a paper accepted for publication in          #
# Acta Crystallographica Section E. It conforms to the requirements of       #
# Notes for Authors for Acta Crystallographica Section E, and has been       #
# peer reviewed under the auspices of the IUCr Commission on Journals.       #
#                                                                            #
# Full details of the Crystallographic Information File format               #
# are given in the paper "The Crystallographic Information File (CIF):       #
# a New Standard Archive File for Crystallography" by S. R. Hall, F. H.      #
# Allen and I. D. Brown [Acta Cryst. (1991), A47, 655-685].                  #
#                                                                            #
# The current version of the core CIF dictionary is obtainable from          #
# ftp://ftp.iucr.org/pub/cif_core.dic.                                       #
#                                                                            #
# Software is freely available for graphical display of the structure(s)     #
# in this CIF. For information consult the CIF software page                 #
# http://www.iucr.org/resources/cif/software.                                #
#                                                                            #
# This file may be used for bona fide research purposes within the           #
# scientific community so long as proper attribution is given to the journal # 
# article from which it was obtained.                                        #
#                                                                            #
##############################################################################
data_I
_audit_creation_method     'SHELXL-2019/3'
_journal_date_recd_electronic     2025-01-13
_journal_date_accepted     2025-02-21
_journal_name_full     'Acta Crystallographica, Section E'
_journal_year     2025
_journal_volume     81
_journal_issue      3
_journal_page_first     264
_journal_page_last     270
_journal_paper_category     GO
_journal_paper_doi     10.1107/S2056989025001604
_journal_coeditor_code     WM5751
_publ_contact_author_name     'B. S. Palakshamurthy'
_publ_contact_author_address
;
Department of PG Studies and Research in Physics, Albert Einstein Block, UCS,
Tumkur University, Tumkur, Karnataka-572103,
India
;
_publ_contact_author_email     'palaksha.bspm@gmail.com'
_publ_contact_author_fax     ?
_publ_contact_author_phone     ?
_publ_section_title
;
Synthesis, crystal structure, Hirshfeld surface analysis, density function
theory calculations and photophysical properties of methyl
4'-[(4-bromobenzoyl)oxy]biphenyl-4-carboxylate: a compound with
bromine...oxygen contacts
;
_publ_section_title_footnote     .
loop_
    _publ_author_name
    _publ_author_footnote
    _publ_author_address
    'Anilkumar, Hanumaiah' .
;
Department of Physics, Government First Grade College, Chikkballapur,
Karnataka-562101,
India
;
    'Selvanandan, Selvaraj' .
;
Department of Physics, ACS College of Engineering, Bangalore, Karnataka-560074,
India
;
    'Omkariah, Metikurke Amruthesh ' .
;
Department of Physics, Government First Grade College, Kadur, Karnataka-577548,
India
;
    'Harish Kumar, Mahadevaiah' .
;
Department of Physics, Government Engineering College, Ramanagara,
562159, Karnataka,
India
;
    'Srinivasa, Hosapalya Thimmaiah ' .
;
Raman Research Institute, C. V. Raman, Avenue,
Sadashivanagar, Bangalore, Karnataka,
India
;
    'Palakshamurthy, Bandrehalli Siddagangaiah' .
;
Department of PG Studies and Research in Physics, Albert Einstein Block, UCS,
Tumkur University, Tumkur, Karnataka-572103,
India
;
_publ_section_synopsis
;
Br...O contacts between neighboring molecules are present in the crystal of the
title compound. Its photophysical properties were estimated by solvatochromic
method.
;
_chemical_name_systematic
;
Methyl 4'-[(4-bromobenzoyl)oxy]biphenyl-4-carboxylate
;
_chemical_name_common     ?
_chemical_formula_moiety     'C21 H15 Br O4'
_chemical_formula_sum     'C21 H15 Br O4'
_chemical_formula_iupac     'C21 H15 Br O4'
_chemical_formula_weight     411.24
_chemical_melting_point     460
_chemical_absolute_configuration     ?
_symmetry_space_group_name_hall     'P 2c -2n'
_space_group_crystal_system     orthorhombic
_space_group_name_H-M_alt     'P n a 21'
_space_group_name_Hall     'P 2c -2n'
loop_
    _space_group_symop_operation_xyz
    'x, y, z'
    '-x, -y, z+1/2'
    '-x+1/2, y+1/2, z+1/2'
    'x+1/2, -y+1/2, z'
_cell_length_a     5.9754(8)
_cell_length_b     7.2962(9)
_cell_length_c     39.537(5)
_cell_angle_alpha     90
_cell_angle_beta     90
_cell_angle_gamma     90
_cell_volume     1723.7(4)
_cell_formula_units_Z     4
_cell_measurement_reflns_used     4189
_cell_measurement_theta_min     2.8
_cell_measurement_theta_max     30.0
_cell_measurement_temperature     300(2)
_exptl_crystal_description     Prism
_exptl_crystal_colour     colourless
_exptl_crystal_size_max     0.280
_exptl_crystal_size_mid     0.240
_exptl_crystal_size_min     0.210
_exptl_crystal_density_diffrn     1.585
_exptl_crystal_density_meas     ?
_exptl_crystal_density_method     ?
_exptl_crystal_F_000     832
_exptl_absorpt_coefficient_mu     2.409
_exptl_absorpt_correction_type     multi-scan
_exptl_absorpt_process_details
;
(SADABS; Krause <i>et al.</i>, 2015)
;
_exptl_absorpt_correction_T_min     0.152
_exptl_absorpt_correction_T_max     0.601
_diffrn_ambient_temperature     300(2)
_diffrn_source     'fine-focus sealed tube'
_diffrn_radiation_type     MoK\a
_diffrn_radiation_wavelength     0.71073
_diffrn_radiation_monochromator     Graphite
_diffrn_measurement_device_type     'Bruker SMART APEXII CCD'
_diffrn_measurement_method     '\f and \W scans'
_diffrn_detector_area_resol_mean     1.02
_diffrn_reflns_number     41401
_diffrn_reflns_av_R_equivalents     0.0388
_diffrn_reflns_av_unetI/netI     0.0404
_diffrn_reflns_theta_min     2.839
_diffrn_reflns_theta_max     30.553
_diffrn_reflns_theta_full     25.242
_diffrn_measured_fraction_theta_max     0.999
_diffrn_measured_fraction_theta_full     0.999
_diffrn_reflns_limit_h_min     -8
_diffrn_reflns_limit_h_max     8
_diffrn_reflns_limit_k_min     -10
_diffrn_reflns_limit_k_max     10
_diffrn_reflns_limit_l_min     -55
_diffrn_reflns_limit_l_max     56
_refine_special_details
;
Refined as a 2-component inversion twin.
;
_reflns_number_total     5204
_reflns_number_gt     4189
_reflns_threshold_expression     'I > 2\s(I)'
_refine_ls_structure_factor_coef     Fsqd
_refine_ls_matrix_type     full
_refine_ls_R_factor_all     0.0495
_refine_ls_R_factor_gt     0.0347
_refine_ls_wR_factor_gt     0.0674
_refine_ls_wR_factor_ref     0.0720
_refine_ls_goodness_of_fit_ref     1.047
_refine_ls_restrained_S_all     1.046
_refine_ls_number_reflns     5204
_refine_ls_number_parameters     236
_refine_ls_number_restraints     1
_refine_ls_number_constraints     0.12
_refine_ls_hydrogen_treatment     constr
_refine_ls_weighting_scheme     calc
_refine_ls_weighting_details
              'w=1/[\s^2^(Fo^2^)+(0.0182P)^2^+0.6795P] where P=(Fo^2^+2Fc^2^)/3'
_atom_sites_solution_hydrogens     geom
_atom_sites_solution_primary     direct
_atom_sites_solution_secondary     difmap
_refine_ls_shift/su_max     0.000
_refine_ls_shift/su_mean     0.000
_refine_diff_density_max     0.272
_refine_diff_density_min     -0.461
_refine_ls_extinction_method     none
_refine_ls_extinction_coef     .
_refine_ls_abs_structure_details
;
 Refined as an inversion twin
;
_refine_ls_abs_structure_Flack     0.060(11)
_refine_ls_abs_structure_Rogers     ?
loop_
    _atom_type_symbol
    _atom_type_description
    _atom_type_scat_dispersion_real
    _atom_type_scat_dispersion_imag
    _atom_type_scat_source
    'C' 'C' 0.0033 0.0016
                         'International Tables Vol C Tables 4.2.6.8 and 6.1.1.4'
    'H' 'H' 0.0000 0.0000
                         'International Tables Vol C Tables 4.2.6.8 and 6.1.1.4'
    'O' 'O' 0.0106 0.0060
                         'International Tables Vol C Tables 4.2.6.8 and 6.1.1.4'
    'Br' 'Br' -0.2901 2.4595
                         'International Tables Vol C Tables 4.2.6.8 and 6.1.1.4'
_computing_data_collection
;
APEX2 (Bruker, 2017),
;
_computing_cell_refinement
;
SAINT (Bruker, 2017)
;
_computing_data_reduction
;
SAINT (Bruker, 2017)
;
_computing_structure_solution
;
<i>SHELXT</i> (Sheldrick, 2015a)
;
_computing_structure_refinement
;
SHELXL (Sheldrick, 2015b)
;
_computing_molecular_graphics
;
Mercury (Macrae <i>et al.</i>,  2020)
;
_computing_publication_material
;
publCIF (Westrip, 2010)
;
loop_
    _atom_site_type_symbol
    _atom_site_label
    _atom_site_fract_x
    _atom_site_fract_y
    _atom_site_fract_z
    _atom_site_U_iso_or_equiv
    _atom_site_adp_type
    _atom_site_calc_flag
    _atom_site_occupancy
    _atom_site_disorder_assembly
    _atom_site_disorder_group
    Br Br1 1.33516(7) 0.54905(5) 0.28015(2) 0.05786(12) Uani d 1 . .
    O O2 0.9870(4) 0.5141(3) 0.44334(6) 0.0385(5) Uani d 1 . .
    O O1 0.6870(4) 0.3799(4) 0.41979(7) 0.0572(7) Uani d 1 . .
    C C21 0.1186(9) 0.5432(8) 0.71793(12) 0.0705(15) Uani d 1 . .
    H H21A -0.031918 0.589171 0.717313 0.106 Uiso calc 1 . .
    H H21B 0.117386 0.417942 0.725346 0.106 Uiso calc 1 . .
    H H21C 0.205866 0.615516 0.733346 0.106 Uiso calc 1 . .
    O O4 0.2160(5) 0.5539(4) 0.68434(7) 0.0606(8) Uani d 1 . .
    C C20 0.4255(7) 0.4952(5) 0.68076(10) 0.0447(8) Uani d 1 . .
    C C17 0.5027(6) 0.5032(5) 0.64515(8) 0.0364(7) Uani d 1 . .
    C C18 0.7117(6) 0.4322(5) 0.63731(9) 0.0414(8) Uani d 1 . .
    H H18 0.801659 0.385070 0.654425 0.050 Uiso calc 1 . .
    C C19 0.7869(5) 0.4308(5) 0.60442(9) 0.0390(7) Uani d 1 . .
    H H19 0.927359 0.382180 0.599737 0.047 Uiso calc 1 . .
    C C14 0.6585(5) 0.5002(4) 0.57790(8) 0.0304(6) Uani d 1 . .
    C C11 0.7408(5) 0.5000(4) 0.54250(8) 0.0296(6) Uani d 1 . .
    C C12 0.9405(6) 0.4156(5) 0.53322(8) 0.0375(7) Uani d 1 . .
    H H12 1.024510 0.356560 0.549743 0.045 Uiso calc 1 . .
    C C13 1.0183(6) 0.4166(5) 0.50024(8) 0.0384(7) Uani d 1 . .
    H H13 1.152969 0.359944 0.494794 0.046 Uiso calc 1 . .
    C C8 0.8942(5) 0.5024(4) 0.47567(8) 0.0327(6) Uani d 1 . .
    C C7 0.8675(6) 0.4483(4) 0.41677(8) 0.0355(7) Uani d 1 . .
    C C1 0.9865(6) 0.4774(4) 0.38438(8) 0.0327(6) Uani d 1 . .
    C C6 0.8794(6) 0.4209(5) 0.35476(9) 0.0370(8) Uani d 1 . .
    H H6 0.738063 0.367892 0.355958 0.044 Uiso calc 1 . .
    C C5 0.9820(6) 0.4433(5) 0.32362(8) 0.0424(8) Uani d 1 . .
    H H5 0.910596 0.406027 0.303881 0.051 Uiso calc 1 . .
    C C4 1.1928(6) 0.5221(5) 0.32236(8) 0.0394(7) Uani d 1 . .
    C C10 0.6189(6) 0.5857(5) 0.51662(8) 0.0384(7) Uani d 1 . .
    H H10 0.483925 0.642600 0.521791 0.046 Uiso calc 1 . .
    C C9 0.6957(6) 0.5876(5) 0.48333(9) 0.0400(8) Uani d 1 . .
    H H9 0.613348 0.645774 0.466508 0.048 Uiso calc 1 . .
    C C16 0.3731(5) 0.5741(5) 0.61941(9) 0.0370(7) Uani d 1 . .
    H H16 0.233589 0.623998 0.624316 0.044 Uiso calc 1 . .
    C C15 0.4492(5) 0.5716(5) 0.58628(8) 0.0368(7) Uani d 1 . .
    H H15 0.358554 0.618626 0.569238 0.044 Uiso calc 1 . .
    C C2 1.1985(5) 0.5553(4) 0.38240(8) 0.0365(7) Uani d 1 . .
    H H2 1.272007 0.591248 0.402036 0.044 Uiso calc 1 . .
    C C3 1.3003(6) 0.5793(5) 0.35129(9) 0.0389(7) Uani d 1 . .
    H H3 1.440710 0.633865 0.349921 0.047 Uiso calc 1 . .
    O O3 0.5380(5) 0.4447(5) 0.70399(7) 0.0732(10) Uani d 1 . .
loop_
    _atom_site_aniso_label
    _atom_site_aniso_U_11
    _atom_site_aniso_U_22
    _atom_site_aniso_U_33
    _atom_site_aniso_U_12
    _atom_site_aniso_U_13
    _atom_site_aniso_U_23
    Br1 0.0637(2) 0.0753(2) 0.03460(15) -0.00193(19) 0.0122(2) 0.0024(2)
    O2 0.0385(12) 0.0495(13) 0.0275(10) -0.0062(10) 0.0031(9) -0.0048(9)
    O1 0.0510(15) 0.0747(18) 0.0459(15) -0.0271(14) 0.0108(12) -0.0129(14)
    C21 0.069(3) 0.101(4) 0.041(3) 0.004(3) 0.015(2) 0.003(2)
    O4 0.0532(16) 0.092(2) 0.0369(15) 0.0124(15) 0.0089(12) 0.0039(14)
    C20 0.050(2) 0.052(2) 0.0323(16) -0.0042(16) 0.0003(15) -0.0007(14)
    C17 0.0399(16) 0.0391(17) 0.0302(14) -0.0033(13) -0.0020(13) -0.0003(13)
    C18 0.0397(17) 0.050(2) 0.0351(16) 0.0046(15) -0.0046(13) 0.0008(15)
    C19 0.0328(16) 0.050(2) 0.0348(16) 0.0074(14) -0.0039(12) 0.0010(14)
    C14 0.0328(13) 0.0256(13) 0.0329(15) -0.0002(12) -0.0010(12) -0.0009(11)
    C11 0.0330(14) 0.0247(12) 0.0311(14) -0.0015(11) -0.0005(12) -0.0010(11)
    C12 0.0387(16) 0.0393(18) 0.0344(16) 0.0076(14) -0.0010(13) 0.0016(13)
    C13 0.0341(16) 0.0447(18) 0.0365(17) 0.0087(14) 0.0033(13) -0.0019(13)
    C8 0.0333(15) 0.0322(15) 0.0327(15) -0.0050(12) 0.0044(12) -0.0031(12)
    C7 0.0390(17) 0.0326(15) 0.0350(16) -0.0014(13) 0.0023(13) -0.0030(13)
    C1 0.0381(15) 0.0279(14) 0.0322(15) 0.0001(12) -0.0005(12) -0.0015(12)
    C6 0.0348(16) 0.0366(16) 0.039(2) -0.0028(12) -0.0020(14) -0.0031(14)
    C5 0.0446(18) 0.0495(19) 0.0329(17) -0.0003(15) -0.0052(14) -0.0044(14)
    C4 0.0452(19) 0.0421(17) 0.0308(16) 0.0024(14) 0.0037(13) 0.0025(13)
    C10 0.0381(16) 0.0432(18) 0.0339(16) 0.0130(14) 0.0028(13) 0.0005(13)
    C9 0.0434(19) 0.0443(19) 0.0323(15) 0.0120(15) -0.0019(13) 0.0055(13)
    C16 0.0296(16) 0.0448(19) 0.0367(16) 0.0039(13) 0.0019(12) 0.0009(14)
    C15 0.0353(15) 0.0430(18) 0.0322(15) 0.0051(14) -0.0030(12) 0.0058(13)
    C2 0.0357(16) 0.0411(17) 0.0327(15) -0.0014(13) -0.0026(12) -0.0019(13)
    C3 0.0340(16) 0.0447(18) 0.0379(17) -0.0030(13) 0.0047(13) 0.0006(14)
    O3 0.0623(19) 0.125(3) 0.0323(14) 0.0227(19) -0.0003(13) 0.0077(16)
_geom_special_details
;
 All esds (except the esd in the dihedral angle between two l.s. planes)
 are estimated using the full covariance matrix.  The cell esds are taken
 into account individually in the estimation of esds in distances, angles
 and torsion angles; correlations between esds in cell parameters are only
 used when they are defined by crystal symmetry.  An approximate (isotropic)
 treatment of cell esds is used for estimating esds involving l.s. planes.
;
loop_
    _geom_bond_atom_site_label_1
    _geom_bond_atom_site_label_2
    _geom_bond_site_symmetry_2
    _geom_bond_distance
    _geom_bond_publ_flag
    Br1 C4 . 1.884(3) ?
    O2 O2 1 0.000(4) ?
    O2 C7 . 1.358(4) ?
    O2 C8 . 1.396(4) ?
    O1 C7 . 1.195(4) ?
    C21 O4 . 1.452(5) ?
    C21 H21A . 0.9600 ?
    C21 H21B . 0.9600 ?
    C21 H21C . 0.9600 ?
    O4 C20 . 1.331(5) ?
    C20 O3 . 1.196(5) ?
    C20 C17 . 1.483(5) ?
    C17 C16 . 1.379(5) ?
    C17 C18 . 1.387(5) ?
    C18 C19 . 1.376(5) ?
    C18 H18 . 0.9300 ?
    C19 C14 . 1.394(4) ?
    C19 H19 . 0.9300 ?
    C14 C15 . 1.395(4) ?
    C14 C11 . 1.484(4) ?
    C11 C12 . 1.392(5) ?
    C11 C10 . 1.403(4) ?
    C12 C13 . 1.384(4) ?
    C12 H12 . 0.9300 ?
    C13 C8 . 1.373(5) ?
    C13 H13 . 0.9300 ?
    C8 C9 . 1.373(5) ?
    C7 C1 . 1.480(4) ?
    C1 C2 . 1.390(4) ?
    C1 C6 . 1.397(5) ?
    C6 C5 . 1.385(5) ?
    C6 H6 . 0.9300 ?
    C5 C4 . 1.386(5) ?
    C5 H5 . 0.9300 ?
    C4 C3 . 1.376(5) ?
    C10 C9 . 1.394(5) ?
    C10 H10 . 0.9300 ?
    C9 H9 . 0.9300 ?
    C16 C15 . 1.387(4) ?
    C16 H16 . 0.9300 ?
    C15 H15 . 0.9300 ?
    C2 C3 . 1.384(5) ?
    C2 H2 . 0.9300 ?
    C3 H3 . 0.9300 ?
loop_
    _geom_angle_atom_site_label_1
    _geom_angle_atom_site_label_2
    _geom_angle_atom_site_label_3
    _geom_angle_site_symmetry_1
    _geom_angle_site_symmetry_3
    _geom_angle
    _geom_angle_publ_flag
    C7 O2 C8 . . 118.6(3) ?
    O4 C21 H21A . . 109.5 ?
    O4 C21 H21B . . 109.5 ?
    H21A C21 H21B . . 109.5 ?
    O4 C21 H21C . . 109.5 ?
    H21A C21 H21C . . 109.5 ?
    H21B C21 H21C . . 109.5 ?
    C20 O4 C21 . . 117.2(3) ?
    O3 C20 O4 . . 123.1(4) ?
    O3 C20 C17 . . 124.5(4) ?
    O4 C20 C17 . . 112.4(3) ?
    C16 C17 C18 . . 118.7(3) ?
    C16 C17 C20 . . 122.7(3) ?
    C18 C17 C20 . . 118.5(3) ?
    C19 C18 C17 . . 120.5(3) ?
    C19 C18 H18 . . 119.7 ?
    C17 C18 H18 . . 119.7 ?
    C18 C19 C14 . . 121.9(3) ?
    C18 C19 H19 . . 119.0 ?
    C14 C19 H19 . . 119.1 ?
    C19 C14 C15 . . 116.8(3) ?
    C19 C14 C11 . . 121.8(3) ?
    C15 C14 C11 . . 121.4(3) ?
    C12 C11 C10 . . 116.7(3) ?
    C12 C11 C14 . . 122.2(3) ?
    C10 C11 C14 . . 121.1(3) ?
    C13 C12 C11 . . 122.3(3) ?
    C13 C12 H12 . . 118.9 ?
    C11 C12 H12 . . 118.9 ?
    C8 C13 C12 . . 119.2(3) ?
    C8 C13 H13 . . 120.4 ?
    C12 C13 H13 . . 120.4 ?
    C9 C8 C13 . . 121.1(3) ?
    C9 C8 O2 . 1 121.2(3) ?
    C13 C8 O2 . 1 117.4(3) ?
    C9 C8 O2 . . 121.2(3) ?
    C13 C8 O2 . . 117.4(3) ?
    O1 C7 O2 . . 123.0(3) ?
    O1 C7 C1 . . 125.5(3) ?
    O2 C7 C1 . . 111.5(3) ?
    C2 C1 C6 . . 119.4(3) ?
    C2 C1 C7 . . 123.0(3) ?
    C6 C1 C7 . . 117.6(3) ?
    C5 C6 C1 . . 120.5(3) ?
    C5 C6 H6 . . 119.7 ?
    C1 C6 H6 . . 119.7 ?
    C6 C5 C4 . . 118.9(3) ?
    C6 C5 H5 . . 120.6 ?
    C4 C5 H5 . . 120.6 ?
    C3 C4 C5 . . 121.4(3) ?
    C3 C4 Br1 . . 119.6(3) ?
    C5 C4 Br1 . . 119.1(3) ?
    C9 C10 C11 . . 121.5(3) ?
    C9 C10 H10 . . 119.3 ?
    C11 C10 H10 . . 119.3 ?
    C8 C9 C10 . . 119.2(3) ?
    C8 C9 H9 . . 120.4 ?
    C10 C9 H9 . . 120.4 ?
    C17 C16 C15 . . 120.5(3) ?
    C17 C16 H16 . . 119.7 ?
    C15 C16 H16 . . 119.7 ?
    C16 C15 C14 . . 121.6(3) ?
    C16 C15 H15 . . 119.2 ?
    C14 C15 H15 . . 119.2 ?
    C3 C2 C1 . . 120.2(3) ?
    C3 C2 H2 . . 119.9 ?
    C1 C2 H2 . . 119.9 ?
    C4 C3 C2 . . 119.7(3) ?
    C4 C3 H3 . . 120.2 ?
    C2 C3 H3 . . 120.2 ?
loop_
    _geom_torsion_atom_site_label_1
    _geom_torsion_atom_site_label_2
    _geom_torsion_atom_site_label_3
    _geom_torsion_atom_site_label_4
    _geom_torsion_site_symmetry_1
    _geom_torsion_site_symmetry_2
    _geom_torsion_site_symmetry_3
    _geom_torsion_site_symmetry_4
    _geom_torsion
    _geom_torsion_publ_flag
    C21 O4 C20 O3 . . . . -4.2(6) ?
    C21 O4 C20 C17 . . . . 176.9(4) ?
    O3 C20 C17 C16 . . . . -175.4(4) ?
    O4 C20 C17 C16 . . . . 3.5(5) ?
    O3 C20 C17 C18 . . . . 6.2(6) ?
    O4 C20 C17 C18 . . . . -174.8(3) ?
    C16 C17 C18 C19 . . . . -0.7(5) ?
    C20 C17 C18 C19 . . . . 177.7(3) ?
    C17 C18 C19 C14 . . . . 0.2(5) ?
    C18 C19 C14 C11 . . . . 179.5(3) ?
    C19 C14 C11 C12 . . . . 6.1(5) ?
    C15 C14 C11 C12 . . . . -174.4(3) ?
    C19 C14 C11 C10 . . . . -174.0(3) ?
    C15 C14 C11 C10 . . . . 5.5(5) ?
    C10 C11 C12 C13 . . . . 0.6(5) ?
    C14 C11 C12 C13 . . . . -179.5(3) ?
    C11 C12 C13 C8 . . . . -0.5(5) ?
    C12 C13 C8 C9 . . . . 0.3(5) ?
    C12 C13 C8 O2 . . . 1 174.7(3) ?
    C12 C13 C8 O2 . . . . 174.7(3) ?
    C7 O2 C8 C9 . . . . -60.4(4) ?
    C7 O2 C8 C13 . . . . 125.3(3) ?
    C8 O2 C7 O1 . . . . -0.5(5) ?
    C8 O2 C7 C1 . . . . 178.0(3) ?
    O1 C7 C1 C2 . . . . -178.9(3) ?
    O2 C7 C1 C2 1 . . . 2.7(4) ?
    O2 C7 C1 C2 . . . . 2.7(4) ?
    O1 C7 C1 C6 . . . . 0.2(5) ?
    O2 C7 C1 C6 1 . . . -178.2(3) ?
    O2 C7 C1 C6 . . . . -178.2(3) ?
    C2 C1 C6 C5 . . . . -0.5(5) ?
    C7 C1 C6 C5 . . . . -179.7(3) ?
    C1 C6 C5 C4 . . . . 0.2(5) ?
    C6 C5 C4 C3 . . . . -0.5(5) ?
    C6 C5 C4 Br1 . . . . 178.9(3) ?
    C12 C11 C10 C9 . . . . -0.6(5) ?
    C14 C11 C10 C9 . . . . 179.5(3) ?
    C13 C8 C9 C10 . . . . -0.3(5) ?
    O2 C8 C9 C10 1 . . . -174.5(3) ?
    O2 C8 C9 C10 . . . . -174.5(3) ?
    C11 C10 C9 C8 . . . . 0.5(5) ?
    C18 C17 C16 C15 . . . . 1.0(5) ?
    C20 C17 C16 C15 . . . . -177.3(3) ?
    C17 C16 C15 C14 . . . . -0.8(5) ?
    C19 C14 C15 C16 . . . . 0.3(5) ?
    C11 C14 C15 C16 . . . . -179.2(3) ?
    C6 C1 C2 C3 . . . . 1.1(5) ?
    C7 C1 C2 C3 . . . . -179.8(3) ?
    C5 C4 C3 C2 . . . . 1.1(5) ?
    Br1 C4 C3 C2 . . . . -178.3(3) ?
    C1 C2 C3 C4 . . . . -1.4(5) ?
loop_
    _geom_hbond_atom_site_label_D
    _geom_hbond_atom_site_label_H
    _geom_hbond_atom_site_label_A
    _geom_hbond_site_symmetry_A
    _geom_hbond_distance_DH
    _geom_hbond_distance_HA
    _geom_hbond_distance_DA
    _geom_hbond_angle_DHA
    _geom_hbond_publ_flag
    C3 H3 Cg1 4_445 0.93 2.82 3.526(4) 133 yes
    C6 H6 Cg1 4_565 0.93 2.83 3.523(4) 133 yes
    C10 H10 Cg2 4_555 0.93 2.83 3.523(4) 132 yes
    C13 H13 Cg2 4_465 0.93 2.87 3.552(4) 131 yes
    C16 H16 Cg3 4_555 0.93 2.92 3.566(4) 128 yes
    C19 H19 Cg3 4_465 0.93 2.99 3.623(4) 127 yes
_shelx_space_group_comment
;
The symmetry employed for this shelxl refinement is uniquely defined
by the following loop, which should always be used as a source of
symmetry information in preference to the above space-group names.
They are only intended as comments.
;
_shelx_estimated_absorpt_T_min     0.552
_shelx_estimated_absorpt_T_max     0.632
_shelx_hkl_file
;
   1   0   0    0.30    0.10
   1   0   0   -0.20    0.10
   1   0   0   -0.10    0.10
   1   0   0    0.10    0.10
  -1   0   0    0.20    0.10
  -1   0   0    0.10    0.10
  -1   0   0    0.10    0.10
  -1   0   0    0.20    0.10
   2   0   0   86.09    4.80
   2   0   0   83.49    4.80
  -2   0   0   82.59    4.80
  -2   0   0   89.59    4.80
  -2   0   0   85.09    4.80
  -2   0   0   84.49    4.80
   2   0   0   84.09    4.80
   2   0   0   84.99    4.80
   2   0   0   84.89    4.80
   3   0   0    0.30    0.30
  -3   0   0   -0.10    0.30
  -3   0   0   -0.30    0.30
   3   0   0   -0.50    0.30
  -4   0   0    0.60    0.40
  -4   0   0    0.10    0.50
   4   0   0    1.80    0.40
   4   0   0    0.80    0.40
  -5   0   0   -0.70    0.50
   5   0   0   -0.40    0.50
  -5   0   0    0.30    0.50
   5   0   0   -0.10    0.50
   6   0   0   53.39    3.20
  -6   0   0   49.99    3.30
   6   0   0   48.80    3.20
   6   0   0   52.99    3.30
  -6   0   0   44.70    3.20
   7   0   0    0.30    0.80
   7   0   0    0.40    0.90
   7   0   0    0.20    0.80
  -7   0   0    0.30    0.80
  -8   0   0    2.00    1.10
   8   0   0   -1.00    1.00
   8   0   0    0.10    1.00
   8   0   0   -0.30    1.00
   0  -1   0    4.90    0.30
   0   1   0    4.80    0.30
   0   1   0    5.40    0.30
   0   1   0    4.20    0.30
  -1  -1   0   16.10    0.90
   1  -1   0   16.70    0.90
   1   1   0   15.20    1.00
  -1   1   0   16.20    0.90
  -1  -1   0   15.40    0.90
   1   1   0   14.80    0.90
   1   1   0   16.00    1.00
   1   1   0   16.40    0.90
   1  -1   0   16.50    0.90
   1   1   0   15.30    1.00
  -1   1   0   17.10    0.90
   1   1   0   16.30    0.90
   1  -1   0   15.40    0.90
  -1  -1   0   15.90    0.90
   1  -1   0   15.90    0.90
  -1   1   0   15.10    0.90
  -1  -1   0   15.20    1.00
  -2  -1   0    9.50    0.80
   2   1   0   10.80    0.70
  -2  -1   0   10.70    0.70
   2   1   0   10.80    0.70
  -2  -1   0   10.10    0.80
   2   1   0   10.70    0.70
  -2   1   0   11.30    0.70
   2  -1   0   10.00    0.70
   2  -1   0   10.70    0.70
   2  -1   0   10.20    0.70
   2   1   0   12.00    0.70
  -2  -1   0   10.40    0.70
  -2  -1   0   11.40    0.70
   2   1   0   11.90    0.70
   2  -1   0   10.90    0.70
  -2   1   0   10.70    0.70
   2  -1   0   11.50    0.70
  -2   1   0   10.90    0.70
   2   1   0   11.90    0.70
   2   1   0   10.80    0.70
  -3   1   0  347.87   19.80
   3  -1   0  354.96   19.80
   3  -1   0  360.36   19.80
   3   1   0  350.96   19.90
  -3  -1   0  355.26   19.80
  -3   1   0  368.06   19.80
   3  -1   0  357.96   19.80
  -3  -1   0  355.56   19.80
  -3   1   0  369.46   19.80
  -3  -1   0  367.46   19.90
   3  -1   0  339.27   19.80
   3   1   0  346.57   19.80
  -3  -1   0  362.06   19.90
   4   1   0    7.60    0.70
   4   1   0    7.90    0.80
  -4   1   0    7.50    0.80
  -4  -1   0    8.10    0.60
   4  -1   0    7.30    0.70
  -4  -1   0    8.60    0.80
  -4  -1   0    7.00    0.80
  -4   1   0    7.60    0.70
   4  -1   0    8.00    0.70
  -4  -1   0    7.20    0.60
  -4   1   0    7.30    0.70
   4  -1   0    6.80    0.70
  -5   1   0    4.40    0.70
   5  -1   0    4.50    0.70
  -5  -1   0    4.10    0.60
   5  -1   0    3.20    0.70
   5   1   0    3.30    0.70
  -5  -1   0    3.90    0.50
  -5  -1   0    2.80    0.70
   5   1   0    5.20    0.80
  -5  -1   0    3.40    0.70
   5  -1   0    4.20    1.10
   6  -1   0    0.50    0.60
   6  -1   0    0.10    0.60
  -6  -1   0    1.00    0.70
  -6   1   0   -0.50    0.60
  -6  -1   0    1.20    0.70
  -6   1   0    0.80    0.70
   6   1   0   -0.10    0.70
   6   1   0    1.30    0.80
  -6  -1   0    0.80    0.50
  -6  -1   0    1.10    0.50
   6  -1   0   -0.20    0.60
  -7  -1   0    2.10    0.70
   7   1   0    1.20    0.90
   7   1   0    0.00    0.90
   7   1   0    2.00    0.90
  -7  -1   0    1.20    0.90
   7  -1   0    1.30    0.80
   7  -1   0    1.40    0.90
  -7  -1   0    0.90    0.70
  -8  -1   0    1.40    1.00
  -8   1   0    0.00    0.90
   8   1   0    3.00    1.30
  -8  -1   0    1.20    0.80
   8  -1   0    0.70    1.00
   8   1   0    0.70    1.00
   8   1   0    0.60    1.10
   8  -1   0    0.10    1.00
   8  -1   0   -0.10    1.10
   0   2   0 7865.31  495.65
   0  -2   0 9999.00  497.45
  -1   2   0 1231.88   68.09
  -1  -2   0 1223.18   68.09
  -1  -2   0 1276.27   68.09
   1  -2   0 1250.67   67.99
   1   2   0 1247.28   68.09
   1   2   0 1224.48   68.09
   1   2   0 1251.97   68.09
  -1  -2   0 1228.28   68.09
   1   2   0 1214.78   68.09
  -1  -2   0 1198.38   68.09
   1   2   0 1197.28   68.09
   2  -2   0    9.90    0.70
  -2  -2   0    9.60    0.70
   2   2   0    8.60    0.70
   2  -2   0    9.30    0.60
   2  -2   0    8.20    0.60
  -2  -2   0    7.90    0.70
  -2  -2   0    9.80    0.70
   2   2   0    7.60    0.70
  -2   2   0   10.20    0.60
  -2   2   0    7.80    0.60
   2  -2   0    7.40    0.60
   2   2   0   10.00    0.70
  -2  -2   0   10.00    0.70
  -3   2   0   -0.20    0.30
   3  -2   0    0.60    0.30
   3  -2   0    0.00    0.30
  -3  -2   0    0.00    0.30
   3  -2   0    0.20    0.30
   3   2   0    0.40    0.30
  -3   2   0    0.30    0.30
   3   2   0   -0.40    0.30
   3   2   0    0.30    0.20
   3  -2   0    0.50    0.30
  -3  -2   0    0.00    0.40
  -3   2   0    0.10    0.30
  -3  -2   0   -0.10    0.30
  -3  -2   0    0.00    0.30
  -4   2   0    0.90    0.40
   4  -2   0    0.70    0.40
  -4  -2   0    0.90    0.40
  -4  -2   0    1.90    0.50
   4   2   0    1.50    0.50
   4  -2   0    1.20    0.40
  -4  -2   0    0.50    0.50
  -4   2   0   -0.10    0.40
  -4  -2   0    1.60    0.40
  -4   2   0    1.00    0.50
   4   2   0    1.00    0.50
   4  -2   0    0.70    0.40
   5   2   0    3.80    0.80
   5  -2   0    3.70    0.70
   5  -2   0    5.10    0.70
  -5   2   0    3.50    0.80
  -5  -2   0    4.20    0.60
  -5   2   0    4.30    0.70
   5  -2   0    4.40    0.70
  -5  -2   0    3.30    0.70
  -5   2   0    3.70    0.70
   5   2   0    4.10    0.80
  -5  -2   0    3.60    0.70
  -5  -2   0    3.90    0.60
  -6   2   0   21.30    1.90
   6  -2   0   25.40    1.90
  -6  -2   0   24.40    1.80
  -6  -2   0   24.90    1.80
   6   2   0   22.10    1.90
   6  -2   0   23.90    1.90
  -6  -2   0   25.30    2.00
  -6  -2   0   28.70    2.00
   6   2   0   25.10    2.00
   6  -2   0   28.60    1.90
  -7   2   0    3.70    1.00
  -7  -2   0    1.90    1.00
   7  -2   0    6.00    1.10
  -7  -2   0    5.10    1.00
   7   2   0    3.00    1.10
   7   2   0    4.30    1.10
   7  -2   0    5.20    1.20
  -7  -2   0    3.00    0.80
   8   2   0    0.70    1.10
  -8  -2   0   -0.20    0.80
   8  -2   0    0.90    1.00
   8  -2   0    1.50    1.00
   8   2   0    0.70    1.10
  -8  -2   0   -1.50    0.90
   8  -2   0    0.70    0.90
   8   2   0   -0.90    1.10
   0  -3   0    0.60    0.20
   0   3   0    0.30    0.30
   0   3   0    0.20    0.20
   0  -3   0    0.00    0.20
   0  -3   0    0.40    0.30
   0   3   0    0.10    0.20
   0   3   0    0.00    0.10
   0   3   0    0.60    0.20
   0  -3   0   -0.10    0.20
   1   3   0    0.60    0.30
   1  -3   0    0.30    0.20
  -1   3   0    0.80    0.30
  -1  -3   0    1.00    0.30
  -1   3   0    1.00    0.20
   1   3   0    1.00    0.30
  -1  -3   0    0.70    0.30
   1   3   0    1.10    0.30
  -1   3   0    0.70    0.30
   1   3   0    0.70    0.20
  -1  -3   0    0.50    0.30
   1   3   0    0.10    0.20
   1  -3   0    0.70    0.20
   1  -3   0    0.90    0.30
   2  -3   0   31.40    1.90
  -2  -3   0   29.90    1.90
   2  -3   0   31.50    1.90
  -2   3   0   32.90    1.80
   2   3   0   32.30    1.90
  -2  -3   0   31.50    1.90
   2   3   0   31.60    1.90
  -2  -3   0   33.20    1.90
   2  -3   0   29.50    1.80
  -2   3   0   32.40    1.90
   2  -3   0   31.00    1.80
  -2   3   0   31.70    1.90
   2  -3   0   32.30    1.90
   2   3   0   28.60    1.90
  -2   3   0   31.00    1.90
  -2  -3   0   31.80    1.90
   3   3   0   29.20    1.80
  -3   3   0   27.50    1.70
  -3  -3   0   29.00    1.80
   3   3   0   27.70    1.80
   3  -3   0   27.10    1.70
   3  -3   0   28.50    1.70
   3  -3   0   28.80    1.80
  -3   3   0   29.20    1.70
  -3  -3   0   28.00    1.80
   3   3   0   28.20    1.80
  -3  -3   0   25.90    1.80
  -3  -3   0   28.40    1.80
   4   3   0   16.90    1.70
   4   3   0   15.50    1.10
   4  -3   0   17.60    1.20
  -4   3   0   15.60    1.20
  -4   3   0   15.80    1.20
   4  -3   0   19.90    1.30
  -4  -3   0   15.60    1.30
   4   3   0   16.50    1.30
  -4  -3   0   15.60    1.30
  -4  -3   0   18.20    1.50
  -4  -3   0   15.30    1.20
  -5  -3   0    0.50    0.60
  -5  -3   0    0.70    0.50
   5  -3   0    0.90    0.60
   5  -3   0    1.30    0.50
   5   3   0    0.20    0.60
   5   3   0    0.10    0.60
  -5  -3   0    0.60    0.60
   5  -3   0    1.40    0.50
  -5  -3   0    0.80    0.60
  -5   3   0    0.70    0.50
  -6  -3   0    1.10    0.70
   6   3   0    0.00    0.80
  -6  -3   0    0.10    0.80
   6  -3   0    0.40    0.60
   6  -3   0    0.50    0.70
   6  -3   0    0.20    0.60
   6   3   0    0.20    0.80
  -6  -3   0   -0.10    0.80
  -6   3   0    0.80    0.60
  -6  -3   0    1.40    0.60
  -7  -3   0    0.80    0.90
   7  -3   0    0.00    0.70
   7  -3   0    0.90    0.90
   7   3   0   -0.60    0.90
   7   3   0   -0.10    0.90
  -7  -3   0    0.80    1.00
  -8  -3   0    2.30    1.30
  -8  -3   0    3.50    1.10
   8   3   0    3.30    1.30
   8   3   0    2.60    1.20
   8  -3   0    2.20    1.10
   8  -3   0    2.50    1.10
   8  -3   0    2.30    1.10
   0  -4   0  119.89    6.90
   0   4   0  124.79    7.00
   0   4   0  127.99    7.00
   0   4   0  121.99    7.00
   0  -4   0  123.59    7.00
   0   4   0  122.39    7.00
  -1  -4   0  582.84   31.30
   1   4   0  553.64   31.30
  -1  -4   0  574.04   31.30
   1  -4   0  556.44   31.20
   1   4   0  580.04   31.30
   1   4   0  550.54   31.20
   1  -4   0  580.64   31.20
  -1   4   0  555.24   31.30
   1   4   0  552.64   31.20
  -1   4   0  573.54   31.30
  -1   4   0  568.24   31.20
   1  -4   0  535.75   31.20
  -1   4   0  559.74   31.30
   2   4   0    6.20    0.70
   2  -4   0    7.80    0.60
   2  -4   0    9.20    0.70
  -2  -4   0    8.00    0.70
  -2   4   0    6.30    0.70
  -2  -4   0    7.30    0.70
  -2  -4   0    6.80    0.70
  -2   4   0    7.50    0.60
  -2  -4   0    7.40    0.80
   2  -4   0    8.10    0.70
  -2   4   0    6.40    0.60
   2   4   0    8.40    0.80
  -2   4   0    6.30    0.70
   2   4   0    6.80    0.70
  -3  -4   0    2.20    0.60
  -3   4   0    1.40    0.40
  -3   4   0    2.00    0.40
  -3  -4   0    1.30    0.50
   3   4   0    2.00    0.60
  -3  -4   0    0.70    0.40
  -3   4   0    2.10    0.40
   3  -4   0    1.40    0.30
   3  -4   0    1.80    0.50
  -3  -4   0    0.90    0.50
   3  -4   0    1.00    0.30
   3   4   0    1.30    0.40
   3   4   0    1.40    0.50
   4  -4   0    0.50    0.40
  -4  -4   0    0.30    0.60
  -4   4   0   -0.10    0.40
  -4   4   0    1.00    0.40
   4   4   0   -0.20    0.40
  -4  -4   0    0.60    0.50
   4   4   0    0.20    0.60
  -4   4   0    1.00    0.50
   4   4   0   -0.40    0.50
  -4  -4   0    0.40    0.50
   4  -4   0    0.60    0.50
  -4  -4   0    1.40    0.60
  -5  -4   0    7.10    1.10
   5  -4   0    9.90    1.10
  -5  -4   0    8.80    1.10
  -5  -4   0    9.50    1.20
  -5  -4   0    8.10    1.00
  -5   4   0   11.00    1.00
   5  -4   0    8.90    0.90
   5  -4   0   11.40    1.10
   5   4   0   10.10    1.30
   5   4   0    9.70    1.20
   6   4   0    1.80    1.00
   6  -4   0    2.80    0.70
   6  -4   0    2.10    0.80
  -6  -4   0    1.40    0.90
  -6  -4   0    1.90    0.90
   6  -4   0    2.80    0.70
  -6   4   0    3.00    0.70
   6   4   0    2.70    1.00
  -7  -4   0    3.70    1.10
  -7  -4   0    4.20    1.10
   7  -4   0    3.10    1.20
   7  -4   0    5.40    1.10
   7   4   0    3.70    1.20
   7  -4   0    3.80    0.90
   7   4   0    3.00    1.20
   0  -5   0    1.10    0.40
   0   5   0    0.40    0.40
   0   5   0    0.60    0.40
   0  -5   0    0.40    0.40
   0   5   0    1.30    0.40
   1  -5   0    2.40    0.40
  -1  -5   0    1.40    0.40
  -1   5   0    2.00    0.50
   1   5   0    1.40    0.50
  -1  -5   0    1.70    0.60
   1   5   0    1.40    0.30
   1  -5   0    1.40    0.40
   1   5   0    0.90    0.50
  -1   5   0    1.80    0.50
   1   5   0    1.70    0.50
  -1   5   0    2.00    0.50
   2   5   0   14.00    1.20
  -2  -5   0   14.00    1.10
  -2  -5   0   12.60    1.20
   2   5   0   12.50    1.10
   2   5   0   14.20    1.10
   2  -5   0   13.80    1.00
  -2   5   0   14.30    1.20
  -2   5   0   11.80    1.10
  -3   5   0    5.20    0.70
  -3   5   0    4.20    0.70
  -3  -5   0    3.10    0.80
   3  -5   0    4.90    0.70
   3   5   0    5.50    0.80
   3   5   0    6.00    0.80
  -3   5   0    5.20    0.70
  -3  -5   0    4.00    0.70
   3   5   0    4.00    0.70
  -4  -5   0    2.90    0.80
  -4  -5   0    2.40    0.70
  -4  -5   0    2.70    0.80
  -4   5   0    4.10    0.60
   4   5   0    4.00    0.80
   4   5   0    2.60    0.70
   4  -5   0    3.40    0.50
  -4   5   0    3.90    0.60
   4  -5   0    3.80    0.70
   4   5   0    2.60    0.70
   5  -5   0    2.10    0.70
  -5   5   0    0.70    0.50
  -5  -5   0    0.30    0.80
  -5  -5   0    0.90    0.70
   5   5   0    2.10    0.90
  -5   5   0    0.80    0.60
   5  -5   0    0.70    0.50
  -5   5   0    1.60    0.60
   5   5   0    2.80    0.80
  -6  -5   0    0.50    0.90
   6  -5   0    1.20    0.80
   6  -5   0   -0.40    0.60
   6  -5   0    0.60    0.60
   6   5   0    0.50    0.90
   6   5   0    0.50    0.90
  -6   5   0    1.00    0.70
  -6  -5   0    0.40    0.90
   7   5   0    0.50    1.10
   7   5   0    0.40    1.10
   7  -5   0    1.20    0.80
  -7  -5   0    0.10    1.10
   7  -5   0    0.30    0.80
   7  -5   0   -0.20    0.80
  -7  -5   0    0.60    1.20
   0   6   0   27.10    1.80
   0  -6   0   24.40    1.70
   0  -6   0   25.30    1.70
   0   6   0   26.70    1.80
  -1  -6   0   76.99    4.50
   1  -6   0   76.59    4.40
   1   6   0   80.29    4.60
   1   6   0   77.49    4.60
   1   6   0   76.09    4.40
   1  -6   0   75.99    4.40
  -1   6   0   74.69    4.50
  -1  -6   0   76.89    4.50
  -1   6   0   82.59    4.60
   1   6   0   67.39    4.30
  -1   6   0   75.49    4.50
  -2  -6   0    6.90    1.00
   2   6   0    5.40    0.90
   2  -6   0    4.20    0.70
   2   6   0    6.70    0.90
  -2   6   0    6.30    0.90
   2   6   0    5.30    0.70
  -2  -6   0    5.20    0.90
  -2   6   0    6.60    0.80
  -2   6   0    7.00    0.90
  -3  -6   0    0.70    0.60
   3   6   0    0.40    0.60
   3  -6   0    0.50    0.50
   3   6   0    0.00    0.60
  -3   6   0    0.40    0.60
  -3   6   0    0.00    0.50
  -3  -6   0    0.20    0.80
  -3   6   0    0.10    0.50
   3   6   0    0.70    0.70
  -4   6   0    2.80    0.70
   4   6   0    1.50    0.90
   4   6   0    2.00    0.80
  -4  -6   0    3.30    0.90
  -4  -6   0    1.90    0.80
   4  -6   0    3.60    0.80
  -4   6   0    2.80    0.70
  -4   6   0    1.70    0.70
   5   6   0    4.10    1.20
  -5   6   0    4.10    0.80
   5  -6   0    6.20    0.90
  -5  -6   0    3.60    1.00
  -5  -6   0    4.00    1.10
   5   6   0    2.90    0.90
  -5   6   0    3.70    0.80
  -6   6   0    0.60    0.70
   6  -6   0    0.30    0.70
  -6  -6   0    0.40    1.20
  -6  -6   0   -0.50    0.90
   6   6   0    0.80    1.10
   6   6   0    0.90    1.00
   6  -6   0   -0.40    0.70
  -6   6   0    0.50    0.80
  -6   6   0    0.40    0.70
   0   7   0    0.50    0.70
   0   7   0    1.20    0.70
   0  -7   0    0.00    0.60
   0  -7   0    0.60    0.50
   1   7   0    0.00    0.70
   1  -7   0    0.20    0.50
   1  -7   0    0.30    0.50
  -1   7   0   -0.10    0.60
   1   7   0   -0.50    0.40
  -1  -7   0    0.30    0.70
  -1   7   0    0.50    0.70
  -1  -7   0    0.40    0.60
   1   7   0    1.40    0.70
   1   7   0    0.20    0.30
  -1   7   0   -0.70    0.60
  -2   7   0    4.70    0.90
  -2   7   0    4.00    0.80
  -2   7   0    3.40    0.80
   2   7   0    2.30    0.80
   2  -7   0    4.10    0.70
  -2  -7   0    3.40    0.80
   2   7   0    5.30    1.00
  -2  -7   0    3.70    0.90
   2   7   0    2.70    0.70
  -3   7   0    2.40    0.80
  -3  -7   0    1.80    0.80
  -3  -7   0    3.70    1.00
   3   7   0    2.80    0.90
   3  -7   0    2.80    0.70
   3   7   0    3.70    0.80
  -3   7   0    2.10    0.70
   4   7   0    0.20    0.80
  -4   7   0    0.50    0.80
  -4  -7   0    0.50    0.90
  -4  -7   0   -0.10    0.80
   4   7   0    0.50    0.90
   5   7   0    0.70    0.90
  -5  -7   0    0.20    0.90
   5  -7   0    1.40    0.70
  -5   7   0    0.30    0.70
   5   7   0    0.00    1.00
  -5  -7   0    0.40    1.00
  -5   7   0    0.30    0.70
  -6  -7   0   -0.40    1.00
   6   7   0    0.20    1.00
  -6  -7   0   -1.00    1.10
   6  -7   0    0.90    0.90
   0   8   0    7.50    1.20
   0  -8   0    7.60    1.10
   0  -8   0    6.70    0.90
   0   8   0    5.70    1.10
  -1  -8   0    4.90    0.90
  -1   8   0    4.50    0.90
   1   8   0    2.30    0.90
  -1   8   0    2.90    1.00
   1  -8   0    2.50    0.70
   1   8   0    2.70    1.00
  -1  -8   0    2.00    0.90
  -2   8   0    2.20    0.80
   2   8   0    1.40    0.60
  -2  -8   0    2.80    1.00
   2   8   0    1.20    0.80
  -2  -8   0    1.40    0.80
  -2   8   0    1.40    0.80
   2  -8   0    1.80    0.60
   2   8   0    3.10    1.00
  -3  -8   0    0.00    0.90
   3   8   0    0.60    0.80
   3   8   0    0.70    0.90
   3   8   0    0.50    1.10
  -3  -8   0    0.00    0.90
  -3   8   0    0.00    0.80
  -3   8   0   -0.20    0.70
   4   8   0    0.60    0.90
  -4  -8   0    0.40    1.00
  -4   8   0    1.50    0.80
   4  -8   0    2.40    0.70
   4   8   0    0.80    1.00
  -4  -8   0    1.30    1.00
  -4   8   0    1.40    1.00
  -5  -8   0    2.20    1.30
   5   8   0    0.60    1.10
   5   8   0    2.50    1.30
  -5  -8   0    0.50    1.00
   0  -9   0   -0.40    0.60
   0   9   0   -1.90    0.80
   0   9   0    0.20    0.90
   1   9   0   -0.90    0.80
  -1   9   0   -0.30    0.90
  -1  -9   0   -0.90    0.70
   1  -9   0   -0.90    0.60
  -1   9   0    0.80    0.80
  -2   9   0    0.00    0.90
  -2   9   0   -0.10    0.80
   2   9   0    0.60    0.90
  -2  -9   0   -0.60    0.80
   2   9   0    1.00    1.10
   2  -9   0    0.80    0.70
  -3   9   0    0.10    0.90
  -3   9   0    0.70    0.80
  -3  -9   0   -0.60    0.90
   3   9   0    0.30    0.80
  -3  -9   0    0.20    0.90
   3   9   0    2.50    1.20
  -4   9   0   -1.10    1.10
  -4  -9   0   -0.50    1.00
   4   9   0   -0.30    1.00
   4   9   0    2.10    1.40
   0  10   0    1.50    1.10
   0 -10   0    0.00    0.90
   0  10   0    1.20    1.00
  -1 -10   0   -0.40    1.00
   1  10   0   -1.80    1.10
  -1  10   0    0.80    1.10
   1  10   0   -1.50    1.00
  -1  10   0    0.50    0.90
  -2  10   0    1.80    1.10
  -2 -10   0    1.40    1.10
   2  10   0    3.10    1.30
  -2  10   0    1.50    1.10
   1   0   1    0.20    0.10
  -1   0  -1    0.40    0.10
  -1   0   1    0.10    0.10
   1   0   1    0.00    0.10
   1   0   1    0.00    0.10
  -1   0   1    0.10    0.10
   1   0  -1    0.10    0.10
  -1   0  -1    0.00    0.10
   1   0  -1    0.20    0.10
  -1   0  -1    0.10    0.10
   1   0   1    0.10    0.10
   1   0   1    0.10    0.10
   1   0  -1    0.20    0.10
  -1   0  -1    0.10    0.10
  -1   0   1    0.30    0.10
   1   0  -1    0.00    0.10
  -1   0  -1    0.10    0.10
   2   0  -1  653.03   36.00
   2   0   1  629.54   36.00
  -2   0   1  648.04   36.00
  -2   0  -1  649.64   36.00
   2   0   1  652.23   36.00
   2   0   1  676.93   36.00
  -2   0   1  639.84   36.00
   2   0   1  631.54   36.00
  -2   0   1  654.73   36.00
   2   0  -1  672.23   36.00
  -2   0  -1  657.33   36.00
  -2   0  -1  631.14   36.00
   2   0   1  657.53   36.00
  -2   0  -1  649.43   36.00
   2   0  -1  642.94   36.00
  -3   0   1    0.20    0.30
   3   0  -1   -0.30    0.30
   3   0  -1    0.00    0.30
  -3   0   1    0.10    0.30
  -3   0  -1    0.20    0.30
  -3   0   1    0.00    0.30
   3   0   1   -0.20    0.30
  -3   0  -1   -0.40    0.30
   3   0   1    0.10    0.20
  -4   0  -1  153.68    7.40
  -4   0   1  120.49    7.30
   4   0   1  121.39    7.30
   4   0   1  121.59    7.30
  -5   0  -1   -0.40    0.50
  -5   0   1   -0.40    0.50
   5   0  -1   -0.10    0.50
   5   0  -1    0.60    0.50
   5   0   1   -0.10    0.50
   5   0   1    0.40    0.50
  -5   0   1   -0.30    0.50
  -5   0  -1    0.00    0.50
  -6   0   1    4.30    0.90
   6   0  -1    4.40    0.90
   6   0  -1    2.50    0.80
   6   0   1    1.80    0.80
  -6   0   1    4.20    0.80
  -6   0  -1    2.10    0.80
  -6   0  -1    3.10    0.50
   6   0  -1    2.20    0.80
   6   0   1    4.90    0.80
   6   0   1    3.20    0.80
  -6   0  -1    3.30    0.80
  -7   0  -1   -0.10    0.50
   7   0   1    0.20    0.80
   7   0   1   -1.00    0.80
  -7   0  -1    0.50    0.80
   7   0  -1   -0.40    0.70
   7   0  -1   -0.40    0.70
   7   0   1    0.50    0.90
  -7   0   1   -0.30    0.80
   7   0  -1    0.80    0.90
  -8   0  -1    3.30    1.20
   8   0   1    1.50    1.30
   8   0  -1    4.30    1.10
  -8   0   1    1.50    1.10
   8   0  -1    4.40    1.20
   8   0   1    2.10    1.30
   8   0   1    5.10    1.30
  -8   0  -1    3.30    0.90
   8   0  -1    3.30    1.20
   0   1   1   22.20    1.30
   0  -1   1   21.80    1.30
   0   1   1   22.50    1.20
  -1   1   1  533.55   30.80
   1   1  -1  600.14   30.80
  -1  -1  -1  595.94   30.80
   1  -1   1  519.75   30.80
   1  -1   1  517.15   30.80
   1   1  -1  599.64   30.80
  -1  -1  -1  591.34   30.80
  -1  -1  -1  614.64   30.80
  -1   1   1  522.55   30.80
   1  -1   1  519.85   30.80
   1  -1   1  532.05   30.80
   1  -1   1  522.95   30.80
  -1  -1  -1  598.64   30.80
  -1   1   1  524.85   30.80
   1   1  -1  612.74   30.80
   1   1   1  514.65   30.80
  -1   1  -1  621.14   30.80
  -1  -1   1  515.35   30.80
  -1   1  -1  623.04   30.80
  -1   1  -1  597.64   30.80
   1  -1  -1  621.64   30.80
   1   1   1  523.45   30.80
  -1  -1   1  507.05   30.80
  -1  -1   1  527.25   30.80
   1  -1  -1  621.54   30.80
   1   1   1  509.85   30.80
   1   1   1  521.95   30.80
   1   1   1  517.15   30.80
  -1  -1   1  519.65   30.80
  -2  -1  -1   20.50    1.30
  -2  -1  -1   19.50    1.30
   2  -1   1   23.20    1.30
  -2   1   1   23.50    1.30
   2   1  -1   20.20    1.30
  -2  -1  -1   20.40    1.30
  -2  -1  -1   19.60    1.30
   2  -1   1   22.00    1.30
  -2  -1  -1   19.80    1.30
   2   1  -1   18.60    1.30
   2   1  -1   19.90    1.20
   2  -1   1   23.20    1.30
   2  -1   1   21.90    1.30
   2   1  -1   21.40    1.20
   2   1  -1   22.00    1.30
   2   1  -1   19.90    1.30
  -2   1   1   21.80    1.30
  -2   1   1   22.50    1.30
   2   1  -1   18.90    1.30
   2   1   1   21.70    1.20
   2   1   1   21.90    1.30
   2   1   1   21.80    1.30
  -2  -1   1   22.60    1.30
   2  -1  -1   19.50    1.30
  -2  -1   1   20.90    1.30
   2   1   1   22.70    1.20
   2  -1  -1   21.80    1.30
   2   1   1   22.80    1.30
   2  -1  -1   20.80    1.30
  -2  -1   1   21.30    1.30
   2  -1  -1   21.00    1.30
  -2  -1   1   21.30    1.30
  -2   1  -1   20.30    1.30
  -2  -1   1   21.90    1.30
   2   1   1   21.90    1.30
  -2   1  -1   20.80    1.30
  -2   1  -1   22.00    1.30
  -3  -1  -1   56.69    3.50
   3  -1   1   58.49    3.50
  -3  -1  -1   59.89    3.40
   3  -1   1   61.59    3.50
  -3  -1  -1   61.19    3.50
   3   1  -1   60.19    3.50
  -3   1   1   61.19    3.50
  -3  -1  -1   61.29    3.40
   3   1  -1   63.29    3.50
  -3   1   1   61.79    3.50
   3  -1   1   58.69    3.50
  -3   1   1   60.59    3.50
   3  -1   1   59.99    3.50
   3  -1  -1   59.29    3.50
  -3  -1   1   60.99    3.40
   3  -1  -1   62.99    3.50
  -3   1  -1   58.99    3.50
  -3  -1   1   59.59    3.40
  -3  -1   1   60.09    3.50
   3  -1  -1   65.39    3.60
   3  -1  -1   61.19    3.50
  -3   1  -1   59.89    3.50
  -3   1  -1   61.29    3.50
   3   1   1   59.69    3.50
   3   1   1   60.49    3.50
  -3  -1   1   58.89    3.50
   4  -1   1    4.30    0.50
  -4  -1  -1    1.60    0.50
  -4  -1  -1    2.00    0.50
  -4  -1  -1    1.80    0.40
   4  -1   1    4.40    0.60
  -4   1   1    3.50    0.60
   4   1  -1    2.50    0.50
   4   1  -1    2.80    0.60
   4  -1   1    3.50    0.50
  -4   1   1    3.30    0.50
  -4  -1  -1    1.90    0.40
  -4   1   1    4.50    0.60
  -4  -1   1    3.10    0.60
   4   1   1    3.50    0.50
   4  -1  -1    2.90    0.50
  -4   1  -1    2.50    0.50
   4  -1  -1    2.40    0.50
  -4   1  -1    1.60    0.40
   4   1   1    3.10    0.60
  -4  -1   1    4.00    0.40
  -4  -1   1    3.60    0.40
  -4   1  -1    2.40    0.50
   4  -1  -1    2.70    0.50
  -4  -1   1    4.20    0.60
  -5  -1  -1   27.00    1.70
   5   1  -1   29.80    2.00
   5   1  -1   29.10    1.90
   5  -1   1   28.20    1.90
  -5   1   1   28.40    1.90
   5  -1   1   28.70    1.80
  -5  -1  -1   28.20    2.00
  -5  -1  -1   27.50    1.90
  -5  -1  -1   26.80    1.70
   5  -1   1   27.70    2.30
   5   1   1   28.50    2.00
  -5   1  -1   28.10    1.90
  -5  -1   1   27.60    1.70
  -5  -1   1   27.90    1.80
  -5  -1   1   25.70    2.00
   5  -1  -1   28.90    1.90
   5  -1  -1   28.50    1.90
  -5  -1   1   25.90    1.90
   5   1   1   26.40    1.90
   5  -1  -1   27.90    2.20
   6  -1   1    2.20    0.70
  -6  -1  -1    2.40    0.80
   6  -1   1    1.30    0.70
   6   1  -1    1.90    0.90
  -6   1   1    2.30    0.80
  -6  -1  -1    2.30    0.60
  -6  -1  -1    1.20    0.80
   6   1  -1    2.10    0.70
  -6  -1  -1    1.80    0.60
  -6   1   1    1.50    0.70
   6  -1   1    2.10    0.80
  -6   1  -1    1.60    0.70
  -6  -1   1    1.90    0.60
   6  -1  -1    0.90    0.70
   6   1   1    1.60    0.80
  -6  -1   1    0.80    0.70
   6   1   1    1.60    0.80
   6  -1  -1    2.70    0.70
  -6  -1   1    2.30    0.80
  -6  -1   1    2.10    0.50
   6  -1  -1    2.80    0.80
   7  -1   1   12.80    1.50
   7  -1   1   13.70    1.50
   7   1  -1   11.60    1.50
  -7  -1  -1   10.20    1.20
  -7  -1  -1   10.70    1.20
  -7  -1  -1   11.00    1.40
   7   1  -1    9.50    1.50
   7  -1   1    8.90    1.50
  -7  -1   1    9.70    1.10
   7  -1  -1   10.40    1.30
  -7  -1   1    8.30    1.40
   7   1   1   11.00    1.50
  -7  -1   1    9.90    1.10
   7   1   1   11.80    1.40
   7  -1  -1   11.30    1.50
   7   1   1   10.10    1.50
   8  -1   1    0.00    1.00
   8  -1   1   -0.40    1.00
   8  -1   1    1.00    1.00
   8   1  -1   -0.40    1.00
  -8  -1  -1    0.70    0.80
   8   1  -1   -0.90    1.00
  -8  -1  -1    1.70    1.10
  -8   1   1    1.60    1.00
   8   1  -1    0.50    1.10
  -8  -1   1    0.80    0.80
  -8  -1   1    1.60    1.10
   8  -1  -1    0.00    0.90
  -8   1  -1    2.10    1.10
   8   1   1    0.00    1.10
   8  -1  -1    0.60    1.00
   8   1   1   -2.00    0.90
   8   1   1    0.60    1.30
   8  -1  -1    1.10    1.10
   0  -2  -1    8.00    2.60
   0   2  -1    5.00    2.10
   0   2   1    6.80    2.40
   0  -2   1    8.80    2.90
  -1  -2  -1  381.86   22.40
   1  -2   1  428.76   22.40
   1  -2   1  426.46   22.40
  -1  -2  -1  386.76   22.40
   1  -2   1  414.26   22.40
  -1   2   1  418.16   22.40
  -1  -2  -1  402.36   22.40
   1   2  -1  381.06   22.40
  -1   2   1  424.36   22.40
  -1   2   1  418.86   22.40
   1   2  -1  390.56   22.40
   1   2  -1  392.46   22.40
   1   2  -1  389.26   22.40
  -1  -2  -1  384.76   22.40
  -1  -2  -1  389.06   22.40
   1   2  -1  384.16   22.40
   1   2  -1  387.16   22.40
  -1   2   1  420.06   22.40
   1  -2  -1  396.06   22.40
  -1   2  -1  387.66   22.40
  -1  -2   1  427.96   22.40
   1   2   1  418.96   22.40
   1   2   1  425.36   22.40
  -1   2  -1  384.86   22.40
  -1  -2   1  421.56   22.40
   1  -2  -1  399.36   22.40
   1  -2  -1  403.66   22.40
   1   2   1  417.46   22.40
   1  -2  -1  390.86   22.40
  -1  -2   1  415.86   22.40
   1   2   1  419.96   22.40
  -1   2  -1  394.96   22.40
  -1   2  -1  391.46   22.40
   1   2   1  415.96   22.40
   1   2   1  415.26   22.40
  -1  -2   1  403.86   22.40
   2  -2   1  310.87   17.10
  -2  -2  -1  322.47   17.20
  -2  -2  -1  308.07   17.10
  -2  -2  -1  295.37   17.10
  -2   2   1  313.47   17.10
   2   2  -1  278.27   17.10
  -2  -2  -1  305.67   17.10
   2   2  -1  306.27   17.10
   2   2  -1  296.27   17.10
   2   2  -1  309.37   17.10
  -2   2   1  311.47   17.10
   2  -2   1  311.17   17.10
   2  -2   1  320.17   17.10
   2  -2   1  319.37   17.10
   2  -2   1  318.07   17.10
   2   2   1  328.57   17.10
   2   2   1  316.67   17.10
   2  -2  -1  306.27   17.10
  -2   2  -1  301.27   17.10
   2   2   1  299.07   17.20
   2  -2  -1  309.17   17.10
  -2   2  -1  300.77   17.10
   2  -2  -1  311.47   17.10
   2  -2  -1  308.07   17.10
   2   2   1  303.97   17.10
  -2  -2   1  311.47   17.10
  -2  -2   1  300.87   17.10
  -2  -2   1  322.17   17.20
  -2  -2   1  313.87   17.10
   2   2   1  293.57   17.10
  -2   2  -1  299.57   17.10
   2  -2  -1  306.77   17.10
  -3  -2  -1   45.10    2.60
  -3   2   1   41.80    2.50
  -3  -2  -1   43.60    2.60
  -3   2   1   41.80    2.50
   3   2  -1   44.80    2.50
   3   2  -1   43.70    2.60
  -3   2   1   42.70    2.50
   3  -2   1   39.60    2.50
   3   2  -1   43.30    2.60
  -3  -2  -1   44.80    2.60
   3  -2   1   40.00    2.50
   3  -2   1   43.20    2.50
   3  -2   1   44.20    2.60
  -3  -2   1   42.00    2.50
   3   2   1   42.40    2.60
   3  -2  -1   45.70    2.60
   3  -2  -1   47.40    2.60
  -3   2  -1   46.00    2.60
  -3   2  -1   46.10    2.50
   3   2   1   43.90    2.50
  -3   2  -1   43.40    2.50
  -3  -2   1   39.90    2.60
   3   2   1   40.80    2.60
   3  -2  -1   44.80    2.50
   3  -2  -1   44.00    2.50
  -3  -2   1   40.50    2.50
  -3  -2   1   41.70    2.60
   4   2  -1   64.99    3.40
  -4  -2  -1   63.59    3.40
   4   2  -1   64.79    3.40
  -4   2   1   51.99    3.30
  -4   2   1   51.19    3.40
   4  -2   1   52.59    3.30
  -4   2   1   49.99    3.30
   4  -2  -1   65.59    3.40
  -4   2  -1   62.29    3.40
   4   2   1   51.19    3.40
  -4  -2   1   50.79    3.40
  -4   2  -1   65.39    3.40
  -4  -2   1   50.29    3.30
   4   2   1   54.09    3.40
  -4   2  -1   64.19    3.40
  -4  -2   1   49.30    3.40
   5  -2   1    6.70    0.80
  -5  -2  -1    5.80    0.80
  -5  -2  -1    6.70    0.70
  -5  -2  -1    6.20    0.90
   5  -2   1    5.90    0.80
   5   2  -1    5.60    0.80
  -5   2   1    7.20    0.90
  -5  -2  -1    5.80    0.70
   5  -2   1    4.80    0.80
  -5   2   1    6.60    0.80
   5   2  -1    7.70    1.00
  -5  -2   1    3.90    0.80
  -5  -2   1    4.90    0.70
  -5  -2   1    5.80    0.90
   5   2   1    4.50    0.80
  -5   2  -1    7.60    0.90
   5   2   1    8.60    0.90
  -5   2  -1    8.00    0.80
   5  -2  -1    7.00    0.80
   5  -2  -1    7.50    0.90
  -5   2  -1    7.30    0.80
  -5  -2   1    5.40    0.70
  -6  -2  -1    0.90    0.50
   6   2  -1    1.80    0.80
   6  -2   1    1.10    0.70
   6   2  -1    1.50    0.80
  -6  -2  -1    1.40    0.80
  -6   2   1    2.10    0.70
  -6   2   1    0.90    0.70
   6  -2   1    1.70    0.70
   6  -2   1    1.70    0.80
  -6  -2  -1    1.10    0.80
  -6  -2  -1    0.90    0.60
  -6  -2   1    2.00    0.80
  -6  -2   1    1.40    0.50
   6   2   1    2.20    0.80
  -6   2  -1    1.00    0.70
   6  -2  -1    1.70    0.80
   6  -2  -1    1.00    0.70
   6  -2  -1    1.20    0.70
  -6  -2   1    1.70    0.80
  -6  -2   1    1.50    0.60
   6   2   1    0.70    0.70
  -7   2   1    1.60    0.80
   7  -2   1    1.00    0.80
  -7  -2  -1    1.00    0.90
   7   2  -1   -0.10    0.80
  -7  -2  -1    0.90    0.80
  -7  -2  -1    2.90    1.00
   7   2  -1    0.60    0.90
   7  -2   1    2.20    1.00
  -7  -2   1    2.10    0.80
   7   2   1    0.60    0.90
  -7  -2   1    1.90    0.90
   7  -2  -1    2.40    0.80
  -7  -2   1    3.00    1.00
   7  -2  -1    1.50    0.90
   7   2   1   -0.10    0.90
   7  -2  -1    1.60    0.90
   8   2  -1    2.50    1.20
   8  -2   1    2.40    1.00
  -8  -2  -1    2.70    1.00
   8  -2   1    3.50    1.20
  -8  -2  -1    4.40    1.30
   8   2  -1    1.00    1.30
   8  -2   1    2.10    0.90
  -8   2   1    2.20    1.10
   8   2  -1    1.50    1.10
   8   2   1    0.40    1.00
   8  -2  -1    2.00    1.20
   8  -2  -1    2.60    1.10
   8   2   1    0.60    1.20
   8  -2  -1    2.30    1.10
  -8  -2   1    1.80    1.10
  -8  -2   1    0.70    1.20
   8   2   1    1.30    1.10
   0   3  -1  131.49    7.20
   0   3  -1  131.69    7.20
   0   3  -1  127.89    7.20
   0  -3  -1  129.99    7.20
   0  -3   1  122.49    7.20
   0   3   1  128.49    7.20
   0  -3   1  126.29    7.20
   0   3  -1  133.39    7.20
   0   3   1  124.49    7.20
   0  -3  -1  125.49    7.20
   0  -3   1  129.29    7.20
   0   3   1  128.09    7.20
   0   3   1  124.19    7.10
   0  -3  -1  131.29    7.20
   0  -3  -1  133.99    7.20
   0   3   1  124.79    7.20
   0  -3   1  123.99    7.20
   1   3  -1  130.99    7.20
  -1  -3  -1  126.69    7.20
   1   3  -1  132.19    7.20
   1   3  -1  138.59    7.20
   1  -3   1  124.09    7.20
  -1   3   1  120.19    7.20
  -1   3   1  127.79    7.20
   1   3  -1  132.79    7.20
  -1  -3  -1  132.09    7.20
   1  -3   1  122.89    7.20
  -1   3   1  124.09    7.20
   1   3  -1  128.59    7.20
  -1  -3  -1  135.89    7.20
   1  -3   1  125.99    7.20
   1   3  -1  131.69    7.20
  -1  -3  -1  133.49    7.20
  -1   3  -1  134.19    7.20
   1   3   1  122.69    7.20
   1  -3  -1  138.09    7.20
   1   3   1  121.29    7.20
  -1  -3   1  113.79    7.20
  -1  -3   1  124.99    7.20
  -1   3  -1  137.09    7.20
  -1  -3   1  124.29    7.20
   1  -3  -1  136.09    7.20
  -1  -3   1  121.39    7.20
   1   3   1  125.89    7.20
  -1  -3   1  118.39    7.20
   1  -3  -1  138.49    7.20
   1   3   1  122.79    7.20
  -1   3  -1  136.19    7.20
   1   3   1  118.29    7.20
   1   3   1  123.99    7.20
  -2  -3  -1   98.39    5.90
  -2  -3  -1  101.89    6.00
  -2   3   1  110.19    5.90
  -2  -3  -1   98.99    6.00
  -2   3   1  107.79    5.90
   2  -3   1  108.69    5.90
  -2   3   1  109.89    5.90
  -2   3   1  108.29    5.90
   2   3  -1  100.39    5.90
   2  -3   1  110.29    5.90
  -2   3   1  105.59    5.90
   2   3  -1   99.89    6.00
   2   3  -1  100.99    6.00
   2  -3   1  106.79    5.90
   2  -3   1  113.59    6.00
  -2  -3  -1  100.99    6.00
  -2   3  -1   98.89    5.90
  -2  -3   1  111.29    6.00
  -2  -3   1  101.39    6.00
   2   3   1  109.89    6.00
   2   3   1  110.59    6.00
  -2   3  -1  104.49    5.90
   2  -3  -1  100.59    5.90
   2   3   1  105.69    6.00
   2  -3  -1  102.59    5.90
  -2   3  -1   98.09    5.90
  -2   3  -1  101.39    5.90
   2  -3  -1  104.09    5.90
  -2  -3   1  113.49    6.00
   2  -3  -1  101.19    5.90
  -2  -3   1  111.79    6.00
   3  -3   1   15.90    1.10
  -3  -3  -1   16.40    1.20
  -3  -3  -1   17.80    1.20
  -3   3   1   16.00    1.10
   3  -3   1   17.00    1.10
   3   3  -1   17.60    1.20
  -3  -3  -1   15.00    1.20
   3  -3   1   17.40    1.10
   3  -3   1   18.70    1.20
   3   3  -1   17.90    1.20
   3   3  -1   17.00    1.20
  -3  -3  -1   16.90    1.20
  -3   3   1   17.60    1.10
  -3  -3   1   16.90    1.30
  -3  -3   1   16.40    1.20
   3  -3  -1   18.10    1.10
   3   3   1   17.60    1.20
  -3  -3   1   18.20    1.20
  -3  -3   1   18.70    1.30
  -3   3  -1   18.00    1.10
   3   3   1   17.90    1.30
   3   3   1   17.20    1.20
   3  -3  -1   18.70    1.20
   3  -3  -1   16.60    1.10
  -4  -3  -1    4.50    0.80
  -4   3   1    6.50    0.70
   4  -3   1    7.40    0.70
   4   3  -1    4.80    0.60
  -4  -3  -1    2.90    0.60
  -4  -3  -1    4.90    0.90
  -4  -3  -1    5.30    0.70
   4   3  -1    4.90    0.80
   4   3  -1    4.70    1.10
   4   3   1    6.40    0.60
  -4  -3   1    6.80    1.00
   4  -3  -1    4.50    0.60
   4   3   1   10.00    1.30
  -4   3  -1    4.00    0.60
  -4  -3   1    6.30    0.70
   4  -3  -1    4.20    0.70
   5  -3   1   12.40    1.10
  -5  -3  -1   11.60    1.10
  -5  -3  -1   13.30    1.50
   5  -3   1   11.90    1.10
  -5  -3  -1   11.40    1.20
  -5  -3  -1   11.90    1.20
   5  -3   1   11.20    1.10
  -5   3   1   12.60    1.10
   5   3  -1   11.90    1.20
   5   3  -1   11.70    1.30
  -5   3   1   12.60    1.10
  -5  -3   1   12.20    1.20
  -5  -3   1   12.10    1.10
   5   3   1   12.10    1.30
   5   3   1   11.80    1.20
   5  -3  -1   11.40    1.10
  -5   3  -1   12.40    1.00
   5  -3  -1   12.10    1.10
  -5  -3   1   12.00    1.20
  -5  -3   1   11.80    1.10
   6  -3   1    8.70    1.10
   6   3  -1    6.40    1.10
  -6  -3  -1    7.10    1.00
  -6  -3  -1    6.20    1.10
  -6   3   1    6.60    0.90
   6   3  -1    7.80    1.20
  -6  -3  -1    6.80    1.00
   6  -3   1    6.50    0.90
   6  -3   1    7.10    1.00
  -6  -3   1    6.80    0.90
  -6  -3   1    5.90    1.00
   6  -3  -1    8.20    1.00
   6   3   1    6.50    1.10
   6   3   1    6.40    1.10
   6  -3  -1    8.60    1.00
  -6  -3   1    5.50    1.00
  -6  -3   1    6.70    1.10
   6  -3  -1    7.90    1.10
   7   3  -1    1.50    0.90
   7  -3   1    2.60    0.90
  -7  -3  -1    1.00    1.00
   7  -3   1    4.20    0.90
  -7  -3  -1    1.30    0.80
   7   3  -1    2.00    1.00
  -7  -3   1    2.40    0.90
   7  -3  -1    2.30    1.00
   7   3   1    0.60    1.00
  -7  -3   1    1.80    0.90
   7  -3  -1    3.40    1.00
   7  -3  -1    3.30    1.00
   7   3   1    2.80    1.10
   8  -3   1    2.70    1.30
  -8  -3  -1    4.40    1.60
   8  -3   1    3.80    1.20
  -8  -3  -1    1.20    1.20
   8   3  -1    3.90    1.30
   8   3  -1    2.50    1.30
   8  -3   1    2.00    1.10
   8  -3  -1    3.60    1.10
  -8  -3   1    1.50    1.10
   8  -3  -1    3.60    1.00
   8  -3  -1    2.80    1.10
  -8  -3   1    2.20    1.30
   8   3   1    4.00    1.50
   8   3   1    4.40    1.40
   0   4   1    1.40    0.40
   0  -4   1    0.30    0.30
   0   4  -1    1.00    0.30
   0   4  -1    0.50    0.30
   0   4  -1    0.50    0.30
   0   4   1    0.20    0.30
   0   4   1    1.00    0.40
   0  -4  -1    0.30    0.30
   0  -4   1    0.20    0.30
   0   4  -1   -0.20    0.30
   0   4   1    0.10    0.30
   1  -4   1  187.08   10.30
  -1  -4  -1  172.48   10.30
  -1   4   1  191.78   10.30
   1  -4   1  187.98   10.30
   1   4  -1  179.18   10.40
  -1   4   1  200.38   10.30
  -1   4   1  191.28   10.30
  -1   4   1  188.68   10.30
   1   4  -1  168.38   10.30
   1  -4   1  195.78   10.30
   1   4  -1  175.88   10.30
  -1  -4  -1  174.08   10.30
   1   4  -1  175.98   10.30
   1   4   1  191.08   10.30
  -1   4  -1  165.98   10.30
   1   4   1  192.18   10.30
   1   4   1  183.58   10.30
  -1  -4   1  196.38   10.30
  -1   4  -1  175.68   10.30
   1  -4  -1  182.38   10.30
  -1  -4   1  190.68   10.30
  -1   4  -1  179.28   10.30
  -1  -4   1  192.08   10.40
  -1   4  -1  172.58   10.30
   1   4   1  199.38   10.40
   1  -4  -1  173.18   10.30
  -2  -4  -1   23.70    1.50
   2  -4   1   22.40    1.40
  -2   4   1   25.20    1.40
   2   4  -1   21.30    1.50
   2  -4   1   22.10    1.40
  -2   4   1   21.90    1.40
   2   4  -1   20.60    1.50
  -2   4   1   21.80    1.40
  -2  -4  -1   19.10    1.40
  -2   4   1   21.40    1.40
  -2  -4  -1   23.20    1.50
   2   4  -1   20.70    1.40
  -2  -4  -1   18.70    1.40
  -2  -4   1   21.60    1.50
   2  -4  -1   21.00    1.40
   2  -4  -1   20.20    1.40
  -2   4  -1   21.40    1.40
  -2   4  -1   21.60    1.40
  -2  -4   1   22.20    1.50
  -2   4  -1   22.40    1.40
  -2  -4   1   21.90    1.40
  -2  -4   1   21.50    1.50
   2   4   1   25.00    1.40
   2   4   1   21.20    1.50
   2   4   1   22.50    1.50
  -3  -4  -1   54.89    3.60
  -3  -4  -1   58.29    3.60
  -3   4   1   61.49    3.40
   3  -4   1   57.89    3.50
  -3   4   1   62.39    3.50
   3  -4   1   60.49    3.40
   3  -4   1   60.39    3.40
  -3   4   1   60.59    3.50
  -3  -4  -1   59.29    3.60
   3   4  -1   62.19    3.60
   3   4  -1   58.89    3.60
  -3  -4  -1   61.29    3.60
   3   4  -1   57.79    3.50
  -3   4  -1   59.39    3.40
   3  -4  -1   60.09    3.40
   3   4   1   60.59    3.60
  -3  -4   1   60.89    3.60
  -3  -4   1   62.29    3.60
  -3  -4   1   53.89    3.50
  -3   4  -1   57.59    3.50
   3   4   1   58.69    3.60
   3   4   1   60.39    3.50
  -3   4  -1   61.39    3.50
   3  -4  -1   61.69    3.50
  -3  -4   1   61.09    3.60
   3  -4  -1   60.09    3.40
  -4  -4  -1    3.50    0.70
  -4  -4  -1    3.00    0.70
  -4  -4  -1    2.70    0.70
  -4   4   1    3.20    0.60
  -4   4   1    3.60    0.50
   4  -4   1    2.50    0.60
   4   4  -1    4.70    0.80
  -4  -4  -1    2.50    0.70
   4   4  -1    3.70    0.60
   4   4  -1    3.60    0.70
  -4   4   1    2.90    0.50
   4  -4   1    2.70    0.50
   4  -4  -1    3.80    0.60
  -4   4  -1    4.60    0.60
   4   4   1    2.70    0.70
  -4  -4   1    2.40    0.70
  -4  -4   1    3.70    0.70
  -4   4  -1    3.70    0.60
  -4   4  -1    4.40    0.50
   4  -4  -1    4.30    0.50
   4   4   1    3.80    0.80
  -4  -4   1    3.50    0.70
  -4  -4   1    3.50    0.60
   4   4   1    3.00    0.60
  -5  -4  -1    5.70    1.00
   5  -4   1    5.50    0.80
   5   4  -1    6.80    1.00
   5  -4   1    7.40    0.80
  -5   4   1    7.90    0.90
   5   4  -1    4.50    0.90
  -5  -4  -1    7.20    1.00
  -5  -4  -1    6.20    1.00
   5  -4   1    5.30    0.90
   5   4   1    4.70    0.90
  -5   4  -1    6.20    0.80
   5   4   1    6.00    1.00
  -5  -4   1    6.10    0.90
  -5  -4   1    6.30    1.00
   5  -4  -1    6.50    0.90
   5  -4  -1    8.40    0.90
  -5  -4   1    5.60    0.90
   5  -4  -1    7.40    0.80
  -5  -4   1    7.20    1.00
  -6  -4  -1   -0.90    0.80
   6  -4   1    0.00    0.60
  -6   4   1   -0.20    0.60
   6  -4   1    0.80    0.70
   6  -4   1   -1.00    0.60
   6   4  -1   -1.10    0.80
   6   4  -1   -1.00    0.80
  -6  -4  -1    1.50    0.80
  -6  -4   1   -0.50    0.70
   6  -4  -1    0.00    0.60
   6   4   1    0.00    0.90
   6  -4  -1    0.20    0.60
  -6  -4   1   -0.10    0.80
   6  -4  -1   -0.80    0.70
   6   4   1    0.00    0.80
  -6   4  -1   -0.10    0.70
   7  -4   1    1.60    0.90
   7   4  -1    2.50    1.10
   7  -4   1    2.10    0.90
   7   4  -1    1.00    1.00
  -7  -4  -1    2.40    1.00
  -7  -4  -1    1.00    1.00
   7  -4   1    2.00    0.80
  -7  -4   1    1.10    1.00
  -7  -4   1    1.80    1.00
   7  -4  -1    3.90    1.00
   7  -4  -1    2.90    0.90
   7   4   1    2.00    1.10
   7   4   1    1.30    1.10
   0  -5   1   85.29    4.80
   0   5   1   85.79    4.90
   0  -5  -1   84.99    4.90
   0   5   1   86.49    4.90
   0  -5  -1   80.89    4.80
   0  -5   1   87.19    4.90
   0   5  -1   83.99    4.90
   0   5  -1   80.69    4.90
   0   5   1   87.69    4.90
   0   5  -1   83.09    4.90
  -1   5   1    1.40    0.50
  -1   5   1    2.20    0.50
  -1  -5  -1    1.60    0.50
   1   5  -1    1.70    0.50
   1  -5   1    1.90    0.40
   1   5  -1    2.60    0.50
   1   5  -1    2.20    0.60
   1   5  -1    1.90    0.30
   1  -5   1    2.40    0.40
  -1  -5  -1    1.40    0.60
  -1   5   1    2.30    0.50
  -1   5  -1    1.40    0.50
  -1  -5   1    1.20    0.40
   1   5   1    2.90    0.60
  -1   5  -1    2.90    0.50
   1  -5  -1    2.40    0.40
   1  -5  -1    1.80    0.40
   1   5   1    2.20    0.50
   1   5   1    2.10    0.30
  -1   5  -1    2.20    0.50
  -2  -5  -1   54.59    3.30
  -2   5   1   61.19    3.40
   2  -5   1   56.29    3.20
   2   5  -1   56.49    3.20
  -2   5   1   52.39    3.30
   2   5  -1   53.39    3.30
  -2  -5  -1   51.39    3.30
   2   5  -1   52.39    3.30
   2   5   1   53.99    3.30
   2   5   1   59.29    3.30
   2   5   1   55.49    3.30
  -2   5  -1   56.19    3.30
  -2  -5   1   53.89    3.20
  -2  -5   1   56.79    3.30
   2  -5  -1   51.79    3.20
  -2   5  -1   50.79    3.20
  -2  -5   1   52.49    3.30
   3   5  -1   -0.40    0.50
   3   5  -1   -0.10    0.50
  -3  -5  -1   -1.30    0.50
  -3   5   1    0.40    0.50
  -3  -5  -1    1.10    0.60
  -3   5   1   -0.40    0.40
   3  -5   1    0.60    0.50
   3   5  -1    0.30    0.60
  -3   5   1   -0.40    0.40
   3   5   1   -0.10    0.50
  -3  -5   1    0.00    0.50
   3  -5  -1    0.00    0.40
  -3   5  -1    0.30    0.50
  -3   5  -1    0.00    0.40
   3   5   1   -0.10    0.50
  -3  -5   1    0.00    0.50
  -3   5  -1    0.00    0.40
   3   5   1   -0.50    0.60
  -3  -5   1   -0.50    0.50
   4   5  -1    1.40    0.70
  -4   5   1    2.80    0.60
  -4  -5  -1    1.60    0.70
  -4  -5  -1    2.40    0.80
   4   5  -1    1.80    0.70
  -4  -5  -1    2.40    0.70
   4   5  -1    2.70    0.60
   4  -5   1    2.00    0.60
  -4   5   1    4.70    0.70
  -4  -5   1    2.80    0.70
   4   5   1    1.90    0.70
  -4  -5   1    2.60    0.80
   4  -5  -1    2.00    0.50
  -4  -5   1    2.30    0.70
  -4  -5   1    3.40    0.80
  -4   5  -1    1.80    0.60
  -4   5  -1    3.30    0.60
  -4   5  -1    2.40    0.60
   4   5   1    2.10    0.70
   4   5   1    2.70    0.60
   4  -5  -1    2.60    0.60
   4  -5  -1    1.60    0.40
  -5   5   1    2.50    0.70
   5   5  -1    3.30    0.90
   5  -5   1    3.00    0.80
  -5  -5  -1    2.20    0.90
  -5   5   1    1.90    0.60
   5  -5   1    2.20    0.50
  -5   5   1    2.10    0.60
  -5  -5  -1    2.00    0.90
   5   5  -1    0.90    0.70
  -5   5  -1    3.50    0.60
   5  -5  -1    3.10    0.80
  -5  -5   1    1.70    0.90
   5   5   1    1.80    0.90
  -5   5  -1    1.70    0.60
  -5  -5   1    2.90    0.90
   5   5   1    3.00    0.80
  -5   5  -1    2.20    0.70
   5  -5  -1    3.30    0.60
   6  -5   1    6.30    0.90
   6  -5   1    5.30    0.80
   6   5  -1    3.70    1.10
  -6  -5  -1    4.10    1.20
   6  -5   1    2.90    0.90
   6   5  -1    3.90    1.30
  -6   5   1    3.00    0.80
  -6  -5  -1    3.40    1.00
   6  -5  -1    3.90    1.00
  -6   5  -1    3.30    0.80
   6   5   1    3.40    1.10
   6  -5  -1    5.40    0.80
  -6   5  -1    4.20    0.80
   6  -5  -1    3.70    0.90
  -6  -5   1    4.10    1.10
   6   5   1    3.60    1.10
  -6  -5   1    3.10    1.00
   7  -5   1    0.40    0.90
   7  -5   1   -0.10    0.80
  -7  -5  -1    1.10    1.10
  -7  -5  -1    1.40    1.10
   7   5  -1   -0.60    1.00
  -7   5   1   -0.20    0.90
   7   5  -1   -0.60    1.10
   7  -5   1   -0.30    0.70
   7  -5  -1    0.20    0.90
  -7  -5   1    0.40    1.10
  -7  -5   1   -0.60    1.00
   7   5   1   -0.10    1.10
   7  -5  -1   -0.50    0.80
   7   5   1    1.00    1.20
   7  -5  -1    0.60    0.80
   0  -6   1    0.10    0.40
   0   6  -1    0.00    0.60
   0  -6  -1    0.30    0.40
   0  -6   1    0.60    0.50
   0   6   1   -0.30    0.50
   0   6   1   -0.30    0.50
   0  -6  -1    0.20    0.40
   0   6  -1    0.80    0.60
   1   6  -1   20.60    1.50
   1   6  -1   23.60    1.80
  -1  -6  -1   25.90    1.60
  -1   6   1   24.00    1.70
  -1  -6  -1   23.70    1.70
   1   6  -1   23.00    1.70
  -1   6   1   25.00    1.70
   1  -6   1   24.60    1.60
  -1   6   1   26.80    1.70
   1   6  -1   22.70    1.50
   1  -6   1   25.30    1.60
   1   6   1   25.80    1.50
  -1   6  -1   25.50    1.70
   1   6   1   23.30    1.90
   1  -6  -1   23.30    1.60
  -1  -6   1   24.50    1.80
  -1   6  -1   23.40    1.70
  -1   6  -1   25.00    1.70
   1   6   1   25.50    1.80
  -1  -6   1   24.30    1.60
   1  -6  -1   23.30    1.60
   1   6   1   22.30    1.50
  -2   6   1    4.60    0.70
   2  -6   1    4.50    0.60
   2   6  -1    3.90    0.70
  -2   6   1    5.00    0.80
   2   6  -1    2.60    0.70
   2   6  -1    2.50    0.70
  -2   6   1    4.10    0.70
  -2  -6  -1    4.40    0.80
  -2  -6  -1    4.40    0.80
  -2   6  -1    4.80    0.80
   2   6   1    4.00    0.70
   2   6   1    4.40    0.80
  -2  -6   1    3.60    0.80
  -2   6  -1    4.40    0.70
  -2   6  -1    3.60    0.70
   2   6   1    4.00    0.80
   2  -6  -1    4.80    0.60
   3  -6   1   14.80    1.20
   3   6  -1   13.20    1.30
   3   6  -1   13.00    1.20
  -3  -6  -1   13.60    1.30
  -3   6   1   15.40    1.20
  -3  -6  -1   13.20    1.60
  -3   6   1   16.40    1.20
   3   6  -1   12.70    1.30
  -3   6   1   12.90    1.20
  -3   6  -1   15.10    1.30
   3   6   1   13.70    1.40
  -3  -6   1   13.30    1.30
   3  -6  -1   13.10    1.10
   3   6   1   15.70    1.50
  -3   6  -1   12.90    1.10
  -3   6  -1   13.60    1.20
   3   6   1   13.20    1.30
   4   6  -1    1.00    0.70
  -4   6   1    1.60    0.60
   4  -6   1    1.60    0.70
  -4   6   1    1.90    0.70
  -4  -6  -1    2.20    0.90
   4   6  -1    2.50    0.90
  -4  -6  -1    2.00    0.90
  -4   6   1    1.80    0.60
   4   6   1    2.80    0.80
  -4   6  -1    1.20    0.60
  -4   6  -1    1.80    0.70
  -4   6  -1    1.20    0.60
  -4  -6   1    1.80    0.80
   4  -6  -1    2.10    0.70
  -4  -6   1    2.00    0.80
   4   6   1    1.20    0.80
   4   6   1    1.60    0.80
   5   6  -1    0.30    0.80
  -5  -6  -1    0.80    0.90
   5  -6   1    0.90    0.70
  -5   6   1    0.40    0.60
   5   6  -1   -0.20    0.90
  -5   6   1    0.90    0.60
  -5  -6  -1    1.70    0.90
  -5   6   1    1.60    0.70
  -5   6  -1    0.60    0.60
   5   6   1    1.60    0.90
  -5  -6   1    0.80    1.00
   5  -6  -1    1.40    0.70
  -5  -6   1    0.90    0.90
  -5   6  -1    1.60    0.80
   5   6   1    3.20    1.10
  -5   6  -1    0.50    0.60
   6   6  -1    0.60    1.00
  -6  -6  -1    0.40    0.90
  -6   6   1    0.60    0.70
  -6  -6  -1    0.90    1.00
   6  -6   1   -0.20    0.70
  -6   6   1    1.10    0.80
  -6   6   1   -0.30    0.70
   6  -6   1    1.00    0.70
   6   6  -1   -0.30    1.00
   6   6   1   -1.90    1.00
  -6   6  -1   -0.60    0.70
   6  -6  -1    1.40    0.80
   6  -6  -1    0.10    0.80
  -6  -6   1   -0.90    0.90
  -6   6  -1    1.60    0.90
   6   6   1    0.30    1.00
  -6  -6   1    0.40    1.00
  -6   6  -1   -0.30    0.80
   0   7   1   13.20    1.30
   0   7  -1   12.10    1.30
   0  -7   1   11.20    1.00
   0   7  -1   11.20    1.20
   0  -7  -1    8.90    1.10
   0   7   1   12.30    1.20
   0  -7  -1   11.20    1.00
   0  -7   1    9.50    1.10
   1  -7   1    8.50    0.80
  -1   7   1    6.60    0.90
   1  -7   1    5.60    0.80
  -1  -7  -1    5.90    0.80
   1   7  -1    4.60    0.90
   1   7  -1    4.00    0.50
   1   7  -1    3.80    0.60
  -1  -7  -1    5.10    1.00
  -1   7   1    7.30    1.00
   1   7  -1    5.50    0.90
  -1  -7   1    5.50    1.00
  -1  -7   1    5.40    0.90
  -1   7  -1    4.10    0.80
   1   7   1    6.80    1.00
  -1   7  -1    5.50    1.00
   1  -7  -1    5.10    0.70
   1  -7  -1    4.80    0.70
   1   7   1    6.60    1.00
   1   7   1    6.30    0.60
  -1   7  -1    5.10    0.80
   1   7   1    6.30    0.70
  -2  -7  -1    4.60    0.80
  -2  -7  -1    3.40    0.90
   2  -7   1    4.60    0.80
  -2   7   1    5.00    0.90
  -2   7   1    6.30    0.90
   2   7  -1    5.80    1.00
   2   7  -1    5.10    1.00
  -2   7   1    5.10    0.90
   2   7  -1    5.10    0.80
  -2  -7   1    5.40    1.00
  -2  -7   1    5.90    0.90
  -2   7  -1    5.90    0.90
  -2   7  -1    4.40    0.90
   2   7   1    4.40    0.90
   2  -7  -1    6.70    0.80
  -2   7  -1    6.10    0.90
   2   7   1    5.70    0.80
   2   7   1    5.40    1.00
   3   7  -1   -0.40    0.60
  -3  -7  -1    2.30    0.80
  -3   7   1    1.10    0.70
   3   7  -1    0.90    0.80
  -3  -7  -1    0.40    0.80
  -3   7   1    0.20    0.60
   3  -7   1    1.90    0.60
   3  -7  -1    1.60    0.50
  -3   7  -1    0.80    0.60
  -3  -7   1    0.90    0.70
  -3  -7   1    1.30    0.90
   3   7   1    1.70    0.80
  -3   7  -1    1.30    0.80
   3   7   1    3.40    0.80
  -4   7   1    2.00    0.80
   4  -7   1    0.80    0.70
   4   7  -1    1.20    0.80
  -4  -7  -1    0.80    0.90
   4   7  -1    2.10    1.00
  -4  -7  -1    2.60    1.00
  -4   7   1    1.30    0.70
  -4  -7   1    0.30    0.90
   4  -7  -1    3.10    0.70
  -4   7  -1    2.90    0.70
  -4  -7   1    1.30    1.00
   4   7   1    1.80    0.90
   4   7   1    0.10    0.90
  -4   7  -1    1.70    0.80
  -5   7   1    0.60    0.70
  -5   7   1    0.40    0.80
  -5  -7  -1    0.90    1.10
  -5  -7  -1   -0.10    0.90
   5   7  -1    0.10    0.90
   5   7  -1    0.80    1.10
   5  -7   1    0.00    0.70
   5   7   1    1.70    0.90
   5  -7  -1    1.40    0.70
  -5  -7   1    0.30    1.00
  -5   7  -1   -0.10    0.60
   5   7   1    0.10    1.00
  -5  -7   1    1.40    1.10
  -5   7  -1    1.00    0.80
  -6  -7  -1   -0.30    1.00
   6   7  -1   -0.60    1.10
  -6  -7  -1   -1.90    0.90
   6  -7   1   -1.50    0.80
  -6  -7   1    0.80    1.10
  -6  -7   1    0.10    1.10
   6  -7  -1    1.60    1.10
   6   7   1    1.10    1.00
   0  -8   1    0.70    0.60
   0  -8   1    0.20    0.60
   0   8  -1    1.50    0.80
   0  -8  -1    0.50    0.70
   0   8   1   -0.30    0.80
   0   8  -1    0.00    0.80
   0   8   1    0.60    0.90
  -1   8   1    3.60    1.00
  -1  -8  -1    4.30    0.90
  -1  -8  -1    3.20    1.00
  -1   8   1    2.60    0.90
   1   8  -1    4.40    1.10
   1   8  -1    4.30    1.00
  -1  -8   1    2.70    0.90
   1  -8  -1    3.70    0.70
  -1  -8   1    3.80    0.90
   1   8   1    3.20    1.00
  -1   8  -1    4.20    1.00
  -1   8  -1    4.10    1.00
   1   8   1    2.50    1.00
  -2   8   1    5.40    0.90
  -2  -8  -1    3.30    1.10
   2  -8   1    4.30    0.80
   2   8  -1    2.10    0.70
  -2   8   1    4.90    1.10
  -2  -8  -1    3.60    0.90
   2   8  -1    2.90    1.00
   2   8  -1    3.10    1.10
   2   8   1    3.70    1.00
  -2   8  -1    3.60    0.90
  -2  -8   1    5.60    1.10
   2   8   1    3.50    1.00
   2  -8  -1    3.50    0.70
  -2   8  -1    4.50    1.00
   2   8   1    6.30    0.80
  -2  -8   1    3.50    1.10
   3  -8   1    0.20    0.60
  -3   8   1    0.20    0.80
  -3  -8  -1   -1.60    0.80
   3   8  -1   -0.20    0.70
  -3   8   1    0.90    0.70
   3   8  -1   -0.50    0.80
  -3  -8  -1    0.20    0.80
   3   8  -1    1.00    1.00
  -3   8  -1    0.20    0.60
  -3  -8   1   -0.20    0.80
  -3  -8   1   -1.00    0.80
   3  -8  -1    1.30    0.60
   3   8   1    0.50    0.90
   3   8   1    0.30    0.80
   3   8   1   -0.60    0.80
  -3   8  -1    0.20    0.80
  -4   8   1    1.00    0.90
   4   8  -1    1.60    1.10
  -4  -8  -1    3.10    1.10
  -4   8   1    2.50    0.90
   4   8  -1    2.40    1.00
  -4  -8  -1    1.80    1.00
   4  -8   1    1.90    0.70
  -4   8  -1    1.90    0.80
  -4  -8   1    2.30    1.20
  -4   8  -1    2.80    1.00
  -4  -8   1    1.40    1.10
   4   8   1    0.50    1.10
   4  -8  -1    1.70    0.70
   4   8   1    1.20    1.10
   5   8  -1    0.00    0.90
  -5  -8  -1    0.30    1.10
  -5  -8  -1    0.10    1.20
   5   8  -1   -0.70    1.10
   5   8   1   -0.40    0.90
  -5  -8   1    0.00    1.10
  -5  -8   1    1.20    1.10
   5   8   1    0.40    1.10
   0  -9   1    0.30    0.70
   0   9   1   -0.30    0.90
   0   9   1    0.70    0.90
   0  -9  -1   -0.20    0.60
   0   9  -1   -0.90    0.90
   0   9  -1   -1.00    0.80
   1   9  -1    2.00    1.40
  -1  -9  -1    3.30    0.90
   1   9  -1    2.90    1.00
  -1   9   1    4.90    1.10
   1  -9   1    4.00    0.80
  -1   9   1    2.50    1.00
   1   9   1    6.80    1.40
  -1  -9   1    3.30    1.00
  -1   9  -1    1.90    1.00
   1  -9  -1    3.00    0.80
   1   9   1    4.80    1.10
  -1   9  -1    4.20    1.00
  -2   9   1   -0.30    0.80
   2   9  -1   -0.80    0.80
   2  -9   1   -0.30    0.60
   2   9  -1    0.20    1.00
  -2  -9  -1   -1.40    0.80
  -2   9   1    0.60    1.00
   2   9   1    0.10    1.10
   2  -9  -1    0.20    0.60
  -2   9  -1   -0.60    1.10
  -2   9  -1    1.70    0.90
   2   9   1   -0.70    0.90
  -2  -9   1   -0.10    0.90
   3   9  -1    0.20    1.10
   3   9  -1   -0.60    0.80
  -3  -9  -1   -1.00    1.00
  -3   9   1   -1.00    0.90
  -3   9   1    0.50    0.80
  -3  -9  -1    0.60    1.10
   3   9   1   -0.10    1.10
  -3  -9   1    0.80    1.10
  -3   9  -1    0.80    0.80
  -3   9  -1   -0.30    1.00
   3   9   1   -0.10    0.80
  -3  -9   1   -1.30    1.10
  -4  -9  -1    0.90    1.40
  -4  -9  -1    0.30    1.10
   4   9  -1    0.20    1.00
   4   9  -1    1.80    1.30
  -4   9   1   -0.30    1.10
   4   9   1    1.90    1.40
  -4   9  -1    0.80    1.20
  -4  -9   1    1.50    1.10
   4   9   1   -0.50    1.10
   0  10  -1    1.60    1.00
   0 -10   1    1.00    1.00
   0  10   1   -0.10    1.00
   0 -10  -1    0.50    0.80
   0  10   1    0.50    1.00
   0  10  -1   -0.60    1.00
  -1  10   1    1.20    1.10
   1  10  -1   -0.10    1.10
  -1  10   1    3.00    1.10
   1  10  -1    1.40    1.10
  -1 -10  -1    1.70    0.90
  -1  10  -1    1.10    1.10
  -1  10  -1    3.00    1.30
   1  10   1    0.60    1.10
   1  10   1    2.50    1.20
  -2 -10  -1   -1.10    0.90
  -2  10   1    1.20    1.20
   2  10  -1    2.60    1.20
   2  10   1    0.80    1.20
  -2  10  -1    0.50    1.10
  -2 -10   1    1.00    1.10
  -2  10  -1    0.80    0.90
  -1   0  -2    0.10    0.10
   1   0  -2    0.10    0.10
  -1   0   2    0.10    0.10
   1   0  -2    0.30    0.10
  -1   0   2    0.20    0.10
   1   0   2    0.10    0.10
  -1   0  -2    0.10    0.10
  -1   0   2    0.10    0.10
   1   0   2    0.20    0.10
   1   0  -2    0.10    0.10
   1   0  -2    0.00    0.10
   1   0   2    0.00    0.10
   1   0   2    0.10    0.10
  -1   0  -2    0.10    0.10
  -1   0  -2    0.00    0.10
   1   0   2    0.10    0.10
  -2   0   2  139.69    7.70
  -2   0  -2  139.69    7.70
   2   0   2  138.99    7.70
  -2   0  -2  136.99    7.70
   2   0  -2  136.59    7.70
  -2   0   2  136.89    7.70
   2   0   2  139.09    7.70
   2   0  -2  141.19    7.70
  -2   0  -2  133.89    7.70
   2   0   2  135.89    7.70
   2   0   2  139.39    7.70
  -2   0   2  139.29    7.70
   2   0   2  139.29    7.70
  -3   0   2    0.10    0.30
   3   0  -2    0.20    0.30
   3   0  -2   -0.20    0.20
  -3   0  -2   -0.30    0.30
   3   0   2    0.00    0.30
  -3   0   2    0.00    0.30
  -3   0  -2   -0.10    0.30
   3   0   2   -0.60    0.20
  -3   0   2    0.40    0.30
  -4   0   2   36.60    2.20
  -4   0  -2   31.40    2.20
   4   0  -2   36.20    2.20
  -4   0  -2   34.10    2.20
   4   0   2   38.60    2.30
  -4   0   2   34.30    2.30
   4   0   2   38.70    2.20
   4   0  -2   36.80    2.30
  -5   0  -2    0.10    0.50
  -5   0   2   -0.10    0.50
   5   0   2   -0.20    0.50
  -5   0   2   -0.20    0.50
  -5   0  -2    0.60    0.30
   5   0   2    1.00    0.50
  -5   0  -2   -0.80    0.50
   5   0  -2    0.10    0.60
   5   0   2    0.30    0.50
   5   0  -2   -0.50    0.50
   6   0   2   37.70    2.30
   6   0  -2   31.20    2.20
   6   0   2   32.30    2.20
  -6   0  -2   30.20    2.00
  -6   0  -2   28.80    2.20
  -6   0   2   35.60    2.30
   6   0  -2   28.90    2.30
   6   0   2   35.40    2.30
  -6   0   2   37.60    2.30
  -6   0  -2   27.00    1.90
   7   0  -2   -0.50    0.80
   7   0  -2    0.80    0.80
   7   0  -2   -0.40    0.80
   7   0   2   -0.40    0.80
   7   0   2   -0.30    0.90
  -7   0   2   -0.10    0.80
  -7   0  -2    0.20    0.50
  -7   0  -2   -0.80    0.80
   7   0   2   -0.60    0.80
  -7   0   2    0.20    0.80
   8   0   2    2.80    1.20
   8   0  -2    1.50    1.10
   8   0  -2    1.00    1.10
   8   0   2    3.50    1.10
   8   0   2    1.40    1.10
  -8   0  -2    2.30    1.00
   8   0  -2    2.60    1.10
  -8   0   2    1.00    1.00
   0  -1   2    0.00    0.10
   0  -1   2    0.30    0.10
   0   1   2    0.20    0.10
   0   1  -2    0.10    0.10
   0   1   2    0.20    0.10
   0   1   2   -0.10    0.10
   0  -1   2    0.00    0.10
   0   1  -2    0.40    0.10
   0  -1  -2    0.00    0.10
   0  -1  -2    0.00    0.10
   0   1   2    0.10    0.10
   0  -1   2    0.10    0.10
   0  -1  -2    0.00    0.10
   0  -1   2    0.00    0.10
   0   1  -2    0.00    0.10
   0   1   2    0.10    0.10
   0  -1  -2    0.00    0.10
   0  -1  -2   -0.10    0.10
   0   1  -2    0.30    0.10
   0   1  -2    0.00    0.10
  -1  -1  -2 1030.60   53.29
   1   1   2  959.00   53.29
   1   1   2  940.71   53.29
  -1  -1   2  944.21   53.29
   1   1   2  960.90   53.29
  -1  -1   2  947.41   53.29
   2   1  -2   34.20    2.00
   2   1  -2   36.30    2.00
   2  -1   2   32.10    1.90
  -2  -1  -2   36.20    2.10
   2  -1   2   34.50    2.00
   2   1  -2   34.50    2.00
  -2  -1  -2   34.20    2.00
  -2  -1  -2   34.40    2.10
   2  -1   2   31.80    2.00
  -2   1   2   34.60    2.00
   2   1  -2   33.80    2.00
   2  -1   2   31.80    2.00
  -2  -1  -2   36.40    2.00
  -2   1   2   33.70    2.00
  -2   1   2   32.70    2.00
   2   1  -2   34.30    1.90
   2  -1   2   32.50    1.90
   2  -1   2   32.70    2.00
   2   1   2   29.90    2.00
  -2  -1   2   33.10    2.00
  -2   1  -2   36.20    1.90
   2   1   2   31.70    2.00
  -2   1  -2   37.70    2.00
   2   1   2   33.60    2.00
  -2  -1   2   31.30    2.00
   2  -1  -2   35.90    2.00
  -2  -1   2   30.70    2.00
   2  -1  -2   36.20    2.00
   2   1   2   32.50    2.00
   2   1   2   33.40    1.90
   2  -1  -2   36.40    2.00
  -2  -1   2   31.30    1.90
   2   1   2   33.50    1.90
  -2   1  -2   36.00    2.00
  -2  -1   2   29.60    2.00
  -3   1   2  146.39    8.30
   3  -1   2  148.29    8.30
  -3  -1   2  146.69    8.20
   3   1   2  148.79    8.30
  -3  -1   2  145.89    8.30
  -4   1   2   14.90    1.10
  -4  -1  -2   12.70    1.10
   4   1  -2   12.40    1.10
   4   1  -2   13.20    1.10
  -4   1   2   14.10    1.00
  -4  -1  -2   12.70    1.10
  -4  -1  -2   13.00    1.00
  -4   1   2   14.70    1.10
  -4  -1  -2   14.10    1.00
   4  -1   2   14.90    1.10
   4  -1   2   14.70    1.00
   4  -1   2   16.10    1.10
   4   1   2   15.30    1.10
  -4   1  -2   13.80    1.00
  -4  -1   2   16.30    1.20
  -4  -1   2   14.80    0.90
   4  -1  -2   13.00    1.00
  -4   1  -2   10.90    1.00
  -4   1  -2   11.70    1.00
  -4  -1   2   14.60    1.00
   4  -1  -2   12.60    1.00
   4  -1  -2   13.10    1.00
  -4  -1   2   16.30    1.10
   4   1   2   14.50    1.10
  -5  -1  -2    6.40    0.90
  -5   1   2    5.90    0.80
  -5  -1  -2    6.70    0.70
   5   1  -2    6.90    0.90
   5   1  -2    5.80    0.90
   5  -1   2    7.20    0.80
   5  -1   2    8.10    0.80
  -5  -1  -2    6.10    0.70
  -5  -1  -2    6.20    0.90
  -5   1  -2    6.90    0.90
   5   1   2    5.00    0.80
   5  -1  -2    7.90    1.10
  -5  -1   2    5.40    0.90
  -5  -1   2    5.40    0.60
   5   1   2    6.10    0.90
  -5  -1   2    7.10    0.90
   5  -1  -2    9.10    0.90
  -5  -1   2    7.50    0.70
   5  -1  -2    6.90    1.00
   6  -1   2    1.50    0.70
   6  -1   2    1.80    0.70
   6   1  -2    1.60    0.70
   6   1  -2    0.80    0.70
  -6   1   2    1.80    0.80
  -6  -1  -2    1.00    0.70
  -6   1   2    0.70    0.60
   6  -1   2    1.80    0.60
  -6  -1  -2    1.20    0.60
  -6  -1  -2    0.60    0.50
  -6  -1   2    1.30    0.70
  -6   1  -2    1.30    0.70
   6  -1  -2    0.90    0.70
  -6  -1   2    1.10    0.80
  -6  -1   2    1.20    0.50
   6   1   2    0.50    0.70
   6  -1  -2   -0.10    0.60
   6  -1  -2    0.80    0.70
   6   1   2    1.00    0.70
  -6  -1   2    0.80    0.50
  -7   1   2    5.10    1.20
   7   1  -2    8.30    1.30
   7  -1   2    4.30    1.10
   7  -1   2    6.20    1.00
  -7  -1  -2    6.20    1.20
   7  -1   2    4.40    1.10
  -7  -1  -2    5.60    0.90
  -7  -1  -2    7.60    1.00
   7   1   2    5.00    1.10
  -7  -1   2    4.10    1.10
  -7  -1   2    5.80    0.90
  -7   1  -2   10.00    1.40
  -7  -1   2    5.80    1.20
   7  -1  -2    6.60    1.20
   7   1   2    5.00    1.10
  -7  -1   2    4.60    0.80
   7   1   2    3.80    1.00
   7  -1  -2    8.00    1.20
   7  -1  -2    6.20    1.40
   8   1  -2    0.60    1.10
  -8   1   2    0.80    1.10
   8   1  -2    0.20    1.10
   8   1  -2   -1.20    0.90
  -8  -1  -2    0.70    0.90
   8  -1   2   -0.50    1.20
   8  -1   2    0.10    1.00
  -8  -1  -2    1.60    1.10
   8  -1   2    0.10    1.00
  -8  -1   2    0.40    0.70
   8  -1  -2    2.30    1.10
   8   1   2   -0.50    1.00
  -8  -1   2   -0.30    0.90
   8   1   2   -0.90    0.90
   8  -1  -2    0.40    1.00
  -8   1  -2    0.10    1.00
   8  -1  -2    0.10    0.90
   8   1   2   -0.20    1.00
   0  -2  -2  160.58    8.50
   0   2   2  147.19    8.50
   0  -2   2  145.49    8.50
   0   2  -2  158.98    8.50
   0   2  -2  162.08    8.50
   0   2   2  144.39    8.50
   0  -2   2  145.49    8.50
   0   2  -2  157.48    8.50
   0  -2   2  147.89    8.50
   0   2   2  147.59    8.50
   0  -2  -2  162.38    8.50
   0   2   2  151.08    8.50
   0   2  -2  154.38    8.50
   0  -2  -2  156.98    8.50
   0   2   2  145.59    8.50
   0  -2  -2  154.88    8.50
   0  -2   2  146.59    8.50
   0  -2   2  146.59    8.50
   0   2  -2  160.18    8.50
   0  -2  -2  157.88    8.50
   0   2   2  149.69    8.50
   1   2  -2  304.97   16.80
  -1  -2  -2  314.77   16.80
  -1  -2  -2  296.87   16.80
  -1   2   2  305.07   16.80
  -1   2   2  300.87   16.80
   1   2  -2  300.17   16.80
  -1   2   2  302.27   16.80
   1   2  -2  302.57   16.80
   1  -2   2  299.87   16.80
  -1  -2  -2  304.07   16.80
   1  -2   2  291.17   16.80
  -1   2   2  300.77   16.80
   1  -2   2  301.57   16.80
   1   2  -2  309.27   16.90
   1  -2   2  303.67   16.80
  -1  -2  -2  300.87   16.80
  -1  -2  -2  297.27   16.80
  -1   2   2  305.67   16.80
  -1  -2  -2  307.47   16.80
   1   2  -2  303.77   16.80
   1   2   2  298.57   16.80
  -1  -2   2  317.37   16.80
   1   2   2  303.67   16.80
  -1  -2   2  301.87   16.80
  -1  -2   2  286.97   16.80
   1  -2  -2  308.57   16.80
  -1   2  -2  306.47   16.80
   1   2   2  296.47   16.80
  -1  -2   2  308.97   16.80
   1   2   2  297.17   16.80
  -1   2  -2  305.27   16.80
  -1   2  -2  304.07   16.80
  -1   2  -2  308.37   16.80
   1   2   2  296.87   16.80
  -1  -2   2  305.77   16.80
   1  -2  -2  308.37   16.80
   1  -2  -2  307.87   16.80
   1   2   2  300.27   16.80
   2  -2   2   51.89    3.20
  -2   2   2   50.09    3.10
   2   2  -2   59.89    3.20
  -2  -2  -2   58.59    3.20
   2  -2   2   52.29    3.10
   2  -2   2   53.89    3.10
   2   2  -2   59.19    3.20
  -2  -2  -2   57.39    3.20
   2  -2   2   50.99    3.10
  -2  -2  -2   59.29    3.20
   2   2  -2   50.69    3.20
  -2  -2  -2   58.69    3.20
   2   2  -2   59.89    3.20
   2  -2   2   49.30    3.10
  -2   2   2   49.70    3.10
  -2   2  -2   59.39    3.10
  -2  -2   2   49.60    3.20
  -2   2  -2   59.19    3.10
   2   2   2   51.59    3.20
  -2  -2   2   53.29    3.20
   2   2   2   49.99    3.20
  -2  -2   2   52.79    3.20
   2  -2  -2   59.19    3.10
   2  -2  -2   60.99    3.20
   2   2   2   50.99    3.20
   2   2   2   57.59    3.20
   2  -2  -2   59.49    3.10
  -2  -2   2   49.10    3.10
   2  -2  -2   59.29    3.10
  -3   2   2   -0.20    0.30
   3  -2   2    0.40    0.30
  -3   2   2    0.60    0.30
   3  -2   2    0.10    0.30
   3   2  -2    0.60    0.20
   3   2  -2    0.20    0.30
   3  -2   2   -0.30    0.20
  -3   2   2    0.00    0.30
  -3  -2  -2    0.10    0.30
  -3  -2  -2   -1.00    0.30
   3  -2   2    0.60    0.30
  -3  -2  -2    0.20    0.30
   3   2  -2   -0.20    0.30
   3   2   2    0.70    0.40
  -3   2  -2    0.30    0.30
   3   2   2    0.50    0.40
  -3  -2   2    0.10    0.40
  -3  -2   2    0.40    0.30
  -3  -2   2    0.30    0.30
   3  -2  -2    0.40    0.30
  -3  -2   2    0.40    0.30
   3   2   2    0.60    0.30
   3  -2  -2    0.00    0.30
   3  -2  -2    0.10    0.30
   4  -2   2   18.90    1.30
  -4   2   2   19.50    1.30
  -4  -2  -2   17.40    1.20
   4   2  -2   18.80    1.30
  -4  -2  -2   15.00    1.30
  -4   2   2   18.50    1.30
   4  -2   2   19.20    1.20
   4  -2   2   20.20    1.30
   4   2  -2   17.20    1.30
  -4  -2  -2   19.30    1.40
  -4   2   2   18.50    1.30
  -4  -2  -2   19.30    1.30
  -4   2  -2   18.90    1.30
  -4  -2   2   18.80    1.30
   4   2   2   18.70    1.30
  -4   2  -2   17.50    1.30
   4  -2  -2   17.80    1.30
  -4  -2   2   18.30    1.30
  -4   2  -2   17.50    1.20
   4  -2  -2   18.60    1.30
   4  -2  -2   18.90    1.30
   4   2   2   18.00    1.40
  -4  -2   2   19.00    1.20
  -4  -2   2   19.40    1.40
   5   2  -2   19.90    1.60
   5  -2   2   25.70    1.60
  -5  -2  -2   19.60    1.50
   5  -2   2   25.80    1.50
  -5   2   2   20.60    1.50
  -5   2   2   19.10    1.60
   5   2  -2   18.30    1.60
  -5   2   2   26.00    1.60
  -5  -2  -2   22.40    1.60
  -5  -2  -2   17.60    1.60
   5  -2   2   25.00    1.60
  -5  -2  -2   20.00    1.50
   5   2   2   21.60    1.60
  -5  -2   2   20.60    1.50
  -5   2  -2   20.80    1.60
   5   2   2   24.50    1.70
  -5  -2   2   20.40    1.60
  -5  -2   2   20.00    1.70
   5  -2  -2   21.90    1.70
   5  -2  -2   18.20    1.50
  -5   2  -2   19.80    1.50
   5  -2  -2   21.30    1.60
  -5  -2   2   23.20    1.50
  -6  -2  -2   17.30    1.60
   6  -2   2   19.50    1.40
  -6  -2  -2   15.70    1.30
   6   2  -2   16.10    1.60
  -6   2   2   18.40    1.40
  -6   2   2   17.80    1.50
   6  -2   2   18.70    1.50
   6  -2   2   19.50    1.50
  -6   2   2   18.90    1.50
   6   2  -2   13.80    1.50
  -6  -2  -2   13.30    1.30
  -6  -2   2   18.90    1.40
   6  -2  -2   14.60    1.50
  -6  -2   2   17.30    1.30
  -6  -2   2   16.00    1.50
   6   2   2   16.80    1.60
  -6   2  -2   14.20    1.50
   6  -2  -2   16.10    1.40
   6  -2  -2   16.10    1.50
  -6  -2   2   18.80    1.60
   6   2   2   18.10    1.60
  -7  -2  -2    1.30    1.00
   7   2  -2    0.60    0.90
  -7  -2  -2    0.40    0.80
   7  -2   2    2.00    1.10
  -7   2   2    1.50    0.90
   7  -2   2    1.60    0.90
   7   2  -2   -0.70    0.80
   7  -2   2    2.30    0.80
   7  -2  -2    1.30    0.90
  -7  -2   2    0.90    0.70
   7   2   2    1.70    1.00
   7   2   2    2.50    1.00
  -7  -2   2    2.20    0.80
   7  -2  -2    1.70    0.90
  -7  -2   2    2.50    1.00
   7  -2  -2    1.40    0.90
  -7  -2   2    1.80    1.00
  -8  -2  -2   -0.30    1.00
   8  -2   2    2.50    1.00
   8   2  -2    1.10    1.10
   8   2  -2    3.00    1.20
  -8  -2  -2    1.00    1.00
   8  -2   2    2.10    1.10
   8  -2   2    1.00    1.00
  -8   2   2    1.10    1.00
   8  -2  -2    1.00    1.00
   8   2   2    1.00    1.10
  -8  -2   2    0.70    0.90
   8  -2  -2    2.00    1.00
   8   2   2    0.70    1.10
   8   2   2    1.50    1.20
   8  -2  -2    1.10    1.00
  -8  -2   2    1.80    1.30
   0  -3  -2    0.20    0.20
   0  -3  -2    0.20    0.20
   0  -3  -2    0.10    0.20
   0   3  -2    0.00    0.20
   0  -3   2    0.30    0.30
   0   3   2    0.70    0.30
   0  -3   2    0.70    0.20
   0   3  -2    0.50    0.30
   0   3  -2    0.60    0.20
   0  -3   2    0.30    0.20
   0   3   2   -0.10    0.10
   0   3   2    1.10    0.20
   0   3  -2    0.30    0.20
   0   3   2    0.90    0.30
   0  -3  -2    0.60    0.20
   0   3   2    0.60    0.30
   1  -3   2  278.77   16.30
   1   3  -2  302.27   16.40
   1   3  -2  292.67   16.40
   1  -3   2  287.97   16.30
  -1   3   2  282.77   16.40
   1   3  -2  295.67   16.30
  -1   3   2  285.47   16.30
   1  -3   2  271.97   16.40
  -1  -3  -2  317.47   16.40
  -1   3   2  268.47   16.40
  -1  -3  -2  327.57   16.50
   1   3  -2  314.37   16.40
  -1  -3  -2  314.97   16.40
   1   3  -2  308.17   16.40
   1   3  -2  302.37   16.40
   1  -3  -2  314.67   16.40
   1   3   2  280.97   16.30
  -1  -3   2  288.27   16.40
   1  -3  -2  310.87   16.30
   1  -3  -2  321.07   16.40
   1   3   2  277.57   16.40
   1   3   2  274.47   16.40
  -1  -3   2  285.37   16.40
   1   3   2  275.67   16.40
  -1  -3   2  273.17   16.40
   1   3   2  276.17   16.40
   1   3   2  283.37   16.30
  -1  -3   2  277.37   16.40
  -1   3  -2  319.07   16.40
  -1   3  -2  323.87   16.40
  -2   3   2  110.99    6.80
  -2   3   2  111.99    6.80
   2   3  -2  124.69    6.80
  -2  -3  -2  127.59    6.90
   2  -3   2  117.99    6.80
   2  -3   2  115.49    6.80
  -2  -3  -2  130.59    6.90
   2  -3   2  117.59    6.80
   2  -3   2  111.29    6.80
   2   3  -2  132.19    6.90
  -2   3   2  113.79    6.80
  -2   3   2  112.99    6.80
   2   3  -2  132.69    6.90
   2  -3   2  114.49    6.80
  -2  -3  -2  129.59    6.90
  -2  -3  -2  124.99    6.90
   2  -3  -2  131.59    6.80
  -2  -3   2  113.69    6.90
  -2   3  -2  132.49    6.80
   2   3   2  112.19    6.80
  -2  -3   2  109.59    6.80
  -2   3  -2  130.69    6.80
  -2  -3   2  114.19    6.90
  -2   3  -2  125.99    6.80
   2   3   2  113.49    6.80
   2   3   2  115.69    6.90
   2  -3  -2  130.79    6.80
   2  -3  -2  134.79    6.80
  -2  -3   2  120.69    6.90
   2  -3  -2  125.49    6.80
  -2   3  -2  121.59    6.80
  -3   3   2   25.60    1.40
   3   3  -2   19.10    1.50
   3  -3   2   25.00    1.40
  -3   3   2   25.50    1.50
  -3  -3  -2   20.30    1.50
   3  -3   2   25.20    1.40
   3   3  -2   20.60    1.50
  -3  -3  -2   18.90    1.50
  -3  -3  -2   19.80    1.50
   3  -3   2   25.50    1.50
  -3  -3   2   26.10    1.60
   3   3   2   25.00    1.50
   3   3   2   26.50    1.60
   3  -3  -2   19.50    1.50
  -3  -3   2   25.00    1.60
  -3  -3   2   22.90    1.60
  -3  -3   2   25.10    1.50
   4  -3   2   49.99    2.80
   4   3  -2   40.20    3.00
   4  -3   2   46.50    2.70
  -4  -3  -2   40.20    2.80
   4  -3   2   46.80    2.60
  -4  -3  -2   40.60    2.70
  -4  -3  -2   41.10    2.70
   4   3  -2   41.50    2.60
  -4  -3  -2   44.40    2.80
   4   3  -2   40.90    2.80
  -4   3   2   48.60    2.70
  -4   3   2   47.70    2.70
  -4  -3   2   43.50    2.70
  -4   3  -2   41.20    2.60
  -4  -3   2   44.40    2.80
  -4  -3   2   49.40    3.00
   4   3   2   48.20    3.00
   4   3   2   46.70    2.80
   4   3   2   43.10    2.60
   4  -3  -2   43.70    2.70
  -4  -3   2   46.40    2.80
   4  -3  -2   42.90    2.70
  -5   3   2    5.50    0.80
   5  -3   2    5.10    0.80
  -5  -3  -2    7.20    1.00
   5   3  -2    6.40    1.00
  -5  -3  -2    6.00    0.90
   5   3  -2    9.00    1.00
   5  -3   2    6.20    0.80
   5  -3   2    6.20    0.90
  -5  -3  -2    7.40    0.90
  -5   3   2    6.80    0.80
   5  -3  -2    8.80    0.90
   5  -3  -2    8.40    0.90
  -5  -3   2    4.30    0.80
   5  -3  -2    9.80    1.10
   5   3   2    5.90    0.90
   5   3   2    4.80    0.90
  -5  -3   2    4.20    0.70
  -5  -3   2    4.50    0.80
  -5   3  -2    7.60    0.80
  -5  -3   2    4.60    0.90
   6  -3   2    2.40    0.70
  -6  -3  -2    2.00    0.70
   6  -3   2   -0.40    0.60
  -6   3   2    2.00    0.70
   6   3  -2    1.60    0.90
   6  -3   2    1.40    0.70
  -6  -3  -2    1.30    0.80
  -6  -3  -2    1.70    0.70
   6   3  -2    0.10    0.80
   6  -3  -2    1.70    0.70
   6  -3  -2    1.20    0.80
   6   3   2    0.40    0.80
   6   3   2    2.00    0.80
  -6  -3   2    1.90    0.80
  -6  -3   2    0.80    0.70
  -6  -3   2    0.70    0.60
   6  -3  -2    2.50    0.70
  -6  -3   2    2.30    0.80
   7  -3   2    1.40    0.90
  -7  -3  -2    1.50    0.90
   7   3  -2    1.40    1.00
   7  -3   2    0.20    0.70
   7   3  -2    1.70    1.00
   7  -3   2    0.70    0.80
  -7  -3  -2    0.40    0.90
  -7  -3   2    0.60    0.90
   7  -3  -2    1.30    0.90
   7  -3  -2    2.20    1.00
   7  -3  -2    2.00    0.90
   7   3   2    1.70    1.10
   7   3   2    1.00    1.00
  -7  -3   2    1.60    1.00
  -8  -3  -2   -0.90    1.20
  -8  -3  -2    0.40    1.20
   8   3  -2   -0.90    1.10
   8  -3   2    0.00    0.90
   8   3  -2   -1.70    1.00
   8  -3   2    0.90    1.10
   8  -3   2    2.00    1.00
  -8  -3   2    0.00    1.20
  -8  -3   2   -0.90    0.90
   8   3   2   -0.70    1.20
   8  -3  -2   -0.50    0.90
   8   3   2    0.90    1.10
   8  -3  -2    0.10    1.00
   8  -3  -2    1.40    1.00
   0   4  -2   41.70    2.30
   0  -4   2   35.30    2.30
   0   4  -2   42.10    2.30
   0   4   2   36.80    2.30
   0  -4   2   35.70    2.30
   0  -4  -2   40.30    2.30
   0  -4  -2   41.60    2.30
   0   4  -2   42.20    2.30
   0   4   2   36.60    2.30
   0   4   2   37.50    2.30
   0   4  -2   36.60    2.30
   0   4   2   35.60    2.30
   1   4  -2  203.08   11.60
  -1  -4  -2  216.88   11.70
   1   4  -2  212.88   11.60
  -1   4   2  206.58   11.60
  -1  -4  -2  215.38   11.60
  -1   4   2  202.58   11.60
   1  -4   2  204.98   11.60
   1   4  -2  212.78   11.70
   1  -4   2  206.18   11.60
   1  -4   2  206.18   11.60
  -1   4   2  204.88   11.70
   1   4  -2  217.28   11.70
  -1  -4   2  209.78   11.60
  -1   4  -2  208.98   11.70
  -1  -4   2  205.38   11.60
  -1   4  -2  222.28   11.70
  -1  -4   2  206.18   11.70
   1   4   2  207.08   11.70
   1   4   2  209.08   11.70
   1   4   2  202.58   11.60
  -1   4  -2  195.68   11.60
   1  -4  -2  217.28   11.60
   1  -4  -2  221.98   11.60
   1   4   2  202.88   11.60
  -1   4  -2  182.88   11.70
  -2   4   2    8.20    0.70
  -2   4   2    8.40    0.70
  -2  -4  -2   10.90    0.80
   2  -4   2    8.40    0.70
   2   4  -2    9.40    0.80
  -2   4   2    8.20    0.70
   2  -4   2    8.60    0.80
   2   4  -2    9.20    0.80
  -2   4   2    7.60    0.80
  -2  -4  -2   10.50    0.80
   2   4  -2   10.20    0.80
  -2  -4  -2   10.50    0.90
  -2  -4   2    8.10    0.80
   2   4   2    8.30    0.80
  -2   4  -2    9.00    0.80
  -2  -4   2    7.90    0.80
  -2  -4   2    7.40    0.80
  -2   4  -2   11.40    0.80
  -2  -4   2    8.00    0.80
  -2   4  -2   11.00    0.80
   2  -4  -2   11.10    0.70
   2   4   2    7.40    0.80
   2   4   2    9.80    0.80
   3  -4   2    1.60    0.30
   3   4  -2    1.20    0.40
  -3  -4  -2    1.50    0.50
   3  -4   2    1.80    0.30
  -3  -4  -2    1.20    0.50
   3   4  -2    1.30    0.50
  -3   4   2    2.30    0.40
  -3  -4  -2    0.60    0.50
  -3   4   2    1.60    0.40
   3  -4   2    2.00    0.50
   3   4  -2    1.40    0.50
  -3   4   2    2.10    0.50
   3  -4  -2    0.60    0.30
  -3   4  -2    1.60    0.40
   3   4   2    1.70    0.50
   3  -4  -2    0.80    0.30
  -3   4  -2    1.50    0.40
  -3  -4   2    2.10    0.60
  -3  -4   2    1.90    0.50
  -3  -4   2    0.80    0.50
   3   4   2    2.20    0.60
  -3  -4   2    1.70    0.50
   3   4   2    1.60    0.40
   3  -4  -2    0.40    0.40
  -3   4  -2    0.90    0.40
   4   4  -2    2.80    0.70
  -4   4   2    2.60    0.40
   4   4  -2    1.60    0.70
  -4   4   2    3.00    0.60
  -4  -4  -2    2.40    0.70
   4  -4   2    2.70    0.50
   4  -4   2    1.70    0.60
   4   4  -2    2.70    0.50
  -4  -4  -2    2.40    0.70
  -4  -4  -2    2.90    0.60
  -4  -4   2    2.70    0.60
   4  -4  -2    2.70    0.50
   4   4   2    1.90    0.50
  -4   4  -2    2.90    0.40
  -4  -4   2    1.70    0.60
   4   4   2    2.10    0.70
  -4  -4   2    2.40    0.70
  -4   4  -2    2.30    0.50
  -4  -4   2    2.00    0.60
  -4   4  -2    2.50    0.50
   4   4   2    2.50    0.70
   4  -4  -2    2.50    0.60
   5  -4   2   25.10    1.50
  -5  -4  -2   17.50    1.60
  -5  -4  -2   21.00    1.70
   5   4  -2   19.60    1.70
  -5   4   2   23.40    1.60
   5  -4   2   21.90    1.50
   5   4  -2   21.30    1.70
   5  -4   2   21.70    1.70
  -5  -4  -2   17.60    1.70
   5   4   2   22.00    1.70
   5   4   2   22.90    1.70
  -5  -4   2   19.40    1.70
   5  -4  -2   20.00    1.50
  -5  -4   2   23.30    1.70
  -5  -4   2   21.70    1.80
  -5   4  -2   19.40    1.50
  -5  -4   2   20.70    1.60
   5  -4  -2   22.20    1.60
   6   4  -2    1.60    0.90
   6   4  -2    0.60    0.90
  -6  -4  -2    1.50    0.90
  -6   4   2    1.20    0.70
   6  -4   2    2.10    0.80
  -6  -4  -2    0.30    0.80
   6  -4   2    1.80    0.60
   6  -4   2    2.00    0.60
  -6  -4   2    0.90    0.80
   6   4   2    0.30    0.90
   6  -4  -2    1.40    0.80
  -6  -4   2    2.40    0.90
   6  -4  -2    2.40    0.70
   6  -4  -2    1.90    0.70
  -6  -4   2    0.70    0.90
  -6   4  -2    1.40    0.70
   6   4   2    1.30    0.90
   7  -4   2    2.00    0.80
   7   4  -2    3.20    1.20
  -7  -4  -2    1.40    0.90
   7  -4   2    3.50    1.00
   7  -4   2    1.80    0.90
  -7  -4  -2    0.90    1.00
   7   4  -2    3.50    1.30
   7  -4  -2    2.60    0.90
  -7  -4   2    4.40    1.30
   7   4   2    3.10    1.20
   7  -4  -2    4.40    1.00
   7   4   2    0.90    1.00
   7  -4  -2    0.00    0.90
  -7  -4   2    1.60    1.00
   0   5  -2    0.60    0.40
   0  -5  -2    1.20    0.30
   0  -5   2    1.10    0.40
   0   5   2    1.30    0.50
   0   5  -2    0.70    0.40
   0   5  -2    1.10    0.50
   0  -5  -2    1.20    0.40
   0   5   2    1.40    0.40
   0  -5   2    0.20    0.40
   0   5   2    0.80    0.40
  -1  -5  -2   24.10    1.50
  -1   5   2   24.00    1.60
   1  -5   2   24.00    1.50
   1   5  -2   23.60    1.60
  -1   5   2   23.10    1.60
   1  -5   2   23.10    1.50
   1   5  -2   24.80    1.70
   1   5  -2   25.90    1.60
  -1   5   2   24.70    1.60
   1   5  -2   23.60    1.50
  -1  -5  -2   24.60    1.60
  -1   5   2   22.60    1.50
   1   5   2   22.70    1.60
  -1  -5   2   25.30    1.60
   1  -5  -2   23.70    1.50
  -1   5  -2   22.90    1.60
  -1   5  -2   24.50    1.60
   1   5   2   22.90    1.50
   1   5   2   26.10    1.60
  -1   5  -2   23.90    1.60
   1   5   2   24.20    1.60
   1  -5  -2   23.30    1.50
   2   5  -2   55.79    3.10
  -2   5   2   45.00    3.00
   2  -5   2   46.70    3.00
   2   5  -2   56.49    3.00
  -2  -5  -2   56.19    3.00
   2   5  -2   54.49    3.10
  -2  -5   2   43.70    3.00
  -2  -5   2   48.20    3.00
   2  -5  -2   53.19    3.00
  -2   5  -2   54.39    3.00
   2   5   2   44.70    3.00
   2   5   2   45.70    3.00
   2   5   2   48.30    3.10
  -3  -5  -2    1.00    0.70
   3  -5   2    0.60    0.50
   3   5  -2    0.00    0.60
  -3   5   2   -0.10    0.40
  -3   5   2    0.20    0.40
  -3  -5  -2    0.20    0.50
   3   5  -2   -0.30    0.50
  -3   5   2    1.30    0.50
   3   5  -2    0.10    0.50
   3   5   2    0.60    0.50
  -3  -5   2    0.30    0.50
   3   5   2    0.10    0.50
  -3   5  -2    0.30    0.50
   3   5   2    1.40    0.60
  -3   5  -2    0.90    0.40
  -3  -5   2   -0.10    0.60
  -3   5  -2    0.30    0.40
   3  -5  -2    0.70    0.50
  -3  -5   2    0.00    0.50
   4   5  -2   18.40    1.60
   4  -5   2   18.90    1.40
   4   5  -2   16.00    1.30
  -4  -5  -2   18.40    1.60
   4   5  -2   17.50    1.50
  -4   5   2   18.50    1.30
  -4   5   2   17.70    1.30
  -4  -5  -2   16.70    1.50
  -4   5   2   17.00    1.30
  -4  -5  -2   17.30    1.50
  -4  -5   2   18.60    1.50
   4   5   2   20.10    1.50
   4   5   2   15.80    1.40
   4  -5  -2   17.40    1.40
  -4  -5   2   14.00    1.40
  -4   5  -2   18.10    1.40
   4   5   2   20.00    1.60
  -4  -5   2   17.60    1.50
  -4  -5   2   17.00    1.50
  -4   5  -2   20.40    1.30
  -4   5  -2   17.50    1.30
  -5  -5  -2    9.20    1.30
  -5  -5  -2    9.20    1.20
   5  -5   2    9.10    0.90
   5   5  -2    8.40    1.20
  -5   5   2    9.00    0.90
  -5   5   2    9.20    0.90
   5   5  -2   10.10    1.30
   5  -5   2   10.90    1.00
   5  -5   2    9.50    1.10
   5  -5  -2   10.00    0.90
  -5  -5   2    6.60    1.10
  -5  -5   2    9.30    1.30
  -5   5  -2   10.60    1.00
  -5  -5   2    9.00    1.20
   5   5   2   10.00    1.30
  -5   5  -2    9.70    1.00
   5   5   2   10.00    1.20
  -5   5  -2    8.60    0.90
   5  -5  -2    9.10    1.10
   6   5  -2    0.60    0.90
   6  -5   2    1.80    0.70
   6  -5   2    1.30    0.60
   6  -5   2   -0.30    0.80
   6   5  -2   -0.80    0.90
  -6   5   2    0.00    0.80
  -6  -5  -2    0.00    0.90
  -6  -5  -2    0.70    0.90
   6  -5  -2    0.10    0.60
   6   5   2    1.40    0.90
  -6   5  -2   -0.20    0.60
   6  -5  -2    1.40    0.70
  -6   5  -2    0.40    0.60
  -6  -5   2    0.40    0.90
   6   5   2   -0.10    0.90
   6  -5  -2    0.80    0.80
  -6  -5   2    1.10    1.00
  -6   5  -2    1.00    0.70
  -7   5   2   -0.30    0.90
   7  -5   2    0.60    0.80
   7  -5   2    0.00    0.90
   7  -5   2    0.70    0.80
   7   5  -2   -0.30    1.00
  -7  -5  -2    1.60    1.00
   7   5  -2   -0.40    1.10
  -7  -5  -2    0.30    1.10
   7   5   2    0.30    1.00
  -7  -5   2   -0.40    1.00
   7  -5  -2    1.00    0.90
   7   5   2    0.50    1.10
   7  -5  -2    0.40    0.80
  -7  -5   2    1.70    1.10
   0  -6   2    2.90    0.60
   0  -6  -2    2.40    0.60
   0  -6   2    1.60    0.60
   0   6  -2    2.90    0.70
   0   6   2    1.90    0.60
   0  -6  -2    1.40    0.50
   0   6  -2    2.40    0.70
   0   6   2    2.60    0.70
   1  -6   2   36.10    2.20
  -1  -6  -2   38.30    2.30
  -1   6   2   37.10    2.30
  -1   6   2   37.20    2.30
   1   6  -2   33.60    2.30
  -1  -6  -2   33.70    2.50
   1  -6   2   34.20    2.20
   1   6  -2   35.80    2.40
   1   6  -2   36.00    2.20
   1   6  -2   33.00    2.10
  -1   6   2   34.10    2.30
   1   6   2   36.70    2.40
  -1   6  -2   39.50    2.30
  -1   6  -2   37.30    2.40
  -1  -6   2   36.60    2.30
  -1   6  -2   36.30    2.30
   1  -6  -2   38.20    2.20
   1   6   2   32.50    2.10
   1   6   2   38.10    2.20
   1  -6  -2   35.80    2.20
  -1  -6   2   31.80    2.30
  -2   6   2    7.50    0.90
   2   6  -2    7.10    1.00
  -2   6   2    7.40    0.90
   2   6  -2    7.30    0.80
  -2  -6  -2    7.10    0.90
  -2   6   2    8.60    0.90
   2   6  -2    5.80    0.90
   2  -6   2    8.60    0.80
  -2  -6  -2    7.20    1.00
  -2   6  -2    5.40    0.80
  -2   6  -2    6.60    0.90
   2   6   2    5.60    0.90
  -2  -6   2    6.90    0.90
  -2   6  -2    8.30    1.00
   2  -6  -2    7.70    0.80
  -2  -6   2    8.60    1.00
   2   6   2    6.30    0.90
   2   6   2    7.10    0.80
  -3   6   2    0.30    0.50
   3   6  -2    1.90    0.70
   3   6  -2    1.10    0.60
  -3  -6  -2    1.00    0.80
   3  -6   2    1.50    0.60
  -3   6   2   -0.40    0.50
  -3  -6  -2    0.40    0.60
  -3   6   2    0.20    0.60
   3   6  -2    0.80    0.80
   3  -6  -2    0.80    0.50
  -3   6  -2    0.80    0.60
  -3   6  -2    1.00    0.60
  -3  -6   2    0.80    0.60
   3   6   2    1.00    0.70
  -3   6  -2    1.10    0.50
   3   6   2    0.10    0.60
  -4   6   2    3.40    0.70
   4   6  -2    1.20    0.80
  -4  -6  -2    0.30    0.80
  -4   6   2    1.90    0.60
   4   6  -2    0.60    0.70
  -4   6   2    1.10    0.60
  -4  -6  -2    1.10    0.80
   4  -6  -2    0.70    0.60
  -4  -6   2    2.60    0.90
  -4   6  -2    1.30    0.70
  -4   6  -2    1.00    0.60
   4   6   2    2.00    0.80
  -4  -6   2    1.70    0.80
  -4   6  -2    2.20    0.60
   4   6   2    0.00    0.70
   4   6   2    0.80    0.80
  -5  -6  -2    2.60    1.00
  -5  -6  -2    3.10    1.00
   5  -6   2    5.40    0.90
   5   6  -2    1.80    0.90
  -5   6   2    3.50    0.80
   5   6  -2    3.10    1.00
  -5   6   2    4.80    0.80
  -5   6   2    3.50    0.80
  -5   6  -2    3.50    0.70
   5  -6  -2    4.40    0.80
  -5   6  -2    3.40    0.70
   5   6   2    3.90    1.10
  -5   6  -2    4.00    0.80
  -5  -6   2    4.20    1.00
   5   6   2    1.90    1.00
  -5  -6   2    3.30    1.00
   6   6  -2   -0.60    1.00
   6   6  -2    0.10    1.10
  -6   6   2    1.30    0.80
   6  -6   2   -0.80    0.70
  -6  -6  -2    0.70    1.00
  -6   6   2    0.60    0.80
  -6   6   2    1.80    0.80
  -6  -6  -2   -0.50    0.90
   6  -6   2    2.20    0.90
  -6   6  -2    1.20    0.70
   6  -6  -2    0.60    0.70
  -6  -6   2   -0.30    1.00
   6   6   2    1.50    1.20
   6  -6  -2    1.80    0.80
   6   6   2   -0.70    0.90
  -6   6  -2    1.30    0.80
  -6  -6   2    2.20    1.20
   0  -7   2   -0.10    0.50
   0  -7   2    0.50    0.50
   0   7   2    0.80    0.70
   0   7   2    0.90    0.70
   0  -7  -2    0.80    0.60
   0   7  -2   -0.90    0.60
   0   7  -2    1.60    0.70
   0  -7  -2    0.40    0.50
  -1   7   2    1.40    0.70
  -1   7   2    1.00    0.70
  -1  -7  -2    0.80    0.60
   1   7  -2    0.10    0.40
   1   7  -2    1.60    0.40
   1  -7   2    0.80    0.60
  -1  -7  -2    1.50    0.60
   1   7  -2    0.50    0.70
   1   7  -2    1.10    0.80
  -1   7   2    0.80    0.60
   1  -7   2    1.80    0.60
   1   7   2    0.80    0.40
   1  -7  -2    0.40    0.50
   1   7   2    0.80    0.80
  -1  -7   2    1.60    0.60
  -1   7  -2    1.90    0.80
   1  -7  -2    1.30    0.60
   1   7   2    1.40    0.70
  -1   7  -2    2.00    0.60
  -1   7  -2    0.40    0.60
   1   7   2    1.10    0.40
  -1  -7   2    1.40    0.70
  -2   7   2    1.70    0.60
  -2   7   2    3.30    0.80
   2   7  -2    3.60    0.90
   2   7  -2    2.30    0.60
   2   7  -2    2.80    0.80
  -2  -7  -2    3.20    0.90
   2  -7   2    2.10    0.70
  -2  -7  -2    3.90    0.80
   2  -7  -2    3.60    0.60
   2   7   2    1.90    0.90
  -2  -7   2    2.20    0.90
  -2   7  -2    4.10    0.80
  -2   7  -2    3.40    0.70
  -2   7  -2    3.50    0.80
   2   7   2    2.60    0.80
  -2  -7   2    2.00    0.70
   2   7   2    2.10    0.60
   3   7  -2    2.70    0.80
  -3  -7  -2    4.60    0.90
  -3  -7  -2    3.10    1.00
  -3   7   2    3.70    0.90
   3   7  -2    1.90    0.90
  -3   7   2    3.20    0.80
   3  -7   2    2.70    0.70
   3   7   2    2.60    0.90
  -3   7  -2    4.10    0.70
   3  -7  -2    4.10    0.60
  -3  -7   2    1.50    0.80
  -3  -7   2    1.60    0.90
   3   7   2    4.00    0.80
   3   7   2    1.20    0.80
  -3   7  -2    4.40    0.80
  -4  -7  -2    3.10    1.10
  -4   7   2    1.40    0.70
   4   7  -2    1.20    0.90
  -4  -7  -2    2.80    1.00
  -4   7   2    2.70    0.80
   4  -7   2    1.50    0.70
   4   7  -2    0.70    0.80
  -4  -7   2    2.60    1.00
  -4   7  -2    1.40    0.70
   4   7   2    1.50    0.80
   4   7   2    1.90    1.00
   4  -7  -2    2.60    0.70
  -4   7  -2    1.70    0.80
  -4  -7   2    1.40    1.00
  -5   7   2    3.60    0.90
   5  -7   2    3.40    0.90
  -5  -7  -2    2.30    1.10
   5   7  -2    3.20    1.10
  -5  -7  -2    3.10    1.20
  -5   7   2    4.40    1.00
   5   7  -2    3.40    1.20
   5   7   2    2.10    1.10
  -5  -7   2    2.20    1.00
  -5   7  -2    4.10    1.00
   5   7   2    3.00    1.00
   5  -7  -2    4.50    0.80
  -5  -7   2    4.40    1.40
  -6  -7  -2    0.80    1.10
   6  -7   2    1.10    0.90
   6   7  -2    1.20    1.10
  -6  -7  -2   -0.70    1.10
   6   7   2    2.20    1.20
  -6  -7   2   -0.10    1.40
  -6  -7   2    0.40    1.10
   0   8   2   13.10    1.40
   0   8  -2    9.00    1.30
   0  -8   2    9.50    1.20
   0   8  -2    8.60    1.30
   0   8   2   10.20    1.30
   0  -8  -2   10.90    1.20
   0  -8   2    9.50    1.10
   0  -8  -2   10.90    1.10
  -1  -8  -2    1.90    0.70
  -1   8   2    1.00    0.80
   1   8  -2    1.30    0.80
  -1   8   2    2.80    0.90
  -1  -8  -2    1.70    0.90
   1   8  -2    2.60    1.00
   1  -8   2    2.90    0.70
   1   8   2    2.20    0.90
  -1   8  -2    0.40    0.80
   1  -8  -2    0.80    0.60
  -1  -8   2    1.20    0.80
  -1  -8   2    2.40    0.80
   1   8   2    3.30    1.10
  -1   8  -2    2.20    0.90
  -2   8   2    4.50    1.10
   2   8  -2    2.60    0.70
   2   8  -2    3.70    1.00
  -2   8   2    3.60    0.90
   2   8  -2    2.00    0.90
   2  -8   2    4.80    0.80
  -2  -8  -2    2.90    0.80
  -2  -8  -2    4.30    1.00
   2   8   2    3.10    0.70
   2  -8  -2    3.00    0.70
  -2   8  -2    2.40    0.90
  -2   8  -2    4.00    1.00
   2   8   2    2.70    1.00
  -2  -8   2    2.80    0.90
  -2  -8   2    2.80    1.00
   2   8   2    1.90    0.90
  -3   8   2   -0.30    0.80
  -3   8   2    0.80    0.70
   3   8  -2    0.40    0.80
   3   8  -2    0.30    1.00
   3  -8   2   -0.10    0.60
  -3  -8  -2    0.50    0.80
  -3  -8  -2   -0.20    0.90
  -3  -8   2    1.10    1.00
  -3   8  -2    0.60    0.60
   3   8   2    0.60    0.70
   3   8   2    1.10    1.10
  -3  -8   2    0.10    0.90
   3   8   2   -1.00    0.80
  -3   8  -2    0.90    0.90
   3  -8  -2    0.00    0.60
  -4   8   2    1.00    0.90
   4   8  -2    0.50    1.00
  -4  -8  -2   -0.80    0.90
   4  -8   2    0.00    0.70
  -4  -8  -2    0.00    1.10
  -4   8   2    1.20    0.80
   4   8  -2    0.10    0.80
  -4   8  -2    1.60    0.90
  -4  -8   2    0.30    1.00
  -4   8  -2    1.00    0.70
   4   8   2    1.00    1.00
   4   8   2   -0.30    0.90
  -4  -8   2   -0.60    0.90
  -5  -8  -2    1.70    1.10
   5   8  -2    1.20    1.20
  -5   8   2    1.40    1.00
  -5  -8  -2    1.10    1.20
   5   8  -2   -0.10    1.00
   5   8   2    0.50    1.30
   5   8   2   -2.00    0.90
  -5  -8   2   -0.70    1.00
  -5  -8   2    0.40    1.20
   0   9   2   -0.90    0.80
   0   9  -2    0.00    0.90
   0   9   2   -0.30    0.80
   0  -9  -2   -0.30    0.70
   0   9  -2   -1.70    0.80
   0  -9   2   -0.30    0.70
  -1   9   2   -0.30    0.90
   1   9  -2    0.90    1.10
  -1   9   2    1.00    0.90
   1   9  -2    1.10    0.90
  -1  -9  -2    1.10    0.70
   1  -9   2    0.20    0.70
  -1   9  -2    0.20    0.80
   1  -9  -2   -0.30    0.70
  -1  -9   2    1.70    0.90
   1   9   2   -0.40    1.10
  -1   9  -2    0.50    1.00
   1   9   2    1.10    0.90
  -2  -9  -2    0.30    0.90
  -2   9   2   -0.60    0.80
   2  -9   2    1.40    0.70
   2   9  -2    1.30    1.10
   2   9  -2   -1.20    0.80
  -2   9   2    0.00    1.00
   2   9   2    0.30    1.00
  -2  -9   2    0.40    0.90
  -2   9  -2    0.20    0.80
  -2   9  -2    0.30    1.00
   2  -9  -2    0.00    0.60
   2   9   2   -1.60    1.00
   3  -9   2    3.40    0.80
  -3   9   2    5.00    1.30
  -3  -9  -2    2.80    1.10
   3   9  -2    3.30    1.30
  -3  -9  -2    4.40    1.40
  -3   9   2    2.30    0.90
  -3   9  -2    3.30    0.90
   3   9   2    2.10    0.90
  -3  -9   2    4.30    1.20
  -3  -9   2    3.20    1.30
   3   9   2    0.60    1.10
  -3   9  -2    3.20    1.10
   4   9  -2    0.20    1.20
   4   9  -2   -1.70    1.00
  -4  -9  -2    0.50    1.30
  -4  -9  -2    0.00    1.20
  -4   9   2    0.70    1.20
  -4  -9   2    0.00    1.10
   4   9   2    1.50    1.90
  -4   9  -2   -0.40    1.30
   0  10  -2    5.80    1.40
   0  10  -2    6.80    1.20
   0 -10   2    7.00    1.30
   0  10   2    5.10    1.40
   0  10   2    5.50    1.30
  -1 -10  -2   -0.70    0.90
   1  10  -2    0.60    1.10
  -1  10   2   -1.10    0.90
   1  10  -2    0.40    1.10
  -1  10   2   -0.40    1.00
   1  10   2    0.10    1.10
  -1  10  -2    0.20    1.00
   1  10   2   -0.70    1.00
  -2 -10  -2    0.60    0.90
  -2  10   2    0.10    1.00
  -2  10   2    0.60    1.00
   2  10  -2    0.00    1.20
  -2 -10   2   -0.30    0.90
  -2  10  -2   -0.40    0.90
  -2  10  -2   -1.40    1.00
   2  10   2    1.40    1.30
   1   0  -3    0.20    0.10
   1   0  -3   -0.10    0.10
   1   0   3    0.10    0.10
  -1   0  -3    0.20    0.10
   1   0   3    0.40    0.10
  -1   0   3    0.00    0.10
   1   0   3    0.10    0.10
  -1   0  -3    0.20    0.10
  -1   0  -3    0.10    0.10
  -1   0   3   -0.10    0.10
   1   0   3    0.10    0.10
  -1   0   3    0.10    0.10
   1   0  -3    0.20    0.10
   1   0   3    0.10    0.10
  -1   0  -3    0.30    0.10
  -1   0  -3    0.20    0.10
   2   0  -3  669.13   36.50
   2   0  -3  671.23   36.50
   2   0   3  659.23   36.50
  -2   0   3  662.43   36.50
  -2   0  -3  651.73   36.50
   2   0   3  662.93   36.50
   2   0  -3  640.14   36.50
   2   0   3  661.83   36.50
  -2   0  -3  653.73   36.50
  -2   0  -3  645.34   36.50
  -2   0  -3  641.84   36.50
   2   0   3  675.13   36.50
  -2   0   3  669.13   36.50
   2   0   3  663.63   36.50
  -2   0   3  668.83   36.50
  -3   0  -3    0.00    0.30
  -3   0   3   -0.20    0.30
  -3   0   3   -0.10    0.30
  -3   0  -3    0.10    0.30
  -3   0  -3    0.10    0.30
   3   0  -3   -0.30    0.30
   3   0   3   -0.20    0.20
   3   0   3   -0.30    0.30
   3   0   3   -0.30    0.20
  -3   0   3    0.00    0.30
  -4   0   3   85.29    5.20
   4   0  -3   94.69    5.20
   4   0   3   92.49    5.20
   4   0   3   85.39    5.10
  -4   0   3   87.09    5.20
  -4   0   3   90.29    5.20
   4   0  -3   96.89    5.20
  -4   0  -3   85.89    5.20
  -4   0  -3   92.79    5.20
   5   0   3    0.20    0.50
  -5   0   3    0.40    0.60
  -5   0  -3    0.10    0.50
  -5   0  -3    1.00    0.60
  -5   0  -3   -0.80    0.30
   5   0   3   -0.10    0.50
  -5   0   3   -0.20    0.50
   5   0  -3    0.10    0.50
   5   0   3    0.10    0.50
   6   0   3    9.50    1.10
  -6   0   3    8.40    1.10
  -6   0   3    9.40    1.20
   6   0   3    9.30    1.20
   6   0  -3   10.00    1.10
  -6   0  -3    7.50    0.80
  -6   0  -3    9.40    1.20
  -6   0  -3    9.00    0.80
   6   0  -3    7.60    1.10
   6   0   3    9.50    1.10
  -7   0  -3    0.10    0.50
   7   0   3    0.10    0.80
  -7   0  -3    0.10    0.90
  -7   0   3   -0.30    0.90
   7   0  -3   -0.10    0.90
  -7   0  -3    0.40    0.70
   7   0  -3    0.90    0.80
   7   0   3    0.20    0.80
   7   0   3   -0.50    0.80
   7   0  -3   -0.70    0.80
  -7   0   3   -0.10    0.90
   8   0   3    3.90    1.30
  -8   0  -3    3.10    1.20
  -8   0   3    1.10    1.00
   8   0   3    2.00    1.20
   8   0   3    2.00    1.20
   8   0  -3    1.00    1.10
   8   0  -3    1.60    1.10
   8   0  -3    0.70    1.00
  -8   0  -3    1.20    0.70
   0   1   3  103.69    5.90
   0   1  -3  108.79    5.90
   0   1   3  102.19    5.90
   0   1  -3  107.89    5.90
   0  -1  -3  108.19    5.90
   0   1   3  104.89    5.90
   0  -1  -3  100.59    5.90
   0   1   3  103.89    5.90
   0   1  -3  115.09    5.90
   0   1  -3  112.49    5.90
   0  -1   3  103.49    5.90
  -1  -1  -3 1129.79   61.19
  -1  -1  -3 1029.20   61.09
   1   1  -3 1124.39   61.19
   1   1  -3 1141.09   61.19
  -2  -1  -3    6.00    0.50
   2   1  -3    6.40    0.50
  -2   1   3    8.00    0.50
   2   1  -3    5.60    0.50
   2  -1   3    7.90    0.60
   2  -1   3    7.00    0.50
  -2   1   3    7.70    0.50
  -2   1   3    9.00    0.60
   2   1  -3    7.20    0.60
   2  -1   3    8.50    0.60
   2  -1   3    7.60    0.50
   2  -1   3    7.50    0.50
  -2  -1  -3    6.60    0.50
   2  -1   3    7.60    0.50
   2  -1  -3    6.20    0.50
   2   1   3    7.60    0.60
   2   1   3    7.70    0.50
  -2  -1   3    7.80    0.50
   2   1   3    8.10    0.50
  -2   1  -3    6.30    0.60
   2  -1  -3    6.40    0.50
  -2  -1   3    8.40    0.60
   2   1   3    7.90    0.60
   2   1   3    7.80    0.50
  -2   1  -3    6.40    0.50
  -3  -1  -3   82.09    4.60
  -3  -1  -3   86.99    4.70
  -3  -1  -3   79.49    4.70
  -3   1   3   81.69    4.70
  -3  -1  -3   84.79    4.70
   3   1  -3   84.29    4.70
   3  -1   3   77.99    4.70
   3  -1   3   81.29    4.70
  -3   1   3   81.49    4.70
  -3   1   3   85.19    4.70
   3  -1   3   80.49    4.70
  -3   1  -3   81.79    4.70
   3   1   3   85.69    4.70
  -3  -1   3   79.39    4.60
   3  -1  -3   84.79    4.70
  -3  -1   3   80.89    4.70
   3   1   3   85.89    4.70
  -3   1  -3   81.49    4.70
  -3  -1   3   78.69    4.70
  -3  -1   3   81.59    4.60
   4   1  -3   10.80    0.90
  -4  -1  -3   10.00    0.90
   4  -1   3    8.60    0.80
  -4  -1  -3    9.40    0.70
   4   1  -3   10.40    0.90
  -4   1   3    8.90    0.80
  -4  -1  -3   10.00    0.90
  -4   1   3    8.70    0.80
   4  -1   3    8.00    0.70
  -4  -1  -3    9.10    0.70
   4  -1   3    8.00    0.80
  -4   1   3    7.90    0.80
  -4   1  -3    9.60    0.80
   4  -1  -3   10.40    0.80
  -4  -1   3    8.30    0.70
   4   1   3    9.10    0.80
  -4  -1   3    8.50    0.70
  -4  -1   3    7.90    0.90
  -4  -1   3    7.50    0.80
  -4   1  -3    8.00    0.80
   4  -1  -3    9.50    0.80
   4   1   3    7.60    0.80
  -5  -1  -3   44.60    2.70
  -5  -1  -3   43.20    2.90
   5  -1   3   46.80    3.00
  -5   1   3   47.80    2.80
  -5  -1  -3   39.50    2.80
  -5   1   3   45.00    3.00
  -5  -1  -3   44.80    2.70
   5   1  -3   44.00    2.80
   5  -1   3   45.60    2.80
   5  -1   3   47.90    2.70
   5   1  -3   43.30    2.80
   5  -1  -3   41.60    2.70
  -5   1  -3   44.40    2.80
  -5  -1   3   45.40    2.90
   5  -1  -3   47.70    2.90
  -5  -1   3   44.70    2.80
   5   1   3   46.20    2.80
   5   1   3   46.40    2.90
  -5  -1   3   43.60    2.80
  -5  -1   3   43.20    2.70
   6   1  -3    3.40    0.80
   6  -1   3    3.80    0.90
   6  -1   3    3.00    0.70
  -6   1   3    3.10    0.80
  -6   1   3    1.80    0.70
  -6  -1  -3    2.90    0.60
   6   1  -3    2.20    0.90
  -6  -1  -3    2.90    0.60
   6  -1   3    5.60    1.00
  -6  -1  -3    4.10    0.90
  -6  -1   3    2.10    0.80
   6  -1  -3    2.10    0.70
   6   1   3    2.60    0.80
   6  -1  -3    5.50    0.90
   6  -1  -3    2.90    0.80
  -6  -1   3    3.60    0.90
  -6  -1   3    2.90    0.60
   6   1   3    4.20    0.90
  -6  -1   3    2.40    0.60
  -6   1  -3    2.30    0.80
   7  -1   3    4.10    0.90
  -7   1   3    5.50    1.10
   7  -1   3    4.50    1.00
  -7  -1  -3    3.70    1.10
   7   1  -3    4.00    1.30
   7  -1   3    4.20    1.10
   7   1  -3    7.30    1.30
  -7   1   3    4.80    1.00
  -7  -1  -3    5.70    0.80
  -7  -1  -3    4.70    0.80
  -7   1  -3    4.10    1.00
   7   1   3    4.90    1.10
   7  -1  -3    5.60    1.20
   7  -1  -3    4.60    1.30
   7   1   3    4.90    1.00
  -7  -1   3    3.70    0.70
   7   1   3    3.60    1.10
  -7  -1   3    3.30    1.00
  -7  -1   3    3.70    0.80
  -7  -1   3    1.40    0.90
   7  -1  -3    5.60    1.00
   8  -1   3   -0.50    0.90
  -8   1   3    0.60    1.00
   8   1  -3    0.30    1.10
   8  -1   3    0.80    1.10
  -8  -1  -3    0.20    0.80
   8   1  -3    1.00    1.10
  -8  -1  -3    1.50    1.00
   8   1  -3   -0.20    1.00
   8  -1   3    0.60    1.00
   8  -1  -3   -0.20    1.10
   8   1   3    1.20    1.00
  -8  -1   3   -0.30    0.80
  -8  -1   3   -0.30    1.00
   8  -1  -3   -1.00    1.10
   8  -1  -3   -1.00    0.90
  -8   1  -3    2.10    1.10
   8   1   3    0.00    1.00
   8   1   3    0.10    1.00
   0  -2  -3    0.40    0.20
   0  -2  -3    0.20    0.20
   0   2   3    0.50    0.20
   0   2  -3   -0.50    0.20
   0  -2   3   -0.20    0.10
   0  -2   3    0.30    0.10
   0   2   3   -0.10    0.10
   0  -2  -3    0.10    0.10
   0   2   3    0.00    0.20
   0  -2   3    0.20    0.20
   0  -2  -3    0.20    0.10
   0   2  -3    0.20    0.10
   0   2  -3   -0.50    0.20
   0  -2  -3    0.20    0.20
   0  -2   3   -0.50    0.20
   0   2   3    0.30    0.10
   0   2   3    0.50    0.20
   0   2  -3    0.10    0.20
  -1  -2  -3  266.87   14.50
  -1  -2  -3  264.57   14.50
  -1   2   3  254.17   14.50
  -1   2   3  251.17   14.50
   1   2  -3  274.97   14.50
  -1   2   3  251.27   14.50
  -1  -2  -3  264.47   14.50
  -1  -2  -3  268.07   14.50
  -1   2   3  257.57   14.50
   1   2  -3  271.97   14.50
  -1  -2  -3  271.67   14.50
   1  -2   3  253.27   14.50
   1   2  -3  276.57   14.50
  -1   2   3  251.67   14.50
   1   2  -3  273.47   14.50
   1  -2   3  253.07   14.50
   1  -2   3  250.77   14.50
   1  -2   3  253.07   14.50
  -1   2  -3  274.07   14.50
   1  -2  -3  275.17   14.50
   1  -2  -3  275.47   14.50
   1   2   3  253.07   14.50
  -1   2  -3  274.77   14.50
  -1   2  -3  272.77   14.50
  -1  -2   3  252.97   14.50
   1   2   3  259.87   14.50
   1   2   3  242.78   14.50
   1  -2  -3  275.87   14.50
  -1  -2   3  253.07   14.50
  -1   2  -3  270.17   14.50
   1   2   3  243.88   14.50
   1   2   3  251.07   14.50
  -1  -2   3  260.97   14.50
  -1  -2   3  262.57   14.50
   1   2   3  252.17   14.50
  -1  -2   3  240.98   14.50
  -2  -2  -3  128.39    7.30
   2   2  -3  126.89    7.20
   2  -2   3  126.29    7.30
   2   2  -3  114.59    7.20
  -2  -2  -3  128.09    7.20
   2  -2   3  128.79    7.20
   2  -2   3  129.49    7.20
  -2   2   3  129.39    7.20
   2  -2   3  130.99    7.20
   2  -2   3  131.69    7.20
   2   2  -3  127.29    7.20
  -2  -2  -3  130.79    7.20
  -2   2   3  129.39    7.20
  -2  -2  -3  125.49    7.20
  -2   2  -3  130.89    7.20
   2   2   3  129.39    7.30
  -2  -2   3  129.19    7.20
   2   2   3  135.59    7.30
  -2  -2   3  125.49    7.20
   2  -2  -3  129.19    7.20
   2  -2  -3  130.89    7.20
  -2  -2   3  132.59    7.30
  -2   2  -3  126.69    7.20
  -2  -2   3  132.69    7.30
  -2   2  -3  125.89    7.20
   2   2   3  119.39    7.20
   2   2   3  134.29    7.30
   2  -2  -3  134.79    7.20
   2  -2  -3  132.49    7.20
   3  -2   3   63.89    3.70
   3  -2   3   62.69    3.80
   3   2  -3   71.99    3.70
   3   2  -3   65.69    3.80
   3  -2   3   64.49    3.80
  -3  -2  -3   69.79    3.80
  -3   2   3   64.19    3.80
   3  -2   3   63.89    3.80
  -3  -2  -3   67.39    3.90
   3   2  -3   68.69    3.90
  -3   2   3   64.79    3.80
  -3   2   3   64.89    3.80
  -3  -2  -3   67.19    3.80
   3  -2   3   62.99    3.80
   3   2   3   63.29    3.80
  -3  -2   3   62.19    3.80
   3   2   3   69.69    3.80
   3  -2  -3   69.99    3.80
   3  -2  -3   65.89    3.80
  -3  -2   3   66.29    3.80
   3   2   3   65.29    3.80
  -3  -2   3   61.69    3.80
  -3  -2   3   65.09    3.80
  -3   2  -3   68.99    3.80
   4  -2   3   27.80    1.80
   4   2  -3   31.00    1.90
   4  -2   3   30.20    1.90
  -4   2   3   27.90    1.90
  -4  -2  -3   31.50    2.00
   4  -2   3   27.00    1.80
   4   2  -3   31.30    1.90
  -4  -2  -3   31.20    1.90
  -4  -2  -3   31.80    1.90
  -4  -2  -3   28.10    1.80
  -4   2   3   28.30    1.90
  -4   2   3   26.30    1.90
  -4   2  -3   32.00    1.90
  -4  -2   3   27.40    1.80
   4  -2  -3   29.00    1.90
  -4   2  -3   31.20    1.80
  -4  -2   3   28.90    1.80
   4  -2  -3   29.20    1.90
   4   2   3   28.40    1.90
  -4  -2   3   27.10    1.90
   4   2   3   31.70    1.90
   4  -2  -3   30.20    1.90
  -4  -2   3   28.10    1.90
   5   2  -3    9.20    1.00
   5  -2   3    9.70    0.90
  -5  -2  -3    8.60    0.80
   5  -2   3    7.70    1.00
  -5   2   3    8.20    0.90
  -5  -2  -3    7.60    0.90
  -5  -2  -3    8.90    1.00
  -5  -2  -3    8.40    1.00
  -5   2   3    8.60    0.90
  -5   2   3    8.30    0.90
   5  -2   3    7.40    0.90
   5   2  -3    7.20    1.00
   5   2   3    8.30    1.00
  -5  -2   3    7.50    0.90
  -5   2  -3    8.80    1.00
   5  -2  -3    9.50    1.00
   5   2   3    9.60    1.00
  -5  -2   3    5.30    0.90
   5  -2  -3    9.20    1.00
  -5  -2   3    7.00    0.80
  -5  -2   3    7.60    0.90
   5  -2  -3   10.70    1.00
   6   2  -3    0.90    0.80
  -6   2   3    2.90    0.80
   6  -2   3    2.80    0.70
   6  -2   3    1.80    0.80
  -6   2   3    1.40    0.70
   6   2  -3    1.50    0.80
  -6  -2  -3    1.70    0.60
  -6  -2  -3    1.00    0.60
  -6  -2  -3    1.40    0.80
   6  -2   3    3.40    0.80
  -6   2   3    2.00    0.80
   6  -2  -3    2.20    0.70
  -6  -2   3    2.10    0.80
  -6  -2   3    3.50    0.90
   6   2   3    2.90    0.80
   6  -2  -3    2.90    0.70
  -6  -2   3    1.30    0.70
   6   2   3    2.30    0.80
  -6  -2   3    2.40    0.60
  -6   2  -3    0.20    0.70
   6  -2  -3    2.70    0.80
  -7  -2  -3    1.60    0.80
  -7  -2  -3    1.80    1.00
   7   2  -3   -0.50    0.80
   7  -2   3    2.40    1.00
  -7   2   3    1.60    0.80
   7  -2   3    0.80    0.90
   7  -2   3    3.40    0.90
   7   2  -3    1.00    1.00
  -7  -2   3    3.90    1.10
  -7  -2   3    1.60    0.80
   7  -2  -3    1.40    0.90
   7  -2  -3    1.40    0.80
   7   2   3    2.30    1.10
  -7   2  -3    1.70    1.00
   7   2   3    1.80    0.90
   7  -2  -3    0.70    0.80
  -7  -2   3    1.20    0.90
  -7  -2   3    1.70    0.90
   8   2  -3    0.40    1.20
   8   2  -3    0.10    1.10
   8  -2   3    0.60    1.00
  -8   2   3    3.20    1.10
  -8  -2  -3   -0.10    0.90
  -8  -2  -3    0.50    1.10
   8  -2   3    2.50    1.00
   8  -2   3    1.10    1.00
   8   2   3    1.30    1.10
  -8  -2   3    2.50    1.20
  -8  -2   3    1.00    0.90
   8  -2  -3    0.60    1.00
   8  -2  -3    0.30    0.90
   8   2   3    0.90    1.10
   8  -2  -3    0.50    1.10
   8   2   3    1.10    1.20
   0   3  -3  246.88   13.30
   0  -3   3  240.08   13.20
   0  -3  -3  249.08   13.30
   0   3  -3  251.57   13.30
   0  -3  -3  238.68   13.30
   0  -3  -3  238.38   13.30
   0   3  -3  240.48   13.30
   0  -3   3  235.78   13.30
   0   3   3  233.98   13.30
   0   3   3  233.88   13.30
   0  -3   3  241.28   13.30
   0  -3  -3  234.48   13.30
   0  -3   3  233.98   13.30
   0   3  -3  238.78   13.30
   0   3   3  235.48   13.30
   0  -3  -3  242.08   13.30
   0  -3   3  234.38   13.30
   0   3   3  241.68   13.30
   0   3   3  233.28   13.30
   1   3  -3  149.88    9.20
  -1   3   3  179.68    9.20
   1  -3   3  182.68    9.20
   1   3  -3  146.69    9.20
   1   3  -3  144.79    9.20
  -1   3   3  178.88    9.30
   1  -3   3  183.58    9.20
  -1  -3  -3  149.88    9.20
  -1  -3  -3  148.59    9.20
   1   3  -3  148.59    9.20
  -1   3  -3  147.09    9.20
   1   3   3  180.68    9.30
   1  -3  -3  146.89    9.20
  -1  -3   3  173.68    9.30
  -1  -3   3  179.38    9.30
  -1  -3   3  180.88    9.20
   1   3   3  176.68    9.20
  -1   3  -3  147.19    9.20
   1   3   3  185.28    9.20
  -1   3  -3  146.99    9.20
  -1  -3   3  163.98    9.20
   1   3   3  176.98    9.20
   1  -3  -3  151.08    9.20
  -1  -3   3  176.48    9.20
   1  -3  -3  148.09    9.20
   1   3   3  179.18    9.30
   1   3   3  180.18    9.20
  -2   3   3   31.60    1.80
  -2  -3  -3   24.10    1.90
   2  -3   3   30.70    1.80
   2  -3   3   31.60    1.80
   2  -3   3   31.60    1.90
  -2  -3   3   31.80    1.90
   2   3   3   31.90    1.90
  -2  -3   3   31.80    1.90
  -3  -3  -3   24.80    1.70
   3   3  -3   26.10    1.60
   3   3  -3   25.30    1.60
   3  -3   3   24.30    1.50
  -3   3   3   24.50    1.50
  -3  -3  -3   24.80    1.60
  -3  -3  -3   24.50    1.60
  -3   3   3   25.40    1.60
   3  -3   3   24.00    1.50
   3  -3   3   25.40    1.50
   3   3  -3   24.80    1.60
  -3  -3  -3   25.50    1.60
   3  -3   3   24.50    1.60
   3  -3  -3   26.70    1.60
   3  -3  -3   24.60    1.50
  -3   3  -3   23.40    1.60
   3   3   3   24.80    1.60
   3  -3  -3   24.90    1.50
   3   3   3   24.50    1.60
  -3  -3   3   24.00    1.70
  -3  -3   3   26.60    1.60
   3   3   3   23.90    1.60
  -3  -3   3   23.70    1.60
  -3  -3   3   23.70    1.60
  -3   3  -3   24.60    1.50
  -3   3  -3   25.20    1.50
   4   3  -3   39.10    2.60
  -4  -3  -3   39.70    2.50
  -4   3   3   35.50    2.30
   4   3  -3   38.90    2.30
  -4  -3  -3   39.00    2.50
  -4   3   3   37.50    2.30
   4   3  -3   43.80    2.50
   4  -3   3   37.10    2.30
  -4  -3  -3   37.10    2.40
  -4  -3  -3   43.20    2.50
   4  -3   3   38.60    2.30
   4  -3   3   37.10    2.40
  -4   3  -3   38.20    2.30
   4   3   3   39.90    2.50
  -4  -3   3   37.20    2.50
  -4  -3   3   37.10    2.50
   4  -3  -3   43.40    2.40
   4   3   3   37.60    2.50
  -4  -3   3   35.20    2.40
   4  -3  -3   41.40    2.40
  -4  -3   3   34.20    2.30
   5   3  -3    6.30    0.90
  -5   3   3    8.60    0.90
  -5  -3  -3    5.80    0.90
  -5  -3  -3    7.60    1.00
   5  -3   3    7.70    0.90
   5   3  -3    5.00    0.90
  -5   3   3    8.10    0.90
   5  -3   3    8.30    1.00
   5  -3   3    9.00    0.80
   5  -3  -3    8.50    0.90
   5   3   3    8.00    1.00
  -5  -3   3    5.90    0.90
   5  -3  -3    7.10    0.90
  -5  -3   3    7.90    1.00
  -5  -3   3    7.50    0.80
   5   3   3    6.20    1.00
  -5  -3   3    6.40    1.00
   5  -3  -3    8.20    0.90
  -5   3  -3    7.90    0.80
   6   3  -3   11.20    1.40
  -6   3   3   12.80    1.20
   6   3  -3    8.30    1.30
  -6  -3  -3    9.00    1.20
   6  -3   3   10.10    1.00
  -6  -3  -3   10.00    1.20
   6  -3   3   11.10    1.10
  -6  -3  -3   11.40    1.40
  -6   3   3    8.60    1.10
   6  -3   3   10.90    1.20
  -6  -3   3    8.90    1.30
  -6  -3   3    9.10    1.20
   6  -3  -3   12.70    1.30
   6   3   3   10.50    1.40
  -6  -3   3    8.60    1.10
   6  -3  -3    9.20    1.10
  -6  -3   3    9.30    1.10
   6   3   3   11.70    1.40
   6  -3  -3   11.00    1.20
   7   3  -3    0.20    1.00
  -7  -3  -3    1.10    0.90
   7  -3   3    1.00    0.70
   7  -3   3    0.60    0.80
   7  -3   3    0.50    0.80
  -7  -3  -3    0.90    1.00
   7   3  -3    1.00    1.00
   7  -3  -3    1.10    0.90
   7   3   3    1.90    1.10
  -7  -3   3    0.80    1.00
  -7  -3   3    0.80    0.90
  -7  -3   3    0.80    0.90
   7  -3  -3    0.30    0.90
   7   3   3   -0.60    0.80
   7  -3  -3    1.30    0.90
  -8  -3  -3   -0.20    1.10
   8  -3   3    1.80    1.10
  -8  -3  -3    0.00    1.00
   8   3  -3    0.90    1.30
   8  -3   3    2.10    1.00
   8   3  -3    0.50    1.20
  -8  -3   3    0.40    0.90
   8  -3  -3    2.80    1.10
   8   3   3    0.90    1.20
   8   3   3    0.30    1.10
   8   3   3    2.90    1.30
   8  -3  -3    1.50    1.00
   8  -3  -3    0.30    0.90
  -8  -3   3   -0.40    1.10
   0  -4   3    0.00    0.30
   0   4  -3    0.60    0.40
   0  -4  -3    0.20    0.20
   0   4   3   -0.10    0.30
   0   4  -3    0.10    0.30
   0  -4   3    0.00    0.30
   0   4   3    0.00    0.40
   0  -4   3   -0.10    0.20
   0  -4  -3    0.20    0.30
   0   4  -3    0.20    0.30
   0   4   3   -0.20    0.30
   0   4   3    0.20    0.30
  -1   4   3  102.39    5.90
   1   4  -3  104.09    5.80
   1  -4   3  100.99    5.90
   1  -4   3   97.09    5.90
   1   4  -3  110.49    6.00
  -1   4   3  100.89    5.80
   1  -4   3  100.09    5.80
  -1   4   3   94.79    5.90
  -1  -4  -3  108.39    5.90
  -1  -4  -3  110.69    5.90
   1   4  -3  101.89    5.80
  -1   4   3  100.69    5.90
   1   4  -3  110.49    5.90
   1  -4  -3  111.39    5.80
   1   4   3   97.89    5.80
  -1  -4   3  102.09    5.90
  -1   4  -3  106.59    5.90
  -1  -4   3  104.39    5.90
  -1  -4   3  101.19    5.90
  -1   4  -3  105.29    5.90
   1  -4  -3  112.99    5.90
  -1   4  -3  106.49    5.90
   1   4   3  101.09    5.90
   1   4   3  101.79    5.80
  -1   4  -3  104.99    5.90
   1   4   3   99.89    5.90
   2  -4   3   10.20    0.70
  -2  -4  -3   10.50    0.90
   2  -4   3    9.70    0.80
  -2   4   3   10.10    0.70
  -2  -4  -3   10.30    0.90
  -2   4   3    9.60    0.80
   2   4  -3   11.90    0.90
  -2   4   3   10.70    0.80
  -2  -4  -3   10.80    0.90
   2   4  -3   10.70    0.80
   2   4  -3   11.20    0.90
  -2   4   3    9.00    0.90
  -2  -4   3    9.10    0.90
  -2  -4   3    9.60    0.90
   2  -4  -3   10.00    0.80
  -2   4  -3   10.10    0.80
  -2   4  -3   11.70    0.80
  -2  -4   3    9.90    0.90
   2   4   3   10.40    0.80
  -2  -4   3   10.50    0.90
   2   4   3   10.80    0.90
  -2   4  -3   11.00    0.90
   2  -4  -3   11.90    0.80
   2   4   3   11.80    0.90
  -3  -4  -3   49.60    3.00
   3  -4   3   49.99    3.00
  -3   4   3   48.40    2.80
  -3   4   3   49.80    2.90
   3  -4   3   45.20    2.80
   3   4  -3   49.30    3.00
  -3  -4  -3   53.29    3.00
  -3   4   3   47.10    2.80
   3  -4   3   43.20    2.80
   3   4  -3   48.80    3.00
   3   4  -3   49.80    2.90
   3  -4   3   48.70    2.80
  -3   4   3   49.80    2.80
   3   4   3   48.70    3.00
  -3  -4   3   43.70    2.90
   3   4   3   48.10    2.90
  -3  -4   3   46.30    3.00
   3  -4  -3   52.19    2.80
   3  -4  -3   50.49    2.90
   3  -4  -3   51.19    2.80
  -3   4  -3   48.30    2.80
   3   4   3   47.00    3.00
  -3   4  -3   51.99    2.90
  -3  -4   3   46.80    3.00
  -3  -4   3   46.90    3.00
  -3   4  -3   50.79    2.90
  -4   4   3    0.40    0.50
  -4  -4  -3    2.00    0.60
  -4   4   3    1.20    0.40
   4   4  -3    1.60    0.60
   4  -4   3    1.10    0.40
  -4   4   3    1.60    0.40
   4   4  -3    1.30    0.50
  -4  -4  -3    2.30    0.60
   4   4  -3    1.70    0.60
  -4  -4  -3    2.10    0.60
   4  -4   3   -0.30    0.50
  -4   4   3    0.70    0.40
  -4   4  -3    2.10    0.40
  -4  -4   3    0.60    0.60
  -4   4  -3    2.50    0.50
   4   4   3    0.70    0.60
   4   4   3    0.70    0.70
   4  -4  -3    1.80    0.40
   4  -4  -3    1.60    0.50
  -4  -4   3    0.60    0.60
  -4  -4   3    0.40    0.50
  -4  -4   3    0.50    0.60
   4   4   3    0.90    0.50
  -4   4  -3    2.20    0.50
  -5   4   3    4.90    0.80
  -5  -4  -3    5.20    0.90
   5   4  -3    6.20    1.00
   5  -4   3    4.70    0.70
   5  -4   3    4.20    0.70
  -5  -4  -3    4.80    0.80
   5   4  -3    6.10    1.00
  -5  -4  -3    4.90    0.90
   5  -4   3    5.80    0.90
  -5   4  -3    5.50    0.70
   5  -4  -3    6.70    0.80
   5   4   3    4.40    0.90
  -5  -4   3    5.10    0.90
  -5  -4   3    2.90    0.90
  -5   4  -3    6.10    0.60
  -5  -4   3    3.70    0.70
   5   4   3    3.60    0.90
   5  -4  -3    4.70    0.80
  -5  -4   3    3.40    0.90
  -6   4   3    1.50    0.80
  -6  -4  -3    1.10    0.90
   6   4  -3    2.80    1.10
  -6  -4  -3    1.30    0.90
   6  -4   3    1.20    0.80
   6   4  -3    1.10    1.00
   6  -4   3    0.80    0.70
   6  -4   3    1.90    0.70
   6  -4  -3    0.20    0.70
   6   4   3    1.20    0.90
   6   4   3    0.80    0.80
  -6  -4   3    1.00    0.80
  -6  -4   3    0.60    0.80
  -6  -4   3    1.30    1.00
   6  -4  -3    1.30    0.80
   6  -4  -3    1.90    0.70
   7   4  -3    0.70    1.10
  -7   4   3    4.20    1.00
  -7  -4  -3    2.80    1.00
   7  -4   3    5.00    1.10
   7   4  -3    1.80    1.10
   7  -4   3    4.30    0.90
  -7  -4  -3    2.40    1.20
   7  -4   3    5.10    1.00
   7   4   3    3.70    1.20
   7  -4  -3    3.30    1.00
  -7  -4   3    4.50    1.10
   7  -4  -3    3.00    0.90
   7   4   3    1.60    1.20
  -7  -4   3    2.00    1.10
   7  -4  -3    2.60    0.90
   0   5  -3   74.89    4.40
   0   5   3   81.29    4.40
   0   5  -3   73.09    4.30
   0   5   3   78.29    4.40
   0   5   3   71.09    4.30
   0   5  -3   74.29    4.30
   0  -5   3   71.79    4.30
   0  -5   3   74.69    4.30
   0  -5  -3   72.39    4.30
   0  -5  -3   74.79    4.30
  -1   5   3    4.80    0.70
   1   5  -3    5.30    0.50
   1   5  -3    5.50    0.70
   1  -5   3    7.40    0.70
   1   5  -3    5.70    0.80
  -1  -5  -3    5.40    0.60
  -1  -5  -3    4.70    0.70
   1  -5   3    5.50    0.60
  -1   5   3    6.70    0.70
  -1   5   3    6.30    0.80
  -1   5   3    6.20    0.60
   1   5   3    6.80    0.80
   1   5   3    5.60    0.60
  -1  -5   3    6.50    0.80
  -1   5  -3    5.70    0.70
  -1  -5   3    5.60    0.70
   1   5   3    7.70    0.80
   1   5   3    5.00    0.60
   1  -5  -3    5.20    0.60
   1  -5  -3    5.90    0.70
  -1   5  -3    6.90    0.80
  -1  -5   3    7.80    1.20
  -1   5  -3    5.90    0.70
  -2   5   3   25.40    1.50
   2  -5   3   24.70    1.50
  -2  -5  -3   17.90    1.40
   2   5  -3   19.10    1.40
  -2   5   3   22.60    1.40
  -2  -5  -3   19.30    1.50
   2   5  -3   19.20    1.50
   2   5  -3   18.80    1.50
  -2  -5   3   24.20    1.50
  -2   5  -3   19.70    1.40
   2  -5  -3   19.50    1.40
   2   5   3   25.60    1.60
   2   5   3   24.80    1.50
  -2  -5   3   23.30    1.60
  -2   5  -3   20.20    1.80
   2  -5  -3   18.00    1.40
   2   5   3   25.30    1.60
  -2  -5   3   25.20    1.60
   3   5  -3    0.70    0.50
   3   5  -3    0.40    0.60
  -3  -5  -3    0.90    0.60
  -3  -5  -3   -0.10    0.60
   3  -5   3    0.30    0.50
  -3   5   3    1.30    0.50
  -3   5   3    1.00    0.40
  -3   5   3    0.70    0.50
   3   5  -3    0.50    0.50
  -3  -5   3    0.50    0.50
  -3  -5   3    0.60    0.50
  -3  -5   3   -0.70    0.50
   3  -5  -3    0.70    0.50
  -3   5  -3    1.20    0.40
  -3   5  -3    0.00    0.40
  -3   5  -3    0.10    0.50
   3   5   3   -0.50    0.50
   3   5   3    0.70    0.60
   3   5   3   -0.20    0.50
  -4  -5  -3   18.00    1.60
  -4   5   3   19.60    1.40
   4   5  -3   19.60    1.50
  -4   5   3   19.40    1.40
   4   5  -3   19.10    1.60
   4   5  -3   16.80    1.60
   4  -5   3   17.20    1.50
  -4   5   3   20.10    1.30
  -4  -5  -3   20.00    1.60
  -4   5  -3   19.10    1.30
  -4  -5   3   17.40    1.60
   4   5   3   18.20    1.60
  -4  -5   3   18.00    1.60
  -4   5  -3   21.10    1.40
   4  -5  -3   19.00    1.30
  -4  -5   3   19.20    1.60
   4   5   3   16.90    1.60
  -4   5  -3   21.70    1.40
   4   5   3   18.10    1.40
   4  -5  -3   20.10    1.40
  -4  -5   3   19.90    1.50
  -5   5   3    1.60    0.70
   5   5  -3    1.60    0.80
  -5   5   3    1.80    0.60
   5  -5   3    1.90    0.60
   5   5  -3    2.40    0.90
  -5   5   3    2.90    0.60
   5  -5   3    1.20    0.50
  -5  -5  -3    1.20    0.70
  -5  -5  -3    2.10    0.90
   5  -5   3    1.00    0.70
   5   5   3    1.60    0.80
  -5  -5   3    1.90    0.90
  -5   5  -3    1.80    0.50
  -5  -5   3    1.40    0.80
   5   5   3    2.10    0.90
  -5   5  -3    1.20    0.60
  -5  -5   3    2.20    0.90
   5  -5  -3    1.90    0.50
  -5   5  -3    2.10    0.70
  -6   5   3    4.50    0.90
   6  -5   3    5.60    0.80
  -6  -5  -3    4.40    1.10
   6  -5   3    3.40    1.00
   6   5  -3    3.50    1.10
  -6  -5  -3    3.40    1.00
   6   5  -3    4.50    1.20
   6  -5   3    4.80    0.80
   6  -5  -3    2.90    0.90
   6  -5  -3    5.60    0.90
   6   5   3    2.90    1.10
  -6  -5   3    3.30    1.10
  -6  -5   3    4.60    1.20
   6   5   3    3.50    1.10
  -6   5  -3    4.50    0.70
   7  -5   3    0.50    0.80
   7   5  -3    1.00    1.20
  -7  -5  -3    0.50    1.20
   7  -5   3   -0.60    0.90
   7   5  -3    2.90    1.20
  -7   5   3    1.80    1.00
  -7  -5  -3   -1.30    0.90
   7  -5  -3    0.60    0.90
  -7  -5   3   -0.80    1.00
   7   5   3    0.50    1.00
  -7  -5   3   -0.40    1.00
   7   5   3    0.50    1.00
   7  -5  -3    0.90    1.00
   7  -5  -3    0.70    0.80
   0  -6  -3    0.10    0.40
   0  -6   3   -0.40    0.40
   0  -6  -3    0.10    0.40
   0  -6   3    0.10    0.40
   0   6   3    0.40    0.60
   0   6  -3   -0.20    0.50
   0   6  -3   -0.60    0.50
   0   6   3    0.20    0.50
  -1   6   3   16.90    1.20
  -1  -6  -3   15.30    1.20
   1  -6   3   13.60    1.20
  -1   6   3   17.50    1.30
  -1  -6  -3   16.50    1.50
  -1   6   3   15.60    1.30
   1   6  -3   14.40    1.20
   1  -6   3   14.30    1.20
   1   6  -3   12.70    1.10
   1   6  -3   14.30    1.30
   1   6   3   16.30    1.10
   1   6   3   16.70    1.30
  -1   6  -3   15.20    1.30
  -1   6  -3   14.20    1.20
  -1   6  -3   13.70    1.20
   1  -6  -3   15.00    1.10
  -1  -6   3   17.70    1.30
   1   6   3   15.90    1.30
   1  -6  -3   14.80    1.20
  -1  -6   3   16.30    1.20
   1   6   3   14.40    1.00
  -2  -6  -3   29.90    2.00
  -2   6   3   30.00    2.00
   2   6  -3   26.80    1.80
  -2  -6  -3   24.80    1.90
   2   6  -3   28.20    2.00
   2  -6   3   27.00    1.80
  -2   6   3   29.50    1.90
   2   6  -3   27.90    2.00
  -2   6   3   25.90    1.90
  -2   6  -3   28.80    1.90
  -2   6  -3   28.30    1.90
   2   6   3   27.90    2.00
   2   6   3   30.10    1.90
   2  -6  -3   28.40    1.80
   2   6   3   26.10    2.00
  -2  -6   3   27.60    1.90
  -2   6  -3   29.30    1.90
  -2  -6   3   26.50    2.00
  -3   6   3    9.90    1.00
   3   6  -3    9.30    1.10
  -3   6   3    8.90    1.00
   3   6  -3   12.60    1.20
  -3  -6  -3    9.00    1.10
  -3  -6  -3   11.00    1.10
   3  -6   3    8.90    1.00
   3   6  -3   11.60    1.30
  -3   6   3    7.80    0.90
  -3   6  -3   10.60    0.90
   3   6   3    9.20    1.10
  -3   6  -3   10.30    1.00
   3   6   3    7.40    1.10
  -3   6  -3   10.10    1.10
  -3  -6   3    8.70    1.10
   3  -6  -3    8.60    0.90
  -4   6   3    2.50    0.70
   4  -6   3    2.70    0.80
  -4   6   3    2.60    0.70
   4   6  -3    2.30    0.80
   4   6  -3    2.00    0.90
  -4   6   3    3.20    0.70
  -4  -6  -3    1.90    0.90
   4   6  -3    1.10    0.80
  -4  -6  -3    0.80    0.80
  -4   6  -3    2.10    0.70
  -4  -6   3    1.80    0.80
   4   6   3    2.00    0.90
   4   6   3    2.30    0.80
   4  -6  -3    2.50    0.60
  -4   6  -3    2.10    0.60
  -4  -6   3    2.00    0.90
   4   6   3    1.20    0.70
  -4   6  -3    1.50    0.70
   5   6  -3    1.00    0.80
  -5   6   3    1.30    0.70
  -5  -6  -3    1.70    0.90
   5  -6   3    0.90    0.70
  -5   6   3    1.60    0.70
   5   6  -3    0.60    0.90
  -5  -6  -3    0.30    0.90
  -5   6   3    1.10    0.60
   5   6   3    1.60    1.00
  -5   6  -3    1.10    0.70
   5  -6  -3    1.10    0.60
  -5   6  -3    2.00    0.60
  -5   6  -3    1.30    0.60
   5   6   3    2.40    0.90
  -5  -6   3    1.10    1.00
  -5  -6   3    1.30    0.90
   6   6  -3    0.60    1.10
  -6   6   3    0.40    0.80
   6  -6   3    4.80    1.00
   6  -6   3    2.50    0.80
  -6  -6  -3    1.00    1.00
   6   6  -3    1.30    1.10
  -6  -6  -3    0.10    0.90
  -6   6   3    1.60    0.80
  -6   6   3    2.50    0.80
  -6  -6   3   -0.10    1.10
   6  -6  -3    1.70    0.80
   6  -6  -3    1.50    0.80
   6   6   3    0.30    1.10
  -6   6  -3    2.00    0.80
  -6  -6   3    0.70    1.00
   6   6   3    1.50    1.00
   0   7   3   12.00    1.20
   0  -7  -3   11.20    1.00
   0  -7   3   10.70    1.00
   0   7   3   12.00    1.30
   0  -7  -3   10.40    1.10
   0  -7   3   11.60    1.20
   0   7  -3   12.20    1.30
  -1   7   3    3.00    0.80
  -1  -7  -3    3.80    0.90
   1   7  -3    4.60    0.90
  -1   7   3    3.50    0.80
   1  -7   3    3.20    0.70
   1   7  -3    2.90    0.50
   1  -7   3    3.50    0.70
  -1   7   3    2.70    0.80
   1   7  -3    4.40    0.90
  -1  -7  -3    3.90    0.70
   1   7  -3    3.10    0.50
   1   7   3    3.40    0.90
  -1   7  -3    3.10    0.70
   1   7   3    4.60    0.90
   1   7   3    2.30    0.50
  -1   7  -3    4.60    0.80
   1  -7  -3    3.10    0.70
  -1  -7   3    3.20    0.70
   1  -7  -3    4.20    0.60
  -1   7  -3    5.30    1.00
  -1  -7   3    3.30    0.80
  -2  -7  -3    7.30    1.00
   2   7  -3    6.50    1.10
  -2  -7  -3    8.90    1.20
   2  -7   3   10.90    1.00
  -2   7   3    9.30    1.10
  -2   7   3    9.70    1.10
   2   7  -3    9.70    1.00
  -2   7   3   12.70    1.20
   2   7  -3   10.00    1.20
  -2   7  -3    9.10    1.10
  -2  -7   3    8.60    1.20
  -2  -7   3   10.20    1.10
   2   7   3    9.00    1.20
   2   7   3    9.30    0.90
  -2   7  -3    8.10    1.10
   2  -7  -3    9.10    0.90
   2   7   3   11.20    1.30
  -2   7  -3    9.40    1.00
  -3   7   3    1.60    0.70
   3   7  -3    1.30    0.70
   3   7  -3    0.00    0.80
   3   7  -3    0.50    0.90
  -3  -7  -3    1.50    0.90
  -3   7   3    2.60    0.80
  -3  -7  -3    2.20    0.80
   3   7   3    0.90    0.70
  -3  -7   3    2.20    0.80
   3   7   3    1.70    0.80
   3  -7  -3    1.50    0.50
  -3   7  -3    1.30    0.60
  -3  -7   3    1.30    0.90
   3   7   3    2.70    0.90
  -3   7  -3    1.60    0.60
  -3   7  -3    2.00    0.80
   4   7  -3    3.80    1.00
   4  -7   3    2.70    0.80
  -4   7   3    4.30    0.90
  -4   7   3    3.20    0.80
  -4  -7  -3    2.50    1.10
   4   7  -3    3.40    1.00
  -4  -7  -3    3.20    1.00
  -4   7  -3    3.30    0.70
   4   7   3    2.80    0.90
   4   7   3    3.10    1.10
  -4  -7   3    3.90    1.10
  -4   7  -3    2.70    0.90
   4  -7  -3    4.30    0.80
   5   7  -3    3.00    1.20
  -5   7   3    5.00    0.90
  -5  -7  -3    1.60    1.10
   5  -7   3    2.10    0.90
  -5   7   3    4.60    0.90
   5   7  -3    2.00    1.00
  -5  -7  -3    3.00    1.30
   5  -7  -3    1.30    0.70
  -5   7  -3    3.30    0.80
   5   7   3    2.30    1.20
  -5   7  -3    3.50    0.90
  -5  -7   3    1.30    1.10
  -5  -7   3    0.70    1.00
   5   7   3    2.60    1.10
  -6  -7  -3    0.10    1.10
  -6   7   3    1.10    0.90
   6   7  -3    0.20    1.10
  -6  -7  -3   -0.10    1.10
   6  -7   3    1.40    1.00
  -6  -7   3    0.70    1.00
   6   7   3    1.70    1.10
  -6  -7   3   -0.10    1.10
   0   8   3    0.60    0.80
   0   8   3   -0.10    0.80
   0  -8   3    1.60    0.70
   0  -8  -3   -0.50    0.70
   0   8  -3    2.00    0.80
   0  -8  -3    0.20    0.60
   0   8  -3    1.00    0.80
   0  -8   3    0.50    0.70
   1   8  -3    3.10    1.00
   1   8  -3    2.60    0.90
  -1  -8  -3    1.80    0.80
  -1   8   3    2.10    0.80
  -1  -8  -3    3.80    0.90
   1  -8   3    2.40    0.70
  -1   8   3    3.00    1.00
  -1  -8   3    4.20    1.00
   1   8   3    3.70    1.00
  -1   8  -3    1.20    0.80
   1   8   3    2.40    0.90
   1  -8  -3    2.10    0.60
  -1   8  -3    1.90    0.90
  -1  -8   3    3.30    0.80
   2   8  -3    8.00    1.30
  -2  -8  -3    7.80    1.30
   2   8  -3    7.30    1.30
  -2  -8  -3    9.80    1.20
   2   8  -3    7.90    1.00
   2  -8   3    9.30    1.10
  -2   8   3    9.40    1.40
  -2   8   3   10.30    1.30
   2  -8  -3    9.90    0.90
   2   8   3    7.30    1.30
  -2  -8   3   10.40    1.30
   2   8   3    6.00    0.90
  -2   8  -3   10.40    1.40
  -2   8  -3   10.90    1.20
   2   8   3   10.70    1.40
  -2  -8   3    9.00    1.30
  -3  -8  -3    2.10    1.00
   3   8  -3    1.50    1.00
  -3   8   3    1.70    0.80
   3  -8   3    1.40    0.70
   3   8  -3    1.90    0.80
  -3   8   3    0.40    0.80
  -3  -8  -3    1.90    1.00
  -3  -8   3    2.00    0.90
  -3  -8   3    0.60    1.00
   3   8   3    0.30    1.00
   3   8   3    0.60    1.00
   3   8   3    1.20    0.80
   3  -8  -3    1.80    0.60
  -3   8  -3    2.70    1.00
   4   8  -3    0.30    0.80
  -4  -8  -3    3.20    1.00
   4   8  -3    0.50    1.00
  -4   8   3    0.70    0.90
   4  -8   3    1.20    0.70
  -4  -8  -3    1.40    1.10
  -4   8   3    2.00    0.80
  -4   8  -3    0.60    0.90
   4   8   3    1.00    1.00
  -4  -8   3    0.10    1.00
  -4  -8   3    1.50    1.00
   4   8   3    0.40    1.10
  -4   8  -3    1.50    0.90
   5   8  -3   -1.80    1.00
  -5  -8  -3    0.80    1.30
  -5  -8  -3   -1.20    1.10
  -5   8   3   -0.90    0.80
   5  -8   3    1.10    0.90
   5   8  -3    0.30    1.00
  -5  -8   3    1.10    1.10
   5   8   3    0.30    1.20
   5   8   3   -0.60    0.90
  -5  -8   3    0.30    1.20
   0  -9   3    1.00    0.70
   0   9   3    0.90    0.90
   0   9  -3   -1.80    0.80
   0   9  -3   -0.40    0.90
   0   9   3    0.10    0.90
  -1   9   3    2.90    1.00
   1   9  -3    3.30    1.20
  -1   9   3    1.90    1.00
   1  -9   3    0.90    0.80
   1   9  -3    3.70    1.10
  -1  -9  -3    2.20    0.90
   1   9   3    2.20    1.10
   1   9   3    2.70    1.00
  -1   9  -3    3.90    1.10
  -1  -9   3    2.30    0.90
  -1   9  -3    2.00    0.80
   2   9  -3    1.30    1.00
  -2   9   3    2.30    1.00
   2  -9   3    3.30    0.80
  -2   9   3    0.40    0.90
  -2  -9  -3    1.40    0.90
   2   9  -3    4.00    1.20
   2   9   3    2.10    1.20
  -2   9  -3    1.50    1.00
  -2  -9   3    0.90    1.00
  -2   9  -3    0.70    0.80
   2   9   3    2.30    1.00
   3   9  -3    0.90    1.20
  -3   9   3   -0.20    1.00
  -3  -9  -3   -0.10    1.00
  -3   9   3   -0.10    0.80
   3   9  -3   -1.10    0.80
  -3  -9  -3    0.20    1.00
   3  -9   3    0.60    0.70
  -3  -9   3    0.30    1.10
   3   9   3   -0.70    1.00
  -3   9  -3    0.40    1.00
  -3  -9   3    0.90    1.10
  -3   9  -3    1.00    0.80
   3   9   3    0.20    0.90
  -4  -9  -3    1.40    1.40
   4   9  -3    1.30    1.10
  -4  -9  -3    1.00    1.00
  -4   9   3    1.20    1.20
  -4   9   3   -0.10    0.80
   4   9  -3    1.80    1.20
  -4  -9   3    0.90    1.40
  -4   9  -3    1.40    1.20
   0  10   3   -0.20    1.00
   0 -10   3   -0.50    0.90
   0  10  -3    0.30    1.00
   0  10  -3   -1.40    1.10
   0  10   3    1.20    1.00
  -1  10   3    2.30    1.10
   1  10  -3    0.50    1.10
   1 -10   3    0.10    0.90
   1  10  -3    0.50    1.10
  -1  10   3   -0.10    1.00
  -1 -10  -3    0.50    0.90
  -1  10  -3   -1.00    0.90
  -1  10  -3    0.70    1.10
  -1 -10   3    1.40    1.00
   1  10   3    2.10    1.10
   1  10   3    1.50    1.20
  -2 -10  -3   -0.20    0.80
  -2  10   3    0.30    1.00
  -2  10   3    1.20    1.00
   2  10  -3   -0.30    1.10
  -2  10  -3    1.00    1.20
  -2 -10   3    1.00    1.10
  -2  10  -3    1.10    1.30
   2  10   3    0.60    1.20
   1   0   4    0.10    0.10
   1   0   4    0.10    0.10
   1   0   4    0.20    0.10
  -1   0  -4    0.40    0.10
  -1   0  -4    0.20    0.10
  -1   0   4    0.00    0.10
  -1   0  -4    0.00    0.10
   1   0  -4    0.00    0.10
   1   0  -4    0.20    0.10
  -1   0  -4    0.00    0.10
  -1   0  -4    0.20    0.10
  -1   0   4    0.20    0.10
   1   0  -4    0.00    0.10
   1   0   4    0.10    0.10
  -1   0   4    0.00    0.10
   1   0   4    0.20    0.10
   1   0   4    0.20    0.10
   2   0  -4  114.29    6.90
  -2   0   4  142.89    7.00
   2   0   4  142.09    6.90
   2   0   4  141.09    6.90
  -2   0  -4  112.89    6.90
   2   0  -4  111.99    6.90
  -2   0  -4  113.39    6.90
  -2   0  -4  112.09    6.90
  -3   0  -4   -0.20    0.30
   3   0   4    0.10    0.30
   3   0   4   -0.20    0.20
  -3   0  -4    0.20    0.30
  -3   0  -4   -0.20    0.20
   3   0  -4    0.00    0.30
  -3   0   4   -0.20    0.30
  -3   0  -4   -0.10    0.20
  -3   0   4   -0.20    0.20
  -3   0   4    0.50    0.30
   3   0   4    0.20    0.20
   4   0  -4   73.89    4.10
   4   0  -4   72.09    4.10
  -4   0   4   65.59    4.10
  -4   0  -4   68.29    4.10
  -4   0   4   71.79    4.10
   4   0   4   69.69    4.10
  -4   0   4   69.69    4.10
   4   0   4   73.69    4.10
  -4   0  -4   69.79    4.10
   4   0   4   69.39    4.10
  -5   0  -4    0.50    0.30
   5   0   4   -0.40    0.50
  -5   0   4    0.30    0.50
  -5   0  -4   -0.50    0.30
  -5   0   4   -0.50    0.60
  -5   0  -4   -0.40    0.50
   5   0  -4   -0.20    0.50
   5   0   4   -0.30    0.50
   5   0  -4    0.30    0.50
   5   0   4    0.50    0.40
  -6   0   4    8.40    1.10
   6   0  -4    6.60    1.00
   6   0   4   10.80    1.20
   6   0  -4    8.20    1.10
  -6   0  -4    7.10    1.10
   6   0   4    9.20    1.00
  -6   0   4    7.80    1.00
   6   0   4    8.00    1.10
  -6   0  -4    6.40    0.80
  -6   0  -4    6.50    0.70
   7   0  -4   -0.10    0.90
   7   0  -4   -1.30    0.80
  -7   0  -4    0.90    0.80
  -7   0  -4    0.30    0.60
   7   0   4    0.00    0.80
   7   0   4    0.30    0.90
   7   0   4   -0.10    0.90
  -7   0   4   -0.40    0.90
   7   0  -4   -1.30    0.70
  -7   0  -4   -0.50    0.50
   8   0  -4    2.00    1.20
   8   0   4    0.50    0.90
  -8   0  -4    0.60    0.80
   8   0   4    1.80    1.20
  -8   0   4    1.00    1.00
   8   0  -4    1.80    1.20
   8   0  -4    1.20    1.10
  -8   0  -4    2.30    1.10
   8   0   4    3.70    1.20
   0  -1   4    0.00    0.10
   0  -1  -4    0.00    0.10
   0  -1   4    0.30    0.10
   0   1   4    0.20    0.10
   0  -1   4    0.10    0.10
   0   1  -4    0.30    0.10
   0   1  -4    0.30    0.10
   0   1   4    0.20    0.10
   0  -1  -4   -0.10    0.10
   0   1   4    0.00    0.10
   0  -1  -4    0.20    0.10
   0   1   4    0.20    0.10
   0   1   4    0.10    0.10
   0  -1  -4    0.10    0.10
   0  -1   4    0.20    0.10
   0   1  -4    0.10    0.10
   0  -1   4    0.00    0.10
   0   1  -4    0.00    0.10
   0   1  -4    0.10    0.10
   0  -1  -4    0.00    0.10
  -1  -1  -4   66.59    4.10
   1   1  -4   67.89    4.10
   1   1  -4   66.49    4.10
  -1  -1  -4   66.39    4.10
   1   1  -4   67.39    4.10
  -1  -1  -4   66.29    4.10
  -1  -1  -4   66.19    4.10
   1   1  -4   68.79    4.10
  -1  -1  -4   65.99    4.10
   1  -1   4   84.09    4.10
   1  -1   4   83.79    4.00
   1  -1   4   84.19    4.10
  -1   1  -4   68.19    4.00
  -1   1  -4   66.79    4.00
   1  -1  -4   67.09    4.10
   1   1   4   83.89    4.10
   1   1   4   84.69    4.10
  -1   1  -4   66.19    4.10
  -1   1  -4   68.59    4.10
   1  -1  -4   67.29    4.00
   1  -1  -4   67.69    4.10
  -1  -1   4   82.99    4.10
  -1   1  -4   67.99    4.00
   1   1   4   83.59    4.10
   1   1   4   83.39    4.10
   2  -1   4    7.70    0.50
  -2   1   4    7.20    0.50
   2  -1   4    7.00    0.50
  -2   1   4    7.80    0.50
  -2   1   4    7.30    0.50
   2  -1   4    7.70    0.50
   2  -1   4    7.00    0.50
   2   1  -4    4.80    0.50
   2  -1   4    7.70    0.50
   2   1  -4    4.90    0.50
  -2  -1  -4    4.70    0.50
   2   1  -4    4.80    0.50
   2  -1   4    7.40    0.50
  -2   1  -4    5.20    0.50
  -2   1  -4    4.60    0.50
   2  -1  -4    4.90    0.50
  -2  -1   4    7.10    0.50
  -2  -1   4    7.40    0.50
   2   1   4    8.00    0.50
   2   1   4    7.10    0.50
   2   1   4    7.00    0.50
   2   1   4    7.10    0.60
  -2  -1   4    7.60    0.60
   2   1   4    7.50    0.50
   2  -1  -4    4.90    0.50
   2   1   4    7.30    0.50
  -3  -1  -4  346.67   19.80
  -3  -1  -4  354.86   19.70
   3  -1   4  351.56   19.70
  -3  -1  -4  349.27   19.80
  -3   1   4  370.86   19.80
  -3   1   4  358.36   19.80
  -3   1   4  361.56   19.80
   3  -1   4  366.86   19.70
   3  -1   4  348.37   19.80
   3   1  -4  351.06   19.80
   3  -1   4  349.96   19.80
  -3  -1  -4  358.26   19.80
   3   1   4  355.66   19.80
  -3  -1   4  357.66   19.70
   3   1   4  358.96   19.80
  -3   1  -4  350.36   19.80
  -3  -1   4  354.86   19.70
  -3  -1   4  358.96   19.80
  -3  -1   4  351.96   19.80
   4  -1   4    7.70    0.80
  -4  -1  -4    4.20    0.70
  -4  -1  -4    4.90    0.60
   4   1  -4    6.40    0.70
   4  -1   4    6.20    0.60
  -4  -1  -4    5.40    0.60
   4  -1   4    6.40    0.70
  -4   1   4    5.20    0.70
   4   1  -4    6.30    0.70
  -4  -1  -4    5.00    0.70
  -4   1   4    6.90    0.70
  -4   1   4    7.40    0.70
  -4  -1   4    5.20    0.70
   4   1   4    6.50    0.70
  -4   1  -4    5.20    0.70
   4  -1  -4    5.40    0.70
  -4  -1   4    6.10    0.70
   4   1   4    8.70    0.80
  -4  -1   4    5.80    0.60
   4  -1  -4    5.50    0.70
  -4  -1   4    6.50    0.60
   5  -1   4   10.10    1.00
  -5   1   4   11.80    1.60
  -5  -1  -4   11.80    1.10
  -5   1   4   10.60    1.00
  -5  -1  -4   10.60    0.90
   5   1  -4   11.70    1.20
   5   1  -4   12.70    1.10
   5  -1   4   11.80    1.20
   5  -1   4   10.60    1.10
  -5  -1  -4   12.70    0.90
  -5   1   4    9.80    1.10
   5   1   4   12.40    1.50
  -5  -1   4   10.70    1.20
  -5  -1   4   11.10    1.10
  -5   1  -4   12.50    1.10
   5  -1  -4   10.80    1.10
   5   1   4   10.70    1.10
  -5  -1   4    9.80    0.90
   5  -1  -4   14.50    1.10
   6  -1   4    0.50    0.60
  -6  -1  -4    0.40    0.70
   6  -1   4    1.10    0.70
  -6   1   4    0.90    0.70
  -6   1   4    0.50    0.60
   6  -1   4   -0.30    0.60
   6   1  -4    0.60    0.70
  -6  -1  -4    0.90    0.50
   6   1  -4    0.40    0.70
  -6  -1  -4    0.30    0.50
  -6  -1   4    0.10    0.70
   6  -1  -4   -0.50    0.60
   6   1   4    0.80    0.70
  -6  -1   4    0.30    0.60
   6   1   4   -0.20    0.70
   6   1   4    0.90    0.70
   6  -1  -4    0.10    0.60
  -6  -1   4    0.30    0.50
   6  -1  -4    1.20    0.70
  -6  -1   4    0.10    0.50
  -6   1  -4    0.20    0.70
  -7   1   4    5.50    1.20
   7  -1   4    5.90    1.00
  -7  -1  -4    5.30    1.10
   7   1  -4    5.00    1.20
  -7   1   4    7.30    1.10
   7   1  -4    4.20    1.20
   7  -1   4    3.40    1.00
  -7  -1  -4    5.50    0.90
  -7  -1  -4    4.00    0.80
  -7  -1   4    5.90    0.80
   7   1   4    5.90    1.10
  -7  -1   4    4.20    1.10
   7   1   4    6.60    1.30
  -7  -1   4    5.40    1.20
   7  -1  -4    3.70    1.00
   7   1   4    4.10    1.10
   7  -1  -4    4.40    1.00
  -7  -1   4    5.20    0.80
  -7   1  -4    4.70    1.10
   8   1  -4   -0.40    1.10
   8   1  -4   -2.30    0.90
  -8   1   4   -1.30    0.90
   8  -1   4    0.80    1.00
  -8  -1  -4    0.30    1.10
   8  -1   4   -0.10    0.90
  -8  -1  -4   -0.40    0.80
   8   1  -4   -0.60    1.00
   8  -1   4    1.10    1.00
  -8   1  -4    0.80    1.00
   8   1   4   -0.90    1.00
   8   1   4    0.70    1.10
  -8  -1   4    1.30    1.10
   8  -1  -4   -0.90    0.90
   8  -1  -4   -0.30    1.00
   8  -1  -4    0.80    1.10
   8   1   4   -0.20    0.90
  -8  -1   4   -0.20    0.90
   0  -2  -4   34.00    2.10
   0  -2  -4   34.10    2.10
   0  -2  -4   34.30    2.00
   0  -2  -4   34.40    2.00
   0  -2   4   44.30    2.10
   1  -2   4  210.48   11.30
  -1  -2  -4  179.08   11.30
   1  -2   4  221.28   11.30
   1   2  -4  178.58   11.30
   1  -2   4  220.88   11.30
   1   2  -4  177.58   11.30
   1  -2   4  221.28   11.20
  -1  -2  -4  177.98   11.30
  -1   2   4  220.38   11.30
  -1   2   4  220.68   11.30
   1  -2   4  224.18   11.30
  -1  -2  -4  179.98   11.30
  -1   2   4  220.08   11.30
  -1   2   4  219.08   11.20
   1   2  -4  178.58   11.30
  -1  -2   4  217.18   11.30
   1  -2  -4  183.38   11.20
   1   2   4  215.88   11.30
   1  -2  -4  177.78   11.20
  -1   2  -4  178.68   11.30
   1  -2  -4  193.88   11.30
  -1  -2   4  221.28   11.30
   1   2   4  220.08   11.30
   1   2   4  222.88   11.30
  -1   2  -4  178.78   11.30
   1  -2  -4  180.98   11.30
   1   2   4  221.38   11.30
   1   2   4  222.28   11.30
  -1  -2   4  212.18   11.30
   1   2   4  220.48   11.30
  -1  -2   4  223.88   11.30
   1  -2  -4  180.88   11.30
   1  -2  -4  178.58   11.30
  -2   2   4  203.58   10.60
  -2  -2  -4  181.08   10.70
   2  -2   4  202.08   10.60
   2   2  -4  177.28   10.60
  -2  -2  -4  178.18   10.70
   2  -2   4  200.18   10.70
   2  -2   4  199.48   10.60
   2   2  -4  175.38   10.70
  -2   2   4  201.38   10.70
  -2   2   4  196.78   10.60
   2  -2   4  202.68   10.60
  -2  -2  -4  174.58   10.70
   2  -2   4  196.98   10.70
  -2  -2  -4  180.88   10.70
   2  -2  -4  184.38   10.60
   2   2   4  205.98   10.70
   2  -2  -4  183.28   10.70
  -2   2  -4  179.88   10.60
   2   2   4  213.38   10.80
  -2  -2   4  204.38   10.70
   2   2   4  196.68   10.70
  -2  -2   4  189.68   10.70
   2   2   4  190.48   10.80
  -2   2  -4  176.18   10.60
  -2   2  -4  178.98   10.60
   2  -2  -4  184.78   10.60
  -2  -2   4  199.38   10.70
   2  -2  -4  181.88   10.60
  -2  -2   4  204.68   10.70
  -2   2  -4  180.48   10.60
   2   2   4  195.38   10.70
   3  -2   4   12.50    0.90
  -3   2   4   13.70    0.90
   3  -2   4   13.00    0.90
  -3   2   4   13.00    0.90
  -3  -2  -4   12.60    1.00
   3  -2   4   12.60    0.90
   3  -2   4   12.80    0.90
   3   2  -4   13.70    1.00
   3  -2   4   10.70    0.90
  -3  -2  -4   11.90    1.00
   3   2  -4   13.60    0.80
  -3  -2  -4   12.70    0.90
  -3   2   4   13.90    0.90
  -3  -2   4   14.50    1.00
   3   2   4   12.60    0.90
  -3  -2   4   14.70    0.90
   3  -2  -4   11.50    0.90
  -3  -2   4   12.20    0.90
   3   2   4   13.60    1.00
   3  -2  -4   12.20    0.90
   3  -2  -4   13.00    0.90
   3   2   4   14.30    1.00
  -3  -2   4   10.40    1.00
  -3   2  -4   13.20    0.90
  -4   2   4   32.50    2.10
   4   2  -4   34.80    2.20
  -4  -2  -4   33.90    2.20
  -4  -2  -4   32.60    2.10
  -4  -2  -4   35.00    2.20
   4  -2   4   35.40    2.20
  -4   2   4   34.10    2.10
  -4   2   4   32.20    2.10
   4  -2   4   32.10    2.00
  -4  -2  -4   36.10    2.10
   4   2  -4   33.90    2.20
   4  -2   4   34.30    2.10
   4   2   4   33.10    2.20
  -4  -2   4   32.00    2.20
   4   2   4   35.70    2.20
  -4  -2   4   31.50    2.10
   4  -2  -4   36.80    2.10
   4  -2  -4   34.20    2.10
  -4  -2   4   33.00    2.10
  -4   2  -4   35.40    2.20
  -4   2  -4   36.00    2.10
  -4  -2   4   33.50    2.20
  -5  -2  -4    3.50    0.60
   5   2  -4    2.70    0.70
   5  -2   4    3.40    0.70
  -5  -2  -4    3.50    0.70
  -5   2   4    2.40    0.70
   5  -2   4    2.20    0.60
   5   2  -4    2.70    0.70
  -5   2   4    2.00    0.60
   5  -2   4    3.20    0.70
  -5   2   4    3.40    0.70
  -5  -2  -4    3.10    0.60
  -5  -2   4    2.90    0.50
   5   2   4    1.90    0.70
  -5  -2   4    2.90    0.60
   5  -2  -4    4.30    0.70
   5  -2  -4    3.50    0.70
  -5  -2   4    3.20    0.70
   5  -2  -4    2.30    0.70
   5   2   4    2.60    0.70
  -5  -2   4    2.50    0.70
  -5   2  -4    4.90    0.80
  -6  -2  -4    2.70    0.80
   6  -2   4    5.50    1.00
  -6   2   4    4.90    0.90
   6  -2   4    6.80    1.00
  -6  -2  -4    2.30    0.70
   6  -2   4    6.30    0.80
   6   2  -4    3.20    0.90
  -6   2   4    4.40    0.90
  -6  -2  -4    1.70    0.70
   6   2  -4    1.80    0.80
  -6   2   4    5.80    0.90
   6  -2  -4    3.60    0.80
   6  -2  -4    1.80    0.80
   6   2   4    4.20    0.90
  -6  -2   4    4.40    0.90
   6  -2  -4    3.10    0.80
  -6   2  -4    4.00    0.90
  -6  -2   4    6.70    0.90
  -6  -2   4    4.30    0.90
   6   2   4    5.80    1.00
  -7  -2  -4    0.50    0.80
   7  -2   4    2.00    0.90
  -7   2   4    1.10    0.90
   7   2  -4    2.00    1.10
  -7  -2  -4    2.40    1.00
   7  -2   4    2.90    1.00
  -7   2   4    5.10    1.10
   7  -2   4    2.50    0.90
   7   2  -4    2.20    1.10
  -7  -2   4    1.80    0.80
  -7  -2   4    4.30    1.10
   7   2   4    2.60    1.00
   7   2   4    1.70    0.90
  -7  -2   4    1.60    0.70
   7  -2  -4    0.70    0.80
  -7  -2   4    2.40    1.00
   7  -2  -4    1.10    0.90
   7   2   4    2.00    1.00
   7  -2  -4    2.20    1.00
  -8  -2  -4    1.90    1.00
  -8  -2  -4    1.00    1.10
  -8   2   4    2.60    1.00
   8  -2   4    2.30    1.10
   8   2  -4    1.30    1.20
   8   2  -4   -0.70    1.00
   8  -2   4    2.20    1.00
   8  -2   4    2.70    1.00
   8  -2  -4    1.70    1.00
   8   2   4    3.50    1.20
  -8  -2   4   -0.10    1.00
   8   2   4    0.30    1.00
   8  -2  -4    0.10    1.00
   8   2   4    2.00    1.20
  -8  -2   4    0.60    0.90
   8  -2  -4    2.10    1.00
   0   3   4    0.30    0.10
   0  -3  -4    0.20    0.10
   0   3  -4    0.20    0.20
   0   3  -4    0.30    0.20
   0  -3  -4    0.40    0.20
   0   3   4    0.50    0.30
   0  -3   4    0.90    0.30
   0   3   4    0.40    0.30
   0  -3  -4    0.50    0.30
   0  -3  -4   -0.20    0.20
   0   3  -4   -0.10    0.10
   0   3  -4    0.40    0.20
   0  -3   4    0.30    0.20
   0  -3   4    0.90    0.30
   0   3  -4    0.00    0.30
   0  -3   4    0.10    0.10
   0  -3   4    0.00    0.20
   0  -3  -4    0.00    0.20
   0   3   4    0.30    0.20
   0   3   4    0.60    0.30
   0   3   4    0.10    0.20
   1   3  -4   54.29    3.20
   1  -3   4   58.49    3.20
  -1  -3  -4   53.69    3.10
   1   3  -4   53.39    3.20
  -1  -3  -4   49.90    3.20
   1   3  -4   48.60    3.20
   1   3  -4   49.60    3.10
  -1   3   4   55.59    3.20
  -1   3   4   59.19    3.10
   1  -3   4   59.29    3.10
  -1   3   4   58.49    3.20
   1  -3   4   57.29    3.10
   1   3  -4   48.90    3.20
   1  -3  -4   51.09    3.20
  -1   3  -4   52.19    3.10
   1   3   4   57.29    3.10
   1   3   4   58.99    3.20
  -1  -3   4   56.89    3.20
   1   3   4   60.29    3.20
  -1  -3   4   56.69    3.20
   1   3   4   57.29    3.10
  -1  -3   4   59.69    3.20
   1   3   4   58.29    3.20
  -1   3  -4   52.59    3.20
  -1  -3   4   55.79    3.20
   1  -3  -4   51.79    3.10
  -1  -3   4   54.39    3.20
   1  -3  -4   53.59    3.10
  -1   3  -4   51.39    3.20
  -2   3   4   51.49    2.80
  -2  -3  -4   43.60    2.80
  -2   3   4   49.60    2.70
  -2  -3  -4   43.90    2.80
  -2   3   4   51.69    2.80
   2  -3   4   51.09    2.70
   2  -3   4   51.99    2.80
   2  -3   4   49.90    2.80
   2  -3   4   49.00    2.70
  -2   3   4   50.99    2.80
   2   3  -4   43.60    2.80
  -2  -3  -4   46.20    2.80
   2   3  -4   45.60    2.80
   2   3   4   54.29    2.90
   2   3   4   51.59    2.90
   2  -3  -4   43.20    2.70
  -2  -3   4   50.69    2.80
  -2   3  -4   43.20    2.80
   2  -3  -4   44.40    2.80
   2  -3  -4   44.10    2.70
  -2  -3   4   50.79    2.80
  -2   3  -4   43.10    2.80
  -2  -3   4   52.59    2.90
   2   3   4   52.49    2.80
  -2   3  -4   44.80    2.80
  -2  -3   4   52.49    2.90
   2  -3  -4   46.80    2.90
   3   3  -4   79.89    4.70
   3  -3   4   85.99    4.60
   3   3  -4   79.79    4.70
   3  -3   4   85.69    4.60
  -3  -3  -4   79.89    4.70
   3  -3   4   82.19    4.60
   3   3  -4   82.59    4.70
  -3  -3  -4   77.29    4.70
  -3   3   4   81.49    4.70
  -3  -3  -4   81.69    4.70
   3  -3   4   83.99    4.70
  -3   3  -4   78.69    4.60
  -3  -3   4   83.99    4.70
  -3  -3   4   81.49    4.70
  -3  -3   4   84.29    4.70
  -3   3  -4   78.19    4.60
   3  -3  -4   78.49    4.60
   3   3   4   82.79    4.70
  -3  -3   4   83.69    4.70
   3   3   4   85.39    4.70
   3  -3  -4   80.69    4.60
   3   3   4   83.89    4.70
  -3   3  -4   72.69    4.60
   3  -3  -4   80.59    4.70
   4  -3   4   35.30    2.00
   4  -3   4   35.70    2.00
  -4  -3  -4   28.80    2.10
  -4   3   4   35.80    2.10
   4  -3   4   35.40    2.10
  -4   3   4   34.90    2.10
   4   3  -4   32.50    2.20
   4   3  -4   32.70    2.20
   4   3  -4   30.60    2.00
  -4  -3  -4   31.30    2.10
  -4  -3  -4   30.80    2.10
  -4  -3   4   31.70    2.00
   4   3   4   31.00    2.20
   4   3   4   35.80    2.20
  -4  -3   4   32.80    2.10
   4   3   4   34.10    2.00
   4  -3  -4   31.70    2.00
   4  -3  -4   33.40    2.10
  -4   3  -4   30.50    2.00
  -4  -3   4   31.30    2.10
  -4  -3   4   36.20    2.20
   5  -3   4    8.80    1.00
  -5   3   4   10.10    1.00
  -5  -3  -4    8.60    1.00
  -5   3   4    8.80    0.90
   5   3  -4   10.50    1.10
  -5  -3  -4    8.10    1.00
   5  -3   4   10.10    0.90
   5   3  -4    6.80    1.00
   5  -3   4    9.20    0.90
  -5  -3   4    7.50    0.90
   5   3   4    8.00    1.00
  -5  -3   4    9.10    1.00
   5  -3  -4   10.30    1.00
   5  -3  -4   11.90    1.10
  -5  -3   4    8.00    1.00
  -5  -3   4    9.10    1.10
   5   3   4   11.10    1.20
  -5   3  -4    9.00    0.90
   5  -3  -4    8.80    0.90
   6  -3   4    2.40    0.70
  -6   3   4    0.40    0.60
  -6  -3  -4    0.50    0.70
   6   3  -4   -0.30    0.80
   6  -3   4   -0.10    0.70
  -6   3   4    1.10    0.70
  -6  -3  -4    0.80    0.80
   6   3  -4    0.00    0.80
  -6  -3  -4    1.50    0.80
   6  -3  -4    0.70    0.60
  -6  -3   4    0.80    0.80
   6   3   4    0.20    0.80
  -6  -3   4    0.90    0.80
   6  -3  -4    0.90    0.70
   6   3   4    0.70    0.80
   6  -3  -4    0.30    0.70
  -6  -3   4   -0.20    0.60
  -6  -3   4    0.10    0.70
   7  -3   4    1.70    0.80
  -7  -3  -4   -0.10    0.90
   7  -3   4    0.90    0.70
   7  -3   4    3.70    1.00
   7   3  -4    0.80    1.00
  -7  -3  -4    1.10    0.80
   7   3  -4    0.30    1.00
  -7  -3   4    0.90    0.90
   7  -3  -4   -0.20    0.70
   7  -3  -4    0.50    0.90
   7   3   4    1.70    1.20
   7  -3  -4    2.30    0.90
   7   3   4    0.40    0.90
  -7  -3   4    1.00    0.80
  -7  -3   4    2.30    1.10
   8   3  -4    1.20    1.50
  -8  -3  -4    0.10    1.20
   8  -3   4    0.70    1.00
   8  -3   4    3.00    1.10
   8  -3   4   -0.70    0.80
   8   3  -4    0.10    1.10
  -8  -3  -4    0.80    1.20
   8  -3  -4    2.50    1.00
   8   3   4   -1.30    1.00
   8   3   4    0.20    1.10
  -8  -3   4   -0.70    1.00
   8  -3  -4    0.50    0.80
   8  -3  -4    2.90    1.10
   8   3   4    1.40    1.20
  -8  -3   4    0.50    0.90
   0   4   4    3.20    0.50
   0  -4   4    2.90    0.40
   0  -4   4    2.40    0.40
   0  -4   4    1.90    0.40
   0   4   4    2.40    0.40
   0   4   4    2.00    0.30
   0   4  -4    3.80    0.50
   0   4   4    2.90    0.30
   0   4   4    2.20    0.50
  -1   4   4   74.39    4.40
   1  -4   4   79.59    4.30
  -1   4   4   75.39    4.30
  -1   4   4   76.49    4.30
   1  -4   4   74.99    4.30
   1  -4   4   73.49    4.30
  -1   4   4   79.29    4.30
   1   4   4   69.09    4.30
   1   4   4   73.29    4.50
  -1  -4   4   76.39    4.30
   1   4   4   75.09    4.40
  -1  -4   4   76.49    4.40
   1   4   4   78.39    4.30
  -1  -4   4   73.89    4.30
   1   4   4   74.19    4.30
  -2  -4  -4  125.79    7.10
   2  -4   4  123.79    7.00
   2   4  -4  120.19    7.10
  -2   4   4  123.39    7.10
  -2  -4  -4  127.89    7.10
   2  -4   4  120.49    7.10
  -2   4   4  124.89    7.10
   2   4  -4  120.99    7.10
  -2  -4  -4  124.09    7.10
   2   4  -4  124.19    7.10
  -2   4   4  125.99    7.10
   2  -4  -4  123.29    7.00
  -2  -4   4  122.09    7.10
  -2  -4   4  132.59    7.10
  -2  -4   4  126.99    7.10
   2  -4  -4  140.19    7.20
  -2   4  -4  122.19    7.00
  -2  -4   4  121.09    7.10
  -2   4  -4  124.99    7.10
   2   4   4  126.69    7.10
  -2   4  -4  123.69    7.10
   2   4   4  124.69    7.10
   2   4   4  128.09    7.10
   3  -4   4    1.70    0.40
   3   4  -4    2.00    0.50
   3   4  -4    2.50    0.60
   3  -4   4    1.80    0.30
  -3   4   4    1.70    0.40
  -3   4   4    2.30    0.40
   3  -4   4    1.80    0.50
   3   4  -4    2.10    0.50
  -3   4   4    2.70    0.50
  -3   4   4    2.40    0.40
  -3  -4  -4    2.90    0.60
   3  -4   4    1.20    0.30
  -3  -4   4    2.30    0.60
   3  -4  -4    1.70    0.30
  -3  -4   4    2.80    0.50
  -3   4  -4    2.30    0.40
  -3   4  -4    1.70    0.50
  -3   4  -4    2.60    0.40
   3   4   4    0.90    0.50
  -3  -4   4    1.60    0.60
   3   4   4    1.70    0.50
   3  -4  -4    2.00    0.40
  -3  -4   4    1.80    0.50
   3  -4  -4    2.90    0.50
   3   4   4    3.20    0.50
  -4   4   4    6.80    0.70
  -4  -4  -4    7.00    0.90
  -4   4   4    6.50    0.60
  -4  -4  -4    7.60    0.90
   4   4  -4    7.00    0.80
   4  -4   4    6.90    0.90
  -4   4   4    7.20    0.80
  -4  -4  -4    6.20    0.90
   4  -4   4    7.50    0.70
  -4   4   4    5.20    0.60
   4   4  -4    6.60    0.90
   4   4  -4    8.00    1.00
  -4  -4   4    8.10    0.90
   4   4   4    7.30    0.80
   4   4   4    6.60    0.90
   4   4   4    6.20    0.90
  -4  -4   4    8.60    1.00
  -4   4  -4    7.80    0.70
  -4  -4   4    6.20    0.90
   4  -4  -4    7.10    0.70
  -4   4  -4    6.40    0.70
  -4  -4   4    6.80    0.90
   4  -4  -4    6.80    0.80
  -4   4  -4    8.40    0.80
  -5   4   4    4.30    1.00
   5  -4   4    3.90    0.80
   5  -4   4    5.60    0.80
  -5  -4  -4    5.40    0.90
   5   4  -4    6.00    1.00
   5  -4   4    4.90    0.70
   5   4  -4    5.10    1.00
  -5   4   4    6.00    0.80
  -5  -4  -4    5.40    0.90
  -5  -4  -4    4.90    0.90
  -5   4  -4    7.10    0.70
  -5  -4   4    3.30    0.90
   5  -4  -4    5.90    0.80
  -5  -4   4    3.90    0.80
   5   4   4    4.80    0.90
   5   4   4    4.80    1.00
  -5  -4   4    4.10    0.90
  -5   4  -4    5.00    0.70
   5  -4  -4    5.70    0.80
  -5  -4   4    4.30    0.90
   6  -4   4    3.60    0.90
  -6  -4  -4    1.60    1.00
   6   4  -4    1.90    1.00
   6   4  -4    2.50    1.00
   6  -4   4    3.80    0.80
  -6  -4  -4    2.00    0.90
  -6   4   4    4.10    0.80
   6  -4   4    3.60    0.70
  -6  -4   4    2.50    1.00
   6  -4  -4    1.70    0.80
  -6  -4   4    2.30    0.90
   6   4   4    0.70    0.90
  -6  -4   4    2.60    0.80
   6  -4  -4    2.10    0.70
   6   4   4    2.00    0.90
   6  -4  -4    4.00    0.80
  -7   4   4    5.70    1.10
   7  -4   4    2.50    1.00
  -7  -4  -4    2.10    1.20
  -7  -4  -4    3.00    1.20
   7   4  -4    3.80    1.20
   7  -4   4    3.20    0.90
   7   4  -4    2.10    1.20
   7  -4   4    3.90    0.90
  -7  -4   4    4.00    1.00
   7  -4  -4    3.80    1.00
   7  -4  -4    2.50    1.00
  -7  -4   4    3.30    1.20
   7  -4  -4    2.70    0.90
   7   4   4    3.50    1.20
   7   4   4    4.00    1.20
   0   5  -4    1.30    0.50
   0   5   4    1.50    0.50
   0  -5   4    0.10    0.40
   0   5  -4    0.70    0.40
   0  -5   4    0.20    0.40
   0   5   4    1.50    0.50
   0  -5  -4    0.60    0.30
   0  -5  -4    0.60    0.40
   0   5   4    0.70    0.40
   0   5  -4    0.20    0.40
   0   5   4    0.80    0.40
  -1  -5  -4    6.80    0.70
  -1   5   4    7.00    0.60
  -1  -5  -4    7.70    0.80
  -1   5   4    7.90    0.80
   1   5  -4    8.40    0.80
   1   5  -4    6.40    0.60
  -1   5   4    6.10    0.70
   1  -5   4    6.80    0.70
   1   5  -4    7.30    0.80
  -1   5   4    8.80    0.90
   1  -5   4    7.40    0.70
  -1  -5   4    8.00    0.90
   1   5   4    6.50    0.60
  -1   5  -4    8.10    0.70
  -1   5  -4    6.10    0.70
   1   5   4    8.80    0.80
  -1  -5   4    7.20    0.60
  -1   5  -4    8.00    0.80
   1  -5  -4    6.70    0.70
   1   5   4    6.70    0.60
  -1  -5   4    6.10    0.70
   1  -5  -4    6.50    0.60
   1   5   4    7.80    0.80
  -2   5   4   59.09    3.40
   2   5  -4   57.49    3.40
   2   5  -4   56.79    3.40
   2   5  -4   53.89    3.50
  -2  -5  -4   57.29    3.40
   2  -5   4   57.69    3.40
  -2   5   4   57.39    3.30
   2  -5   4   58.19    3.30
  -2  -5  -4   55.09    3.50
   2   5   4   56.69    3.50
  -2   5  -4   57.59    3.40
   2   5   4   59.49    3.50
   2  -5  -4   52.79    3.30
  -2  -5   4   58.79    3.40
   2   5   4   55.69    3.40
  -2  -5   4   59.09    3.50
   2  -5  -4   56.99    3.30
  -2  -5   4   61.69    3.40
   3   5  -4    2.50    0.60
   3  -5   4    4.00    0.70
  -3   5   4    2.90    0.50
  -3   5   4    3.10    0.70
   3   5  -4    2.60    0.60
  -3  -5  -4    3.20    0.70
   3   5  -4    3.00    0.70
  -3   5   4    4.30    0.60
  -3  -5   4    2.50    0.70
   3  -5  -4    2.70    0.50
  -3   5  -4    3.30    0.60
  -3  -5   4    3.60    0.70
  -3   5  -4    3.40    0.50
  -3   5  -4    3.70    0.60
   3   5   4    1.90    0.60
  -3  -5   4    2.20    0.70
   3   5   4    5.40    0.80
   3   5   4    2.90    0.70
  -4   5   4   26.70    1.60
  -4  -5  -4   20.70    1.80
  -4   5   4   25.90    1.70
   4   5  -4   21.70    1.70
   4   5  -4   21.70    1.80
   4  -5   4   25.90    1.50
  -4   5   4   25.70    1.60
   4   5  -4   24.80    1.90
  -4  -5  -4   24.30    1.90
   4  -5   4   25.30    1.80
   4  -5  -4   25.90    1.60
   4   5   4   27.10    1.90
  -4  -5   4   25.50    1.90
   4   5   4   24.40    1.90
  -4   5  -4   25.50    1.70
   4  -5  -4   26.00    1.70
  -4  -5   4   25.90    1.90
   4   5   4   24.30    1.70
  -4  -5   4   21.30    1.80
   4  -5  -4   24.00    1.50
  -4   5  -4   25.00    1.60
  -4   5  -4   24.30    1.70
  -4  -5   4   22.20    1.90
   5   5  -4    1.50    0.80
   5  -5   4    2.50    0.60
   5  -5   4    1.60    0.80
  -5  -5  -4    1.60    0.80
  -5   5   4    2.80    0.60
  -5   5   4    2.30    0.60
  -5  -5  -4    2.20    0.90
   5   5  -4    0.50    0.80
   5  -5   4    2.00    0.50
  -5   5   4    2.40    0.70
  -5   5  -4    2.60    0.60
   5   5   4    2.90    0.90
   5  -5  -4    1.80    0.70
  -5  -5   4    0.90    0.80
  -5   5  -4    1.50    0.70
  -5   5  -4    2.80    0.60
   5  -5  -4    2.30    0.60
  -5  -5   4    2.20    0.90
  -5  -5   4    1.40    0.80
   5   5   4    0.90    0.80
   6  -5   4    0.30    0.60
   6   5  -4    1.20    1.00
  -6  -5  -4    0.80    1.00
   6  -5   4    0.20    0.60
   6   5  -4    1.00    1.10
   6  -5   4    1.40    0.80
  -6   5   4    1.20    0.80
  -6  -5  -4    0.50    0.90
   6   5   4   -0.20    0.90
   6  -5  -4    0.20    0.70
  -6   5  -4    2.00    0.60
  -6  -5   4    1.00    0.90
  -6   5  -4    0.20    0.70
  -6  -5   4    1.30    1.00
  -6  -5   4    0.60    0.80
   6  -5  -4    2.20    0.80
   6   5   4    0.50    0.90
  -7   5   4    1.60    0.90
  -7  -5  -4    0.00    1.20
   7  -5   4    0.10    0.90
   7   5  -4    0.70    1.20
  -7  -5  -4    0.10    1.00
   7   5  -4   -0.20    1.10
  -7  -5   4    1.50    1.00
   7  -5  -4    0.30    0.80
   7   5   4    0.10    1.00
  -7  -5   4   -0.20    0.90
   7  -5  -4    1.10    0.90
   7  -5  -4    3.40    1.00
   7   5   4    0.30    1.30
   0  -6  -4   12.10    1.10
   0  -6   4   14.30    1.10
   0  -6   4   12.40    1.10
   0   6   4   12.60    1.20
   0  -6  -4   12.80    1.00
   0   6  -4   13.60    1.20
   0   6   4   14.50    1.20
   0   6  -4   12.80    1.10
  -1  -6  -4   15.70    1.20
  -1   6   4   17.90    1.30
   1  -6   4   19.30    1.30
  -1   6   4   19.90    1.40
  -1   6   4   17.80    1.40
   1   6  -4   16.20    1.40
   1   6  -4   14.70    1.10
   1   6  -4   15.40    1.30
   1  -6   4   17.50    1.20
  -1   6  -4   15.50    1.40
   1  -6  -4   15.10    1.10
  -1  -6   4   20.50    1.30
   1   6   4   18.60    1.20
  -1   6  -4   14.00    1.30
   1   6   4   18.20    1.40
  -1   6  -4   12.50    1.20
  -1  -6   4   16.50    1.40
   1  -6  -4   13.40    1.20
   1   6   4   18.30    1.40
  -2   6   4   27.60    1.80
   2   6  -4   28.20    1.80
   2   6  -4   23.80    1.90
   2  -6   4   26.00    1.80
  -2   6   4   26.80    1.90
   2   6  -4   26.40    1.90
  -2  -6  -4   27.80    1.90
  -2   6   4   29.10    1.90
  -2  -6  -4   26.90    2.00
  -2   6  -4   28.90    1.90
   2   6   4   26.40    2.00
  -2  -6   4   27.90    1.80
   2   6   4   26.10    2.00
  -2  -6   4   25.70    1.90
  -2  -6   4   27.90    2.00
  -2   6  -4   27.50    1.80
   2  -6  -4   28.00    1.70
  -2   6  -4   26.00    1.80
   2   6   4   30.20    1.80
   3  -6   4    0.10    0.50
  -3  -6  -4    1.90    0.70
  -3   6   4    0.30    0.50
   3   6  -4   -0.10    0.60
   3   6  -4    1.00    0.70
  -3  -6  -4    0.00    0.70
  -3   6   4    0.00    0.60
  -3   6   4    0.20    0.50
   3   6   4    0.00    0.60
  -3   6  -4    0.40    0.50
   3   6   4    0.80    0.70
   3   6   4    0.40    0.70
  -3   6  -4    0.80    0.50
  -3  -6   4    0.80    0.70
  -3  -6   4   -0.40    0.70
   3  -6  -4   -0.10    0.50
  -3   6  -4    0.20    0.60
   4   6  -4    0.10    0.60
   4   6  -4    0.30    0.70
   4  -6   4    1.50    0.70
  -4   6   4    1.10    0.60
  -4   6   4    1.50    0.60
  -4  -6  -4    1.90    0.90
  -4  -6  -4    0.60    0.70
  -4   6   4    1.80    0.60
   4   6  -4    1.80    0.90
   4   6   4    0.50    0.70
   4   6   4   -0.60    0.60
  -4   6  -4    0.50    0.70
   4   6   4    1.70    0.80
  -4  -6   4    0.00    0.70
   4  -6  -4    0.70    0.50
  -4  -6   4    1.50    0.70
  -4   6  -4    1.10    0.60
  -4  -6   4    1.70    0.90
  -4   6  -4    1.50    0.60
   5   6  -4    5.00    1.10
   5  -6   4    5.20    0.70
  -5   6   4    4.20    0.80
  -5   6   4    4.30    0.90
   5   6  -4    5.10    1.00
  -5  -6  -4    2.70    1.00
  -5   6   4    4.50    0.80
  -5  -6  -4    3.00    1.00
   5  -6   4    3.50    0.90
   5   6   4    2.90    1.00
  -5  -6   4    4.00    1.10
  -5   6  -4    3.80    0.80
   5   6   4    2.90    0.90
  -5  -6   4    2.50    1.10
  -5   6  -4    3.50    0.90
  -5   6  -4    4.60    0.70
  -6  -6  -4    1.40    1.40
   6   6  -4    2.80    1.10
  -6   6   4    2.00    0.90
  -6   6   4    2.60    0.80
   6  -6   4    0.90    0.80
  -6   6   4    1.30    0.90
  -6  -6  -4    0.70    1.10
   6   6  -4    3.00    1.20
   6  -6  -4    4.10    0.90
  -6  -6   4    1.90    1.10
   6   6   4    2.40    1.00
  -6   6  -4    2.70    0.90
   6   6   4    1.40    1.30
   6  -6  -4    3.50    1.00
  -6  -6   4    2.60    1.20
  -6   6  -4    3.20    0.90
   0   7  -4    1.50    0.80
   0   7   4    0.40    0.70
   0  -7  -4    0.00    0.50
   0  -7   4    0.70    0.60
   0  -7   4    0.20    0.60
   0  -7  -4    0.30    0.50
   0   7  -4   -0.40    0.60
   0   7   4    0.60    0.60
  -1  -7  -4    3.10    0.80
  -1  -7  -4    3.00    0.60
  -1   7   4    1.00    0.70
   1   7  -4    3.40    0.80
   1  -7   4    2.00    0.60
   1   7  -4    1.90    0.80
   1  -7   4    3.40    0.70
  -1   7   4    2.20    0.80
   1   7  -4    1.40    0.50
   1   7  -4    2.70    0.50
  -1   7   4    1.70    0.70
  -1   7  -4    1.60    0.70
  -1  -7   4    2.60    0.80
   1  -7  -4    2.30    0.60
   1   7   4    2.30    0.80
  -1   7  -4    2.00    0.80
   1   7   4    3.00    0.90
   1   7   4    1.50    0.50
  -1  -7   4    1.90    0.70
   1  -7  -4    2.80    0.50
  -2  -7  -4   18.40    1.60
  -2   7   4   18.20    1.50
   2   7  -4   18.50    1.40
  -2   7   4   19.30    1.60
  -2   7   4   19.30    1.50
   2   7  -4   15.30    1.50
   2  -7   4   18.00    1.40
  -2  -7  -4   19.80    1.50
   2   7  -4   14.90    1.60
   2  -7  -4   19.70    1.30
  -2   7  -4   17.20    1.40
   2   7   4   17.80    1.40
  -2   7  -4   17.50    1.50
  -2  -7   4   18.10    1.50
  -2   7  -4   17.60    1.50
  -2  -7   4   16.90    1.60
   2   7   4   14.70    1.60
   2   7   4   19.10    1.60
   3   7  -4    8.80    1.10
   3  -7   4    8.90    1.00
  -3  -7  -4    8.10    1.30
  -3   7   4    8.50    1.10
  -3   7   4    8.30    1.00
   3   7  -4    6.90    1.20
   3   7  -4    8.70    1.20
  -3  -7  -4    8.30    1.10
   3   7   4    6.90    1.20
   3  -7  -4    8.80    0.90
  -3   7  -4   10.00    1.10
  -3   7  -4    8.40    1.00
   3   7   4   10.50    1.10
   3   7   4    8.10    1.20
  -3   7  -4    9.60    1.20
  -3  -7   4    8.50    1.30
  -3  -7   4    8.90    1.20
   4  -7   4    4.50    0.90
   4   7  -4    3.70    1.00
  -4  -7  -4    2.40    1.10
   4   7  -4    4.70    1.10
  -4   7   4    3.90    0.90
  -4   7   4    4.50    1.00
  -4  -7  -4    4.80    1.10
   4   7   4    2.50    0.90
  -4   7  -4    6.10    0.80
  -4   7  -4    5.90    1.00
   4  -7  -4    5.60    0.70
   4   7   4    4.10    1.10
  -4  -7   4    3.70    1.10
   5   7  -4    0.90    1.00
  -5   7   4    1.00    0.70
   5   7  -4    1.60    1.10
  -5   7   4    0.20    0.70
   5  -7   4   -1.00    0.70
  -5  -7  -4   -0.40    0.90
  -5  -7  -4    1.40    1.10
   5  -7  -4    0.50    0.60
  -5   7  -4    0.70    0.90
  -5   7  -4   -0.20    0.70
  -5  -7   4   -0.10    1.00
  -5  -7   4    1.00    1.10
   5   7   4    0.10    0.90
   5   7   4    0.40    1.00
  -6   7   4    1.40    0.90
  -6  -7  -4    1.60    1.20
   6   7  -4    0.30    1.10
  -6  -7  -4    1.30    1.10
  -6  -7   4    0.30    1.10
   6   7   4    0.20    1.10
   6   7   4    1.40    1.10
  -6  -7   4    2.20    1.20
   0   8   4    3.70    1.00
   0  -8   4    4.40    0.80
   0   8  -4    3.70    1.00
   0   8  -4    2.80    0.90
   0  -8  -4    3.10    0.90
   0  -8  -4    3.00    0.70
   0  -8   4    4.60    0.90
   0   8   4    4.60    1.00
   1   8  -4    6.90    1.10
  -1   8   4    4.20    1.00
   1  -8   4    4.20    0.80
  -1   8   4    3.30    0.90
  -1  -8  -4    5.90    0.90
   1   8  -4    4.70    1.10
  -1  -8  -4    5.40    1.10
  -1  -8   4    2.70    0.80
   1   8   4    5.20    1.10
   1   8   4    3.90    1.00
  -1   8  -4    4.80    1.00
  -1   8  -4    2.80    0.80
  -1  -8   4    3.90    1.00
   1  -8  -4    3.60    0.70
  -2   8   4    7.30    1.30
   2   8  -4    5.50    0.80
  -2   8   4    5.70    1.00
   2   8  -4    6.90    1.20
  -2  -8  -4    6.00    1.10
   2   8  -4    4.60    1.10
  -2  -8  -4    3.40    1.00
   2  -8   4    7.70    1.00
   2   8   4    5.10    1.10
  -2   8  -4    7.00    1.30
   2   8   4    5.90    1.10
   2  -8  -4    6.70    0.70
  -2  -8   4    4.30    1.10
  -2  -8   4    4.10    1.10
   2   8   4    4.60    0.80
   3   8  -4   -0.20    0.70
  -3  -8  -4    0.10    0.90
   3  -8   4    1.20    0.70
   3   8  -4    0.50    1.00
  -3   8   4   -0.70    0.80
  -3   8   4   -0.20    0.70
  -3  -8  -4   -0.30    0.80
  -3   8  -4   -0.20    0.80
  -3  -8   4   -1.70    0.80
   3   8   4    1.10    1.10
  -3  -8   4    0.30    0.90
   3   8   4   -0.70    0.80
   3  -8  -4    0.90    0.50
  -3   8  -4    1.00    0.60
   3   8   4    1.80    1.10
  -4   8   4   -0.40    0.80
  -4   8   4    0.30    0.70
   4   8  -4    2.40    1.10
  -4  -8  -4    0.10    1.00
  -4  -8  -4    0.90    1.00
   4  -8   4   -1.30    0.60
   4   8  -4   -0.40    0.80
   4   8   4    0.00    0.90
  -4  -8   4    0.70    1.00
   4   8   4    1.60    1.10
  -4  -8   4   -0.50    0.90
  -4   8  -4   -0.60    0.80
  -4   8  -4    1.10    0.60
  -5   8   4   -0.20    0.90
  -5  -8  -4   -0.40    0.90
  -5  -8  -4    2.00    1.20
   5   8  -4    1.30    1.10
   5  -8   4   -0.10    0.80
   5   8  -4   -1.00    1.10
  -5  -8   4   -0.10    1.20
   5   8   4    1.10    1.00
  -5  -8   4    0.60    1.10
   0   9  -4   -1.10    0.80
   0   9  -4   -0.30    0.90
   0   9   4    1.10    1.00
   0  -9  -4    0.60    0.60
   0  -9   4   -0.30    0.70
   0   9   4    0.20    0.90
   1   9  -4    1.90    1.00
  -1   9   4    2.00    1.00
  -1   9   4    1.10    1.00
   1   9  -4    1.40    1.10
  -1  -9  -4    2.00    0.80
   1  -9   4    1.70    0.70
  -1   9  -4    2.00    1.00
   1   9   4    1.10    1.10
   1  -9  -4    2.00    0.70
   1   9   4    1.00    0.90
  -1   9  -4    1.30    0.80
  -1  -9   4    1.90    0.90
   2  -9   4    2.90    0.90
  -2   9   4    1.70    0.90
   2   9  -4    2.10    1.10
  -2   9   4    1.60    1.00
   2   9  -4    0.30    0.90
  -2  -9  -4    1.80    0.90
   2   9   4    2.90    1.20
   2   9   4    1.70    1.00
  -2   9  -4    1.70    0.90
  -2   9  -4    0.70    1.00
   3  -9   4    1.60    0.80
   3   9  -4   -0.30    1.20
  -3   9   4    0.70    0.80
  -3  -9  -4    2.10    1.00
  -3   9   4    2.00    1.00
  -3  -9  -4    2.20    1.00
   3   9  -4    1.00    0.90
  -3   9  -4    0.80    1.00
  -3   9  -4    2.30    0.90
   3   9   4   -0.80    0.80
  -3  -9   4    2.10    1.10
  -3  -9   4    1.20    1.10
   3   9   4    2.10    1.10
  -4   9   4   -0.60    0.80
  -4  -9  -4    0.20    1.20
  -4   9   4   -0.80    1.00
   4   9  -4   -1.10    1.00
  -4  -9  -4   -1.50    1.20
   4   9  -4    0.30    1.20
  -4   9  -4    0.20    1.20
  -4  -9   4   -1.30    1.20
   0  10  -4   -0.20    0.90
   0  10   4    0.40    1.00
   0 -10   4   -0.30    0.80
   0  10   4    0.40    1.00
   0  10  -4   -1.30    1.10
   1  10  -4   -0.40    1.00
  -1  10   4    0.10    1.00
  -1  10   4    0.80    1.20
   1 -10   4    1.40    0.90
  -1 -10  -4    0.00    0.90
   1  10  -4    0.20    1.10
   1  10   4   -0.30    1.00
  -1 -10   4    2.00    1.10
  -1  10  -4    3.40    1.10
   1  10   4    1.20    1.10
  -1  10  -4    0.60    1.10
   2  10  -4    1.90    1.20
  -2  10   4    0.10    1.00
  -2 -10  -4    0.90    0.90
  -2  10   4   -0.60    0.90
  -2 -10   4    1.00    1.10
  -2  10  -4    1.50    1.20
   2  10   4   -0.10    1.20
   0   0   5    0.00    0.10
   0   0  -5    0.00    0.10
   0   0   5    0.00    0.10
   0   0   5    0.00    0.10
   1   0   5    0.10    0.10
   1   0   5    0.10    0.10
  -1   0   5    0.20    0.10
   1   0   5    0.10    0.10
  -1   0  -5    0.00    0.10
  -1   0  -5    0.20    0.10
  -1   0   5    0.10    0.10
  -1   0   5    0.20    0.10
   1   0   5    0.10    0.10
  -1   0  -5    0.10    0.10
   1   0  -5    0.00    0.10
   1   0   5    0.00    0.10
   1   0  -5    0.20    0.10
   1   0  -5    0.10    0.10
  -1   0  -5    0.20    0.10
  -1   0   5    0.20    0.10
   1   0   5    0.10    0.10
  -1   0  -5    0.00    0.10
  -1   0   5    0.20    0.10
  -1   0  -5    0.10    0.10
   2   0   5  152.28    9.10
   2   0   5  154.08    9.10
  -2   0  -5  191.58    9.10
  -2   0  -5  191.98    9.10
   2   0   5  157.38    9.10
   2   0   5  153.88    9.10
   2   0   5  153.08    9.10
  -2   0   5  154.48    9.10
  -2   0   5  158.08    9.10
   3   0   5   -0.30    0.20
  -3   0   5   -0.10    0.30
  -3   0  -5    0.00    0.20
  -3   0   5    0.20    0.30
  -3   0  -5    0.50    0.20
  -3   0  -5   -0.10    0.20
  -3   0  -5    0.40    0.30
   3   0   5    0.00    0.30
  -3   0   5    0.30    0.30
   3   0   5    0.80    0.30
   3   0  -5   -0.20    0.30
   3   0   5    0.30    0.30
  -4   0   5   82.39    4.60
   4   0   5   84.49    4.60
  -4   0  -5   73.69    4.60
  -4   0   5   80.89    4.70
   4   0  -5   77.69    4.60
  -4   0   5   82.19    4.60
   4   0   5   79.69    4.60
  -4   0  -5   77.09    4.50
   4   0   5   80.09    4.60
  -4   0  -5   79.19    4.50
  -5   0  -5    0.10    0.30
   5   0  -5    0.30    0.50
  -5   0  -5    0.30    0.50
   5   0   5    0.10    0.50
   5   0   5   -0.30    0.50
  -5   0   5    0.50    0.60
   5   0  -5   -0.20    0.50
  -5   0   5    0.40    0.50
  -5   0  -5    0.40    0.40
   5   0   5   -0.70    0.40
   6   0   5    7.60    1.10
   6   0   5   11.00    1.20
  -6   0  -5    8.40    0.80
   6   0   5   10.60    1.20
  -6   0   5    8.00    1.10
   6   0  -5    8.80    1.10
  -6   0  -5    7.00    0.80
  -6   0  -5    8.20    1.10
   6   0  -5    9.70    1.20
  -6   0   5   10.10    1.20
  -7   0   5   -1.00    0.80
   7   0  -5   -0.80    0.80
   7   0  -5    0.30    0.80
  -7   0  -5   -0.90    0.60
  -7   0  -5   -0.60    0.50
   7   0   5   -0.10    0.80
   7   0   5    0.10    0.90
  -7   0  -5   -0.10    0.90
   7   0   5    0.10    0.80
   7   0  -5    0.50    0.90
  -8   0   5    0.50    1.00
   8   0   5   -0.50    1.00
   8   0  -5    0.80    1.00
   8   0  -5    2.90    1.20
   8   0  -5    1.40    1.10
   8   0   5    0.90    1.10
   8   0   5    0.70    1.10
  -8   0  -5    1.20    0.80
  -8   0  -5    0.80    1.20
   0   1  -5  112.39    6.30
   0  -1  -5  110.09    6.30
   0   1   5  119.39    6.30
   0  -1   5  115.19    6.30
   0  -1   5  102.69    6.30
   0  -1   5  118.19    6.30
   0   1  -5  110.29    6.30
   0  -1  -5  110.99    6.30
   0   1  -5  108.49    6.30
   0   1  -5  112.99    6.30
   0   1  -5  111.49    6.30
   0  -1   5  112.09    6.30
   0   1   5  119.19    6.30
   0   1  -5  105.39    6.30
   0   1   5  118.29    6.30
   0  -1   5  119.59    6.30
   0   1   5  118.19    6.30
   0   1   5  119.69    6.30
   0  -1  -5  108.59    6.30
  -1  -1  -5  632.34   37.60
   1   1  -5  639.74   37.60
   1  -1   5  700.13   37.60
   1   1  -5  631.04   37.60
   1  -1   5  708.33   37.60
  -1   1   5  716.63   37.60
   1   1  -5  631.64   37.60
  -1   1   5  721.03   37.50
  -1   1   5  710.43   37.60
  -1  -1  -5  645.54   37.60
   1   1  -5  648.54   37.60
  -1  -1  -5  640.64   37.60
   1  -1   5  713.33   37.60
  -1  -1  -5  656.23   37.60
   1   1  -5  666.63   37.60
   1   1  -5  659.43   37.60
   1  -1   5  712.83   37.60
  -1  -1  -5  640.04   37.60
  -1   1   5  716.13   37.60
  -1   1  -5  657.43   37.60
  -1  -1   5  723.43   37.60
   1  -1  -5  666.93   37.60
  -1  -1   5  699.13   37.60
  -1   1  -5  640.64   37.60
  -1   1  -5  659.33   37.60
  -1   1  -5  641.64   37.60
   1   1   5  704.43   37.60
   1   1   5  713.83   37.60
   1  -1  -5  670.63   37.60
   1   1   5  709.83   37.60
   1  -1  -5  647.04   37.50
  -1  -1   5  719.13   37.60
   1   1   5  698.33   37.60
  -1  -1   5  716.73   37.60
   1   1   5  716.33   37.60
  -1  -1   5  680.33   37.60
   2  -1   5  140.39    7.60
  -2   1   5  144.99    7.60
   2   1  -5  128.39    7.70
   2   1  -5  129.99    7.70
  -2  -1  -5  122.79    7.60
   2  -1   5  145.39    7.70
  -2  -1  -5  124.69    7.60
   2   1  -5  134.39    7.60
   2   1  -5  138.49    7.60
  -2   1   5  149.88    7.70
   2   1  -5  124.69    7.70
   2  -1   5  139.99    7.70
  -2  -1  -5  133.19    7.60
   2   1  -5  129.09    7.70
   2  -1   5  145.49    7.60
   2  -1   5  136.39    7.80
  -2   1   5  138.69    7.70
  -2  -1  -5  125.09    7.70
  -2  -1  -5  125.29    7.70
   2  -1   5  139.99    7.60
   2  -1  -5  138.89    7.60
   2   1   5  143.89    7.60
   2   1   5  138.09    7.70
   2   1   5  138.79    7.70
  -2  -1   5  141.59    7.60
  -2   1  -5  129.09    7.70
  -2  -1   5  139.99    7.70
  -2  -1   5  133.79    7.70
   2  -1  -5  144.29    7.80
  -2  -1   5  145.19    7.60
  -2   1  -5  130.29    7.70
   2  -1  -5  136.49    7.70
  -2  -1   5  144.99    7.70
  -2   1  -5  134.29    7.60
   2   1   5  140.09    7.60
   2   1   5  132.19    7.70
  -2  -1   5  148.79    7.70
   2   1   5  142.59    7.70
  -2   1  -5  131.59    7.60
  -3  -1  -5   34.60    2.10
   3   1  -5   34.10    2.10
  -3  -1  -5   34.90    2.10
   3  -1   5   33.50    2.00
  -3   1   5   35.40    2.10
  -3   1   5   34.30    2.10
   3  -1   5   37.10    2.10
   3  -1   5   34.30    2.10
   3  -1   5   34.50    2.10
  -3   1   5   36.70    2.10
  -3  -1  -5   36.50    2.10
  -3  -1   5   34.70    2.00
  -3  -1   5   34.10    2.10
   3   1   5   35.30    2.10
   3   1   5   36.80    2.10
  -3  -1   5   32.90    2.10
  -3  -1   5   33.60    2.00
  -3   1  -5   36.00    2.10
  -4  -1  -5    7.80    0.70
   4   1  -5    7.70    0.80
   4  -1   5    7.30    0.80
  -4   1   5    7.40    0.80
  -4  -1  -5    6.50    0.80
   4   1  -5    8.40    0.80
  -4  -1  -5    7.60    0.70
  -4   1   5    7.60    0.70
   4  -1   5    7.00    0.70
  -4   1   5    7.80    0.80
   4  -1   5    8.50    0.80
  -4  -1   5    6.70    0.60
  -4  -1   5    7.70    0.80
   4  -1  -5    7.60    0.70
  -4   1  -5    8.00    0.80
  -4  -1   5    8.20    0.60
  -4  -1   5    6.70    0.80
   4   1   5    7.90    0.80
   4   1   5    7.20    0.80
   5   1  -5   42.20    2.70
  -5   1   5   44.10    2.70
   5   1  -5   41.00    2.80
  -5  -1  -5   40.00    2.70
  -5  -1  -5   41.60    2.60
   5  -1   5   44.10    2.70
  -5   1   5   45.00    2.80
  -5  -1  -5   40.10    2.60
   5  -1   5   43.50    2.70
   5  -1   5   41.90    2.60
  -5  -1   5   45.10    2.60
  -5  -1   5   48.10    2.70
   5   1   5   46.00    2.80
   5  -1  -5   40.10    2.70
  -5  -1   5   43.30    2.80
  -5   1  -5   38.00    2.70
  -6  -1  -5    1.50    0.60
   6  -1   5    1.30    0.60
  -6  -1  -5    0.90    0.50
   6  -1   5    0.80    0.70
   6   1  -5    0.70    0.70
   6   1  -5    0.70    0.70
  -6   1   5    1.30    0.70
  -6  -1  -5    1.80    0.70
   6  -1   5    1.50    0.70
  -6   1   5    1.00    0.60
   6  -1  -5    0.90    0.70
  -6  -1   5    1.50    0.80
   6   1   5    2.40    0.80
  -6  -1   5    1.60    0.50
   6  -1  -5    1.80    0.80
   6   1   5    1.60    0.70
   6  -1  -5    1.70    0.70
  -6  -1   5    1.30    0.80
   6   1   5    1.50    0.70
  -6  -1   5    1.70    0.60
  -6   1  -5    1.80    0.80
   7   1  -5    3.50    1.00
   7   1  -5    5.10    1.20
   7  -1   5    7.30    1.10
  -7  -1  -5    4.10    1.10
  -7  -1  -5    5.20    1.00
   7  -1   5    6.60    1.10
  -7   1   5    7.40    1.20
  -7  -1  -5    4.10    0.80
   7   1   5    4.00    1.10
  -7  -1   5    7.50    0.90
  -7  -1   5    4.50    1.20
   7   1   5    7.10    1.20
  -7   1  -5    1.80    1.00
   7   1   5    7.50    1.20
  -7  -1   5    6.10    0.90
   7  -1  -5    3.30    1.00
   7  -1  -5    2.00    0.90
  -7  -1   5    5.20    1.10
  -8  -1  -5   -0.60    0.80
  -8   1   5   -0.30    1.00
  -8  -1  -5    0.30    1.10
   8  -1   5   -0.90    1.00
   8   1  -5    1.00    1.10
   8   1  -5   -1.10    1.00
   8  -1   5    1.30    1.00
   8   1  -5   -0.50    1.00
   8  -1   5    2.00    1.00
   8   1   5    0.40    1.10
  -8   1  -5    1.00    1.00
   8  -1  -5    1.10    1.00
   8  -1  -5    1.00    1.10
   8  -1  -5    0.90    1.10
  -8  -1   5    0.10    1.00
   8   1   5    0.10    1.00
  -8  -1   5    0.70    0.80
   8   1   5   -0.70    0.90
   0  -2  -5    0.00    0.10
   0  -2  -5    0.00    0.20
   0  -2   5   -0.10    0.20
   0  -2  -5    0.30    0.20
   0   2   5    0.10    0.20
   0   2   5    0.20    0.10
   0  -2   5   -0.20    0.20
   0   2  -5   -0.10    0.20
   0   2   5    0.20    0.20
   0   2   5    0.10    0.10
   0   2  -5    0.10    0.10
   0   2  -5    0.30    0.20
   0   2  -5    0.10    0.10
   0  -2   5    0.00    0.10
   0   2  -5   -0.40    0.20
   0  -2  -5   -0.10    0.20
   0  -2   5    0.20    0.10
   0  -2   5    0.40    0.20
   0   2   5    0.20    0.20
   0  -2  -5    0.40    0.10
  -1  -2  -5   50.89    3.30
   1   2  -5   50.69    3.30
   1   2  -5   53.79    3.40
   1  -2   5   63.49    3.30
   1  -2   5   65.09    3.30
   1  -2   5   62.39    3.30
  -1  -2  -5   52.59    3.30
  -1  -2  -5   51.09    3.30
   1  -2   5   64.79    3.30
   1  -2  -5   51.69    3.30
   1   2   5   65.59    3.30
   1  -2  -5   51.89    3.30
   1   2   5   64.79    3.30
   1  -2  -5   51.49    3.20
   1   2   5   65.49    3.30
  -1  -2   5   63.89    3.30
   1  -2  -5   51.99    3.20
  -1  -2   5   65.79    3.30
  -1   2  -5   51.69    3.30
  -1  -2   5   65.89    3.30
  -2  -2  -5  186.68   10.00
   2  -2   5  164.58   10.00
   2  -2   5  163.78   10.00
  -2   2   5  169.28   10.00
   2  -2   5  172.48    9.90
  -2  -2  -5  197.98   10.00
  -2   2   5  162.88    9.90
   2  -2   5  161.48    9.90
   2  -2   5  170.98    9.90
   2   2  -5  198.08   10.00
  -2   2   5  171.08    9.90
   2   2  -5  191.38   10.00
  -2   2  -5  193.78    9.90
  -2  -2   5  168.38   10.00
   2   2   5  167.08   10.00
  -2   2  -5  192.38    9.90
   2   2   5  168.28   10.00
   2   2   5  174.58   10.00
  -2  -2   5  158.28    9.90
   2   2   5  165.28   10.00
   2  -2  -5  196.18   10.00
  -2  -2   5  168.48   10.00
  -2   2  -5  200.18    9.90
   2  -2  -5  201.08    9.90
  -2   2  -5  184.88   10.00
  -2  -2   5  164.08   10.00
  -2   2  -5  195.48    9.90
  -3   2   5   76.39    4.30
  -3   2   5   72.49    4.40
   3  -2   5   76.39    4.30
   3   2  -5   84.69    4.30
   3  -2   5   74.19    4.30
   3  -2   5   74.09    4.30
  -3  -2  -5   75.49    4.40
   3  -2   5   75.79    4.40
  -3   2   5   79.09    4.40
  -3  -2  -5   74.29    4.40
   3   2  -5   75.69    4.40
   3   2   5   80.79    4.30
  -3  -2   5   77.29    4.40
   3  -2  -5   70.39    4.30
   3  -2  -5   75.19    4.30
   3   2   5   78.79    4.40
  -3  -2   5   72.89    4.30
  -3  -2   5   74.99    4.40
   3  -2  -5   79.19    4.40
  -3  -2   5   74.39    4.40
  -3   2  -5   73.79    4.30
   3   2   5   75.59    4.40
  -4   2   5   36.30    2.20
   4  -2   5   34.30    2.10
   4  -2   5   36.60    2.20
   4   2  -5   35.30    2.30
  -4  -2  -5   36.80    2.20
  -4   2   5   35.50    2.20
  -4  -2  -5   36.90    2.20
   4  -2   5   35.80    2.20
   4   2  -5   32.50    2.20
  -4   2   5   36.20    2.20
  -4  -2  -5   39.00    2.30
   4   2   5   34.80    2.30
  -4  -2   5   31.90    2.30
  -4  -2   5   35.60    2.10
   4   2   5   37.30    2.20
  -4  -2   5   32.60    2.20
   4  -2  -5   40.20    2.20
  -4  -2   5   33.40    2.20
   4  -2  -5   36.20    2.20
  -4   2  -5   34.90    2.10
  -5  -2  -5    7.30    0.80
   5   2  -5    8.00    1.00
  -5   2   5   11.70    1.10
  -5  -2  -5    9.00    1.10
  -5   2   5   10.40    1.00
   5  -2   5   10.80    1.10
   5   2  -5    7.70    1.00
  -5   2   5   10.80    1.00
  -5  -2  -5    8.10    0.90
   5  -2   5   10.80    0.90
   5  -2   5   10.50    1.00
  -5  -2   5    9.90    1.10
  -5  -2   5    9.30    1.10
  -5  -2   5    9.60    0.90
  -5   2  -5    8.70    1.00
   5   2   5    9.70    1.10
   5  -2  -5    8.60    1.00
   5  -2  -5    8.90    1.10
   5   2   5   10.10    1.00
   5  -2  -5    9.10    1.00
  -5  -2   5    9.20    0.90
   6  -2   5    4.50    0.90
  -6   2   5    2.60    0.80
   6   2  -5    3.50    0.90
  -6  -2  -5    3.20    0.70
  -6  -2  -5    3.20    0.80
   6  -2   5    4.20    0.80
  -6  -2  -5    4.30    0.70
   6  -2   5    3.20    0.70
   6   2  -5    3.40    0.90
  -6   2   5    4.50    0.90
  -6   2   5    3.10    0.80
   6   2   5    5.40    0.90
   6  -2  -5    2.00    0.80
  -6  -2   5    3.90    0.70
   6  -2  -5    2.70    0.80
  -6  -2   5    3.40    0.70
   6  -2  -5    4.00    0.80
  -6  -2   5    2.10    0.80
  -6  -2   5    4.50    0.90
  -6   2  -5    4.00    0.90
   6   2   5    4.30    0.90
  -7  -2  -5    2.10    1.00
  -7  -2  -5    1.10    0.80
  -7   2   5    0.60    0.90
   7  -2   5    1.50    0.80
   7   2  -5    0.40    0.90
   7   2  -5    2.40    1.00
   7  -2   5    1.20    0.90
  -7   2   5    1.30    0.90
   7  -2   5    0.70    0.70
   7   2   5    1.90    1.00
   7   2   5    3.00    1.20
   7  -2  -5    0.80    0.80
  -7  -2   5   -0.20    0.70
   7  -2  -5    2.60    1.00
  -7  -2   5    1.60    0.80
  -7  -2   5    2.30    1.00
   7   2   5    0.40    0.90
   7  -2  -5    1.70    0.80
  -7  -2   5    2.40    1.00
  -8  -2  -5    0.80    1.00
   8   2  -5   -0.80    1.10
   8  -2   5    0.90    1.00
   8  -2   5    1.00    1.10
   8   2  -5    0.10    1.00
  -8   2   5    0.40    0.90
  -8  -2  -5   -0.20    0.90
  -8  -2   5    1.60    1.10
   8  -2  -5   -0.70    1.00
   8   2   5    1.30    1.00
   8   2   5    0.40    1.10
   8  -2  -5   -0.60    1.00
  -8  -2   5    0.60    1.00
   8  -2  -5   -0.40    0.90
   8   2   5   -0.50    1.00
   0   3   5  265.27   14.70
   0  -3   5  260.67   14.70
   0   3  -5  272.67   14.70
   0   3  -5  256.27   14.70
   0  -3   5  270.37   14.70
   0   3  -5  262.07   14.70
   0  -3  -5  268.97   14.60
   0   3   5  271.37   14.70
   0  -3  -5  246.68   14.70
   0  -3   5  268.07   14.70
   0  -3  -5  263.17   14.60
   0   3   5  266.67   14.70
   0   3  -5  255.87   14.60
   0  -3  -5  245.78   14.70
   0  -3   5  273.77   14.60
   0   3  -5  266.97   14.70
   0   3   5  271.57   14.70
   0  -3  -5  266.37   14.70
   1  -3   5  155.68    8.80
  -1  -3  -5  161.38    8.90
   1   3  -5  152.78    8.90
  -1  -3  -5  154.08    8.80
  -1  -3  -5  157.78    8.90
   1  -3   5  163.28    8.80
   1  -3   5  147.79    8.90
  -1   3   5  153.18    8.90
   1   3  -5  162.48    8.90
  -1   3   5  161.48    8.80
  -1  -3  -5  154.58    8.80
   1   3  -5  158.98    8.80
  -1   3   5  161.58    8.80
   1   3   5  161.18    8.80
   1  -3  -5  152.58    8.90
   1  -3  -5  160.48    8.80
  -1  -3   5  160.58    8.90
  -1  -3   5  145.99    8.80
   1   3   5  154.78    8.80
  -1  -3   5  159.78    8.80
  -1   3  -5  161.48    8.80
  -1  -3   5  157.18    8.90
  -1   3  -5  154.18    8.80
   1   3   5  162.28    8.90
  -1  -3   5  162.28    8.90
   1   3   5  156.48    8.90
   1  -3  -5  161.58    8.80
   1   3   5  161.88    8.80
   1   3   5  157.68    8.90
  -1   3  -5  160.68    8.90
  -1   3  -5  160.88    8.90
  -2   3   5  279.17   14.90
   2  -3   5  284.87   14.80
   2  -3   5  273.67   14.80
  -2  -3  -5  252.17   14.90
   2  -3   5  282.67   14.90
  -2  -3  -5  246.38   14.90
  -2   3   5  283.47   14.90
  -2   3   5  269.67   14.90
  -2   3   5  279.37   14.80
   2  -3   5  280.77   14.80
   2   3  -5  255.97   14.90
  -2  -3  -5  248.28   14.90
   2   3  -5  258.77   14.90
   2   3   5  273.97   14.90
   2  -3  -5  255.17   14.80
   2   3   5  281.87   14.90
   2  -3  -5  255.87   14.80
  -2  -3   5  278.67   14.90
  -2   3  -5  259.67   14.90
   2  -3  -5  256.17   14.90
  -2  -3   5  269.17   14.90
  -2   3  -5  249.28   14.90
   2   3   5  281.67   14.90
  -2   3  -5  246.18   14.80
  -2  -3   5  279.47   15.00
  -2  -3   5  270.77   14.90
   3  -3   5    3.70    0.50
  -3  -3  -5    3.00    0.50
  -3  -3  -5    1.90    0.50
   3   3  -5    2.90    0.60
   3   3  -5    3.00    0.50
  -3   3   5    3.20    0.40
   3   3  -5    1.70    0.50
   3  -3   5    2.90    0.40
   3  -3   5    3.40    0.40
  -3  -3  -5    2.40    0.50
  -3   3   5    3.70    0.50
   3  -3   5    4.00    0.50
  -3  -3   5    1.50    0.50
  -3  -3   5    2.90    0.50
   3   3   5    3.10    0.50
  -3   3  -5    3.00    0.40
   3  -3  -5    2.80    0.40
   3   3   5    3.40    0.60
  -3  -3   5    2.90    0.50
  -3   3  -5    2.20    0.40
  -3  -3   5    3.70    0.60
   3  -3  -5    2.60    0.40
   3  -3  -5    2.70    0.40
   3   3   5    3.70    0.50
  -3   3  -5    3.30    0.50
  -4   3   5   30.00    1.90
  -4  -3  -5   28.60    1.90
   4   3  -5   28.40    1.90
   4   3  -5   25.80    1.90
  -4  -3  -5   26.70    1.90
   4  -3   5   30.50    1.80
  -4  -3  -5   30.40    1.90
   4  -3   5   33.90    2.00
   4   3  -5   28.00    1.80
   4  -3   5   30.60    1.80
  -4   3   5   27.30    1.80
   4   3   5   30.40    1.90
   4   3   5   28.70    1.90
  -4   3  -5   28.10    1.80
   4  -3  -5   27.60    1.80
  -4  -3   5   26.40    1.90
  -4   3  -5   27.50    1.70
   4   3   5   29.40    1.90
   4  -3  -5   28.20    1.80
  -4  -3   5   30.30    1.90
  -4  -3   5   30.30    2.00
  -4  -3   5   26.20    1.80
   5  -3   5   13.40    1.20
   5  -3   5   11.20    1.00
  -5   3   5   11.10    1.10
   5   3  -5    9.60    1.10
   5   3  -5   10.80    1.20
  -5  -3  -5   11.10    1.20
  -5  -3  -5   10.00    1.10
   5  -3   5   11.30    1.00
  -5  -3   5   12.20    1.20
   5   3   5   12.60    1.20
  -5  -3   5    9.50    1.10
  -5  -3   5   11.80    1.20
  -5  -3   5    9.60    1.00
   5  -3  -5    9.80    1.00
   5  -3  -5   11.30    1.00
   5   3   5   10.30    1.20
  -6   3   5    7.10    1.00
   6  -3   5    4.60    1.00
  -6   3   5    5.00    0.90
  -6  -3  -5    6.20    1.10
   6  -3   5    7.20    1.00
  -6  -3  -5    6.50    1.00
  -6  -3  -5    5.60    0.90
   6   3  -5    3.70    1.00
   6   3  -5    7.00    1.20
   6   3   5    7.70    1.10
   6  -3  -5    5.60    0.90
  -6  -3   5    4.50    1.00
  -6  -3   5    7.30    1.10
  -6  -3   5    7.30    1.00
   6   3   5    6.10    1.10
  -6  -3   5    5.20    0.80
   6  -3  -5    8.40    1.10
   6  -3  -5    6.30    0.90
   7   3  -5    0.90    1.00
   7  -3   5    2.90    0.90
  -7  -3  -5    0.50    1.00
   7   3  -5    1.20    1.10
   7  -3   5    1.40    0.90
  -7  -3  -5    2.20    0.90
   7  -3   5    2.00    0.70
  -7   3   5    2.50    0.90
  -7  -3   5    0.90    1.00
  -7  -3   5    2.40    1.10
   7  -3  -5    3.30    1.00
   7  -3  -5    2.70    0.90
   7   3   5    2.00    1.00
   7   3   5    1.20    0.90
  -7  -3   5    2.30    0.90
   7  -3  -5    3.00    1.00
   8  -3   5    2.30    1.00
  -8  -3  -5    0.70    1.00
   8  -3   5    0.60    1.00
  -8  -3  -5   -0.50    1.10
   8  -3   5    2.30    1.10
   8   3  -5   -1.10    1.00
   8   3   5    1.50    1.10
  -8  -3   5    1.70    1.10
   8   3   5    0.40    1.10
  -8  -3   5    0.40    1.20
   8  -3  -5    0.20    0.90
   8  -3  -5   -1.80    0.80
   8  -3  -5    1.10    0.90
   8   3   5   -0.80    1.10
   0   4   5    0.30    0.20
   0  -4   5   -0.10    0.20
   0   4  -5   -0.30    0.30
   0   4   5    0.10    0.30
   0   4   5   -0.70    0.40
   0  -4  -5    0.40    0.30
   0   4   5    0.40    0.30
   0   4  -5    0.20    0.20
   0   4   5    0.20    0.20
   0  -4  -5    0.10    0.20
   0  -4   5    0.10    0.20
   0  -4  -5    0.00    0.20
   0   4  -5    0.50    0.40
   0  -4   5    0.30    0.30
   0   4   5   -0.10    0.30
   0  -4   5   -0.30    0.30
   0   4  -5    0.10    0.30
   1  -4   5   12.00    0.90
  -1   4   5   14.30    0.90
   1  -4   5   14.50    1.00
  -1   4   5   14.20    1.00
  -1   4   5   14.70    1.00
   1  -4   5   13.50    0.90
  -1   4   5   13.30    1.00
   1   4   5   12.60    0.90
   1   4   5   11.90    0.90
   1   4   5   14.40    1.00
   1   4   5   13.40    0.90
  -1  -4   5   12.70    0.90
  -1  -4   5   15.10    1.00
  -1  -4   5   13.70    1.00
  -2  -4  -5   82.39    4.70
  -2   4   5   75.99    4.50
  -2   4   5   78.49    4.60
  -2   4   5   78.09    4.70
  -2   4   5   79.09    4.60
   2  -4   5   78.89    4.70
   2   4  -5   88.79    4.70
  -2  -4  -5   84.39    4.60
  -2  -4  -5   76.69    4.70
   2   4  -5   85.19    4.70
   2   4  -5   82.99    4.60
   2   4   5   77.89    4.60
  -2  -4   5   80.29    4.70
   2   4   5   79.09    4.70
  -2   4  -5   81.99    4.60
  -2  -4   5   78.99    4.70
   2   4   5   78.29    4.70
  -2   4  -5   84.09    4.70
  -2  -4   5   75.89    4.70
  -2  -4   5   77.69    4.60
   2  -4  -5   82.59    4.60
   2  -4  -5   83.99    4.60
  -2   4  -5   83.89    4.60
   3   4  -5   66.89    3.70
  -3  -4  -5   60.39    3.80
   3  -4   5   58.49    3.60
  -3   4   5   60.09    3.60
   3  -4   5   58.19    3.60
   3   4  -5   66.29    3.70
  -3  -4  -5   69.29    3.80
  -3   4   5   60.49    3.60
  -3   4   5   63.59    3.60
  -3  -4  -5   68.39    3.70
   3  -4   5   59.89    3.60
   3   4  -5   69.59    3.80
   3  -4   5   60.39    3.70
  -3   4   5   58.89    3.70
  -3   4  -5   68.79    3.60
   3  -4  -5   70.29    3.70
   3  -4  -5   67.49    3.70
  -3  -4   5   55.09    3.70
  -3   4  -5   63.29    3.60
  -3  -4   5   55.79    3.70
  -3  -4   5   56.89    3.80
  -3   4  -5   65.59    3.70
   3   4   5   62.99    3.80
   3  -4  -5   69.79    3.60
  -3  -4   5   57.29    3.70
   3   4   5   60.09    3.70
   3   4   5   62.19    3.70
   3  -4  -5   63.09    3.60
   4   4  -5    3.70    0.70
  -4  -4  -5    4.50    0.70
   4   4  -5    4.10    0.60
   4   4  -5    5.10    0.80
   4  -4   5    4.70    0.60
  -4  -4  -5    4.40    0.70
   4  -4   5    4.40    0.50
  -4   4   5    5.00    0.50
  -4   4   5    4.50    0.70
   4  -4   5    4.10    0.70
  -4   4   5    3.70    0.60
  -4  -4  -5    4.70    0.80
   4  -4  -5    4.10    0.60
  -4  -4   5    4.10    0.80
   4   4   5    3.60    0.60
   4   4   5    2.40    0.70
  -4   4  -5    5.40    0.70
  -4   4  -5    4.60    0.60
   4   4   5    4.00    0.80
  -4  -4   5    3.50    0.70
  -4   4  -5    5.40    0.60
  -4  -4   5    4.10    0.80
   4  -4  -5    6.20    0.60
  -4  -4   5    2.90    0.70
   5  -4   5    6.50    0.80
   5  -4   5    7.00    0.90
   5  -4   5    7.00    0.70
  -5   4   5    4.90    0.80
  -5   4   5    5.60    0.80
  -5  -4  -5    5.20    0.80
  -5  -4  -5    4.40    0.90
  -5  -4  -5    4.20    0.90
   5   4  -5    4.80    0.90
   5   4  -5    2.80    0.90
  -5   4  -5    5.20    0.60
   5  -4  -5    4.90    0.80
  -5   4  -5    5.20    0.70
   5   4   5    5.80    1.00
  -5  -4   5    5.80    1.00
  -5  -4   5    5.90    1.00
   5   4   5    4.60    1.00
   5  -4  -5    4.30    0.80
  -5  -4   5    5.50    0.90
  -5  -4   5    5.20    0.80
   6  -4   5    1.30    0.80
   6   4  -5    2.60    1.10
  -6  -4  -5    1.80    0.90
   6   4  -5    1.90    0.90
  -6  -4  -5    2.30    1.00
   6  -4   5    1.90    0.60
  -6   4   5    2.40    0.80
   6  -4   5    1.50    0.70
   6  -4  -5    3.50    0.80
   6   4   5    3.70    1.00
   6   4   5    3.70    1.00
   6  -4  -5    1.80    0.80
  -6  -4   5    3.20    1.00
   6  -4  -5    2.10    0.70
  -6  -4   5    1.30    0.90
  -6  -4   5    2.10    1.00
   7  -4   5    1.50    0.90
  -7  -4  -5    2.40    1.10
   7  -4   5    1.40    0.80
   7   4  -5    1.90    1.20
  -7   4   5    0.50    0.80
   7  -4   5    1.70    0.90
  -7  -4  -5    2.40    1.10
   7   4  -5    2.80    1.20
  -7  -4   5    0.00    1.00
  -7  -4   5    1.50    1.00
   7   4   5    2.10    1.10
   7   4   5    2.00    1.10
   7  -4  -5    1.60    0.80
   7  -4  -5    2.80    1.00
   7  -4  -5    1.70    0.90
  -7  -4   5    1.90    1.10
   0   5   5  103.69    5.80
   0   5  -5  108.79    6.00
   0  -5   5  103.99    5.90
   0   5  -5   99.99    5.90
   0  -5  -5  106.09    5.80
   0  -5   5  103.39    5.90
   0   5   5  104.69    6.00
   0  -5  -5  102.49    5.90
   0   5   5   96.09    5.80
   0   5   5  100.19    5.90
   0   5  -5  105.89    5.90
   0   5   5  104.69    6.00
  -1   5   5   10.90    0.80
   1  -5   5   11.90    0.90
   1   5  -5   10.60    0.80
  -1   5   5   12.00    1.00
  -1  -5  -5    9.50    0.80
  -1   5   5   10.40    0.90
   1   5  -5    9.20    0.80
   1   5  -5   11.30    1.00
  -1  -5  -5   11.30    1.00
   1  -5   5   11.10    0.90
  -1   5   5    9.90    0.90
   1   5  -5   11.30    0.90
   1   5   5   10.60    0.80
   1   5   5   11.40    1.00
   1  -5  -5   11.50    0.90
  -1   5  -5   10.40    0.90
  -1   5  -5   10.70    0.90
   1   5   5   11.00    0.80
  -1  -5   5   10.80    0.80
   1  -5  -5   10.40    0.80
  -1   5  -5   10.90    1.00
  -1  -5   5   11.20    0.90
   1   5   5   10.30    1.00
  -1  -5   5   11.20    1.00
  -2  -5  -5   39.00    2.50
   2  -5   5   45.40    2.60
  -2   5   5   45.50    2.40
   2   5  -5   35.80    2.60
   2  -5   5   43.80    2.50
  -2   5   5   46.30    2.90
   2   5  -5   39.60    2.60
   2   5  -5   38.50    2.50
  -2   5   5   46.20    2.60
  -2  -5  -5   38.80    2.60
   2  -5   5   42.80    2.50
   2   5   5   46.90    2.70
   2   5   5   45.30    2.60
  -2  -5   5   44.70    2.60
  -2  -5   5   45.60    2.70
  -2  -5   5   46.80    2.60
  -2   5  -5   37.90    2.50
  -2   5  -5   36.40    2.60
   2  -5  -5   38.80    2.40
   2  -5  -5   36.60    2.40
   3   5  -5   17.30    1.30
  -3  -5  -5   16.70    1.40
   3   5  -5   15.50    1.40
   3  -5   5   17.70    1.40
   3   5  -5   15.30    1.30
  -3   5   5   17.40    1.30
  -3   5   5   18.80    1.30
  -3   5   5   17.90    1.30
  -3   5  -5   16.30    1.30
  -3  -5   5   17.40    1.40
   3  -5  -5   18.20    1.20
  -3  -5   5   17.30    1.40
   3   5   5   19.20    1.40
   3   5   5   17.40    1.40
   3   5   5   17.80    1.40
  -3  -5   5   20.50    1.40
  -3   5  -5   18.60    1.30
  -3   5  -5   16.90    1.20
   4  -5   5   11.90    0.90
  -4  -5  -5   12.10    1.30
   4   5  -5   12.80    1.30
   4   5  -5    9.10    1.00
  -4   5   5   13.10    1.00
   4   5  -5   12.20    1.20
  -4   5   5   13.30    1.00
  -4  -5  -5   12.30    1.20
  -4   5   5   13.60    1.10
  -4   5  -5   10.60    0.90
   4   5   5   11.50    1.10
  -4  -5   5   12.60    1.20
   4  -5  -5   10.30    1.00
  -4  -5   5   13.70    1.30
  -4  -5   5   13.00    1.30
  -4   5  -5   11.90    1.00
  -4  -5   5   11.30    1.20
   4   5   5   13.90    1.30
  -4   5  -5   11.90    1.10
   4  -5  -5   10.00    0.90
   4   5   5   12.50    1.30
   4  -5  -5   10.70    0.90
  -5  -5  -5    1.00    0.70
   5   5  -5    1.00    0.80
  -5   5   5    0.30    0.50
   5   5  -5    0.50    0.80
   5  -5   5    0.20    0.50
  -5  -5  -5    0.70    0.80
   5  -5   5    0.60    0.50
   5  -5   5    1.10    0.70
  -5   5   5    0.70    0.60
  -5   5   5    0.50    0.50
  -5   5  -5    0.30    0.50
  -5  -5   5    0.60    0.80
  -5  -5   5   -0.50    0.70
   5   5   5   -0.20    0.70
  -5  -5   5   -0.80    0.80
   5  -5  -5    0.60    0.60
  -5   5  -5   -0.40    0.60
  -5   5  -5    0.40    0.50
   5  -5  -5    0.60    0.50
   5   5   5   -0.20    0.80
   6  -5   5    6.20    0.90
   6  -5   5    5.60    1.10
  -6  -5  -5    5.20    1.30
   6   5  -5    6.80    1.20
  -6   5   5    5.50    1.00
   6  -5   5    6.00    0.90
   6   5  -5    4.30    1.20
  -6  -5  -5    5.20    1.20
   6   5   5    6.10    1.30
  -6   5  -5    5.80    0.80
   6  -5  -5    6.80    1.00
  -6  -5   5    4.50    1.20
   6  -5  -5    7.20    1.10
  -6  -5   5    5.50    1.20
  -6  -5   5    5.50    1.30
  -6   5  -5    7.30    0.90
   6  -5  -5    7.50    1.00
   6   5   5    6.50    1.20
   7   5  -5    0.50    1.30
   7  -5   5    1.00    1.00
   7  -5   5    1.90    1.00
  -7  -5  -5    2.10    1.20
   7   5  -5    0.90    1.20
  -7  -5  -5    0.60    1.10
  -7   5   5    1.20    1.00
  -7  -5   5    0.70    1.00
   7   5   5    1.00    1.20
   7  -5  -5    1.90    0.90
   7  -5  -5    0.40    0.90
   7   5   5    0.10    1.10
  -7  -5   5   -0.10    1.00
   7  -5  -5    1.90    0.80
   0   6  -5   -0.30    0.50
   0  -6   5   -0.20    0.40
   0   6   5   -0.30    0.50
   0  -6  -5    0.00    0.40
   0   6  -5    0.00    0.60
   0  -6  -5   -0.30    0.50
   0  -6   5    0.30    0.50
   0   6   5    0.20    0.60
   1  -6   5    1.10    0.50
  -1   6   5    1.40    0.60
  -1   6   5    1.10    0.60
   1   6  -5    1.30    0.60
   1   6  -5    1.20    0.40
   1   6  -5    2.40    0.60
   1   6  -5    0.60    0.40
   1  -6   5    0.60    0.50
  -1   6   5   -0.50    0.60
  -1  -6   5    1.00    0.50
  -1  -6   5    0.70    0.60
   1   6   5    2.80    0.70
  -1   6  -5    1.00    0.60
   1   6   5    0.50    0.40
   1  -6  -5    1.60    0.40
   1  -6  -5    1.90    0.50
   1   6   5    0.90    0.50
  -1   6  -5    1.60    0.60
  -2   6   5   15.60    1.20
  -2   6   5   11.20    1.20
  -2   6   5   13.70    1.20
  -2   6   5   10.30    1.00
   2  -6   5   13.90    1.20
  -2  -6  -5   12.50    1.30
  -2  -6  -5   13.30    1.20
   2   6  -5   14.00    1.20
   2   6  -5   14.00    1.10
   2   6  -5   13.30    1.30
   2   6   5   16.00    1.30
   2  -6  -5   12.30    1.10
   2   6   5   14.30    1.30
   2  -6  -5   13.70    1.00
   2   6   5   14.00    1.10
  -2   6  -5   12.40    1.10
  -2  -6   5   15.00    1.30
  -2  -6   5   14.10    1.10
  -2   6  -5   15.00    1.30
  -2  -6   5   13.30    1.20
  -2   6  -5   14.40    1.20
  -3   6   5   19.10    1.50
  -3   6   5   17.80    1.50
  -3  -6  -5   23.40    1.60
   3   6  -5   22.10    1.70
  -3   6   5   19.50    1.50
   3  -6   5   17.10    1.50
  -3  -6  -5   26.10    1.80
   3   6  -5   21.40    1.60
   3   6   5   19.80    1.60
  -3   6  -5   22.50    1.40
   3   6   5   19.00    1.60
  -3   6  -5   24.70    1.60
   3  -6  -5   24.10    1.40
  -3  -6   5   16.70    1.80
  -3  -6   5   18.40    1.60
   3   6   5   17.80    1.60
  -3  -6   5   18.70    1.70
  -4   6   5    0.80    0.60
   4   6  -5    1.00    0.80
   4   6  -5    1.60    0.70
   4   6  -5    2.80    0.80
  -4   6   5    1.90    0.60
  -4  -6  -5    1.80    0.90
   4  -6   5    1.60    0.70
  -4   6   5    1.20    0.60
  -4  -6  -5    0.70    0.80
  -4  -6   5    1.20    0.80
  -4  -6   5    1.00    0.70
   4  -6  -5    1.30    0.50
  -4  -6   5    0.80    0.80
   4   6   5    0.90    0.70
  -4   6  -5    0.60    0.50
  -4   6  -5    1.10    0.60
  -4   6  -5    0.80    0.60
   4   6   5    0.30    0.70
   4   6   5    1.20    0.80
   5   6  -5   -0.10    0.70
   5  -6   5   -0.10    0.70
  -5  -6  -5    0.80    1.00
  -5   6   5    1.00    0.70
  -5   6   5    0.30    0.60
   5   6  -5    0.70    0.90
  -5   6   5    0.20    0.70
  -5  -6  -5    0.10    0.80
   5  -6   5    0.70    0.60
  -5   6  -5    1.30    0.70
  -5  -6   5    1.50    0.90
  -5   6  -5    0.70    0.50
  -5   6  -5    0.10    0.70
  -5  -6   5    1.40    0.90
   5   6   5   -0.10    0.80
   5  -6  -5    0.30    0.60
  -5  -6   5    0.90    0.90
   5   6   5    0.30    0.90
  -6  -6  -5    1.80    1.40
   6   6  -5    3.00    1.20
   6   6  -5   -0.30    1.10
   6  -6   5    3.10    1.00
  -6   6   5    1.40    0.80
  -6   6   5    2.80    0.80
  -6  -6  -5    1.00    1.10
  -6  -6   5    1.00    1.10
   6  -6  -5    1.90    0.80
   6   6   5    0.90    1.10
   6  -6  -5    1.50    0.70
  -6  -6   5    1.30    1.00
  -6   6  -5    1.00    0.90
   6   6   5    1.30    1.00
   0   7   5   14.30    1.40
   0   7   5   15.90    1.40
   0  -7   5   16.90    1.40
   0  -7  -5   14.30    1.30
   0  -7  -5   16.10    1.20
   0   7  -5   14.70    1.40
   0   7  -5   16.70    1.50
   0  -7   5   15.70    1.40
   1  -7   5    0.70    0.60
   1  -7   5    0.30    0.50
   1   7  -5    0.10    0.70
   1   7  -5    0.10    0.70
  -1   7   5    1.20    0.70
  -1  -7  -5    1.00    0.60
   1   7  -5    0.50    0.40
  -1   7   5   -0.20    0.70
  -1  -7  -5    0.70    0.70
  -1   7   5    0.00    0.60
   1   7  -5   -0.20    0.40
   1   7   5    0.90    0.40
   1   7   5    1.30    0.70
  -1   7  -5   -0.50    0.60
   1  -7  -5    0.20    0.40
   1  -7  -5    0.50    0.50
  -1  -7   5    0.80    0.70
  -1  -7   5    1.10    0.60
   1   7   5    2.40    0.80
  -1   7  -5    0.30    0.70
  -2  -7  -5    0.40    0.60
  -2   7   5    0.50    0.60
  -2   7   5    0.60    0.60
  -2  -7  -5    0.80    0.70
  -2   7   5    0.60    0.70
   2   7  -5    1.10    0.80
   2   7  -5    0.70    0.70
   2   7  -5    0.40    0.50
   2  -7   5    1.60    0.70
   2  -7  -5    0.70    0.40
  -2   7  -5    0.70    0.60
  -2  -7   5   -0.20    0.60
   2   7   5    1.00    0.60
  -2  -7   5    0.20    0.70
  -2   7  -5    0.00    0.70
   2   7   5   -0.70    0.70
  -2   7  -5    0.40    0.60
   2   7   5    0.40    0.70
   3   7  -5    4.40    1.00
  -3   7   5    7.40    1.00
  -3  -7  -5    8.70    1.20
  -3   7   5    7.80    1.10
   3   7  -5    5.50    1.00
  -3  -7  -5    5.40    1.10
   3  -7   5    8.60    1.00
   3   7  -5    6.40    1.20
   3   7   5    6.30    1.20
  -3   7  -5    8.60    1.10
  -3   7  -5    5.00    0.80
   3   7   5    8.70    1.10
  -3   7  -5    7.00    1.00
  -3  -7   5    6.00    1.10
   3  -7  -5    6.80    0.80
  -3  -7   5    6.50    1.20
   3   7   5    6.30    1.10
  -4  -7  -5    0.10    0.90
   4   7  -5    1.20    1.00
  -4   7   5    0.20    0.70
   4  -7   5    1.40    0.70
  -4   7   5    1.20    0.80
   4   7  -5    0.50    0.80
  -4  -7  -5    1.90    1.00
  -4   7  -5    0.00    0.80
   4   7   5   -0.10    0.90
   4  -7  -5    0.60    0.60
  -4  -7   5    1.20    1.10
  -4  -7   5    0.50    0.90
   4   7   5    1.30    0.90
  -4   7  -5    1.10    0.50
  -5  -7  -5    2.60    1.00
  -5   7   5    1.30    0.80
  -5  -7  -5    0.90    1.10
   5   7  -5    0.00    0.90
  -5   7   5   -0.10    0.70
   5   7  -5    0.80    1.10
   5  -7   5    0.20    0.80
  -5  -7   5    1.40    1.00
   5   7   5   -0.80    0.90
  -5  -7   5    0.10    1.00
   5   7   5   -0.10    1.10
  -5   7  -5    1.20    0.90
   5  -7  -5    0.80    0.70
  -6   7   5    2.70    0.90
   6   7  -5    1.10    1.10
   6  -7   5    3.40    1.10
  -6  -7  -5    3.50    1.30
  -6  -7  -5    0.40    1.00
   6   7   5    2.00    1.20
  -6  -7   5    0.10    1.30
   6   7   5    1.90    1.60
  -6  -7   5    0.50    1.10
   0  -8  -5   -1.00    0.60
   0   8  -5    1.70    0.80
   0   8   5   -2.00    0.70
   0   8   5    0.30    0.80
   0  -8   5    0.80    0.70
   0  -8   5    0.50    0.60
   0  -8  -5    0.40    0.90
   0   8  -5   -0.10    0.90
  -1  -8  -5    3.10    1.00
  -1  -8  -5    2.20    0.70
  -1   8   5    1.20    0.80
   1   8  -5    2.00    1.00
   1   8  -5    1.50    1.00
  -1   8   5    1.70    0.90
   1  -8   5    0.80    0.70
  -1  -8   5    1.00    0.70
   1  -8  -5    1.00    0.50
  -1   8  -5    0.90    0.70
   1   8   5    0.70    0.80
   1   8   5    1.90    1.00
  -1  -8   5    0.20    0.80
  -1   8  -5    1.50    0.90
   2   8  -5    3.20    0.90
  -2  -8  -5    2.10    0.90
   2   8  -5    1.60    0.70
   2   8  -5    2.80    1.00
  -2   8   5    4.40    0.90
  -2  -8  -5    0.60    0.70
   2  -8   5    1.70    0.70
  -2  -8   5    1.60    0.90
   2   8   5    1.50    1.00
  -2   8  -5    3.40    1.00
   2   8   5    1.80    0.90
  -2   8  -5    2.70    0.80
   2  -8  -5    2.10    0.60
  -2  -8   5    2.20    0.90
   2   8   5    1.30    0.60
   3   8  -5    2.80    0.80
  -3  -8  -5    2.00    1.00
  -3   8   5    2.40    0.90
   3  -8   5    3.30    0.80
  -3  -8  -5    2.50    1.10
   3   8  -5    2.40    1.00
  -3   8   5    2.70    1.00
  -3   8  -5    3.30    0.70
   3  -8  -5    3.20    0.60
   3   8   5    2.80    0.90
   3   8   5    2.10    1.00
  -3   8  -5    3.20    1.00
   3   8   5    2.40    1.10
  -3  -8   5    2.00    1.10
  -4  -8  -5    1.40    0.90
   4  -8   5    2.30    0.80
  -4   8   5    1.30    0.90
   4   8  -5   -0.20    1.00
   4   8  -5   -0.10    0.90
  -4  -8  -5    0.60    0.90
  -4   8   5    0.80    0.80
   4   8   5    1.40    0.90
  -4   8  -5    2.10    1.00
  -4  -8   5    2.10    1.20
  -4  -8   5    0.60    1.00
   4   8   5    3.40    1.20
   5  -8   5   -0.70    0.70
  -5   8   5    1.10    0.90
  -5  -8  -5    1.10    1.00
   5   8  -5    0.50    1.10
  -5  -8  -5    0.70    1.10
   5   8  -5    0.90    1.20
  -5  -8   5    0.10    1.10
  -5  -8   5   -0.30    1.20
   5   8   5    0.30    0.90
   0   9  -5    1.40    0.90
   0   9   5    0.60    1.20
   0  -9  -5    2.30    0.90
   0   9  -5    2.30    1.10
   0   9   5    1.70    1.00
   0  -9   5    2.90    0.90
  -1   9   5    1.80    1.00
  -1   9   5    0.60    1.00
  -1  -9  -5    1.30    0.80
   1  -9   5    1.20    0.70
   1   9  -5    0.10    0.90
   1   9  -5    2.30    1.10
   1  -9  -5   -0.10    0.70
  -1   9  -5    0.40    1.00
  -1   9  -5    0.30    0.80
  -1  -9   5    0.70    0.80
   1   9   5    1.20    0.90
   1   9   5   -0.10    1.00
  -2   9   5    1.50    1.00
   2   9  -5    0.70    0.90
  -2  -9  -5    0.70    0.90
   2   9  -5    1.70    1.00
   2  -9   5    2.40    0.80
  -2   9   5    0.40    0.90
  -2   9  -5    1.50    1.10
  -2   9  -5    0.30    0.80
  -2  -9   5    2.80    1.10
   2   9   5    0.80    1.10
   2   9   5    1.30    0.90
   3   9  -5   -0.40    0.80
  -3   9   5    1.70    1.00
  -3  -9  -5    1.00    1.00
  -3  -9  -5    0.20    1.10
   3   9  -5    0.00    1.10
   3  -9   5    0.80    0.80
  -3   9   5    2.60    0.80
  -3   9  -5    1.20    1.10
   3   9   5    2.20    1.30
  -3  -9   5    0.30    0.90
   3   9   5   -0.40    0.90
  -3  -9   5   -0.70    1.00
   4   9  -5    0.40    1.20
  -4   9   5    0.90    0.90
  -4   9   5    2.10    1.10
  -4  -9  -5    0.30    0.90
  -4  -9  -5    0.90    1.20
  -4  -9   5   -0.20    1.30
  -4   9  -5   -0.90    1.00
  -4  -9   5    2.10    1.30
   4   9   5    0.50    1.30
   0  10   5   -0.70    1.00
   0  10  -5    0.00    0.90
   0  10   5    0.00    0.90
   0  10  -5   -1.80    1.00
  -1  10   5    2.70    1.10
   1  10  -5   -0.40    1.00
   1 -10   5    1.20    0.90
   1  10  -5    1.10    1.10
  -1  10   5   -0.80    0.90
  -1  10  -5    3.00    1.10
   1  10   5    0.20    1.10
  -1  10  -5    0.60    1.10
  -1 -10   5    0.40    0.90
   1  10   5   -0.60    1.20
  -2  10   5   -0.30    1.00
  -2  10   5    1.10    1.10
   2  10  -5    2.90    1.20
  -2 -10   5    0.30    1.00
  -2  10  -5    1.00    1.20
   2  10   5   -0.80    1.10
   0   0  -6  100.19    5.80
   0   0  -6  103.69    5.80
   0   0  -6  107.39    5.80
  -1   0   6    0.10    0.10
  -1   0   6    0.10    0.10
   1   0  -6    0.10    0.10
  -1   0  -6   -0.10    0.10
  -1   0  -6    0.00    0.10
  -1   0  -6    0.20    0.10
   1   0   6    0.10    0.10
   1   0   6    0.10    0.10
   1   0  -6    0.10    0.10
  -1   0   6    0.20    0.10
   1   0   6    0.10    0.10
   1   0   6    0.00    0.10
   1   0   6    0.20    0.10
  -1   0  -6   -0.10    0.10
  -1   0   6   -0.10    0.10
  -1   0   6    0.00    0.10
   1   0  -6    0.10    0.10
   1   0  -6    0.10    0.10
   1   0   6    0.10    0.10
  -1   0  -6    0.00    0.10
   1   0  -6   -0.10    0.10
   2   0   6  136.39    7.90
  -2   0   6  134.69    7.90
  -2   0  -6  136.69    7.90
  -2   0   6  145.09    7.90
  -2   0  -6  147.29    7.90
   2   0  -6  146.69    7.90
   2   0   6  136.39    7.90
  -2   0  -6  146.79    7.90
   2   0  -6  146.89    7.90
   2   0   6  137.49    7.90
   2   0   6  136.29    7.90
  -2   0  -6  148.39    7.90
  -2   0   6  133.99    7.90
   2   0  -6  143.69    7.90
  -3   0  -6   -0.30    0.30
   3   0   6   -0.20    0.20
   3   0   6    0.00    0.30
  -3   0  -6    0.40    0.30
   3   0   6    0.20    0.30
  -3   0  -6    0.00    0.20
  -3   0   6    0.20    0.30
   3   0  -6    0.40    0.30
  -3   0   6    0.30    0.30
  -3   0   6   -0.10    0.30
  -3   0  -6    0.10    0.20
   3   0   6    0.00    0.20
  -4   0  -6   59.99    3.30
  -4   0   6   53.29    3.30
  -4   0  -6   56.39    3.40
  -4   0   6   56.89    3.40
   4   0   6   53.79    3.40
   4   0  -6   63.99    3.40
   4   0   6   52.29    3.40
   4   0   6   52.69    3.30
  -4   0  -6   60.09    3.20
  -4   0   6   55.99    3.40
   5   0  -6    0.00    0.50
  -5   0   6    0.20    0.50
  -5   0  -6    0.30    0.50
  -5   0   6    0.40    0.50
   5   0   6   -0.10    0.50
   5   0   6   -0.30    0.50
  -5   0  -6    0.10    0.40
   5   0   6    0.80    0.60
  -5   0  -6   -0.30    0.30
   5   0  -6    0.00    0.50
  -5   0   6    0.70    0.60
   6   0   6   39.70    2.60
  -6   0  -6   37.00    2.60
   6   0  -6   39.20    2.50
  -6   0   6   38.60    2.60
  -6   0   6   37.60    2.50
  -6   0  -6   37.60    2.30
   6   0   6   36.10    2.40
  -6   0  -6   34.20    2.30
   6   0  -6   36.90    2.60
   6   0   6   38.00    2.60
   7   0   6    0.40    0.80
   7   0  -6    1.10    1.10
  -7   0  -6    0.10    0.60
   7   0  -6   -0.90    0.80
  -7   0  -6    0.10    0.60
  -7   0   6   -0.50    0.80
   7   0   6   -0.50    0.80
   7   0   6    0.80    0.90
   7   0  -6    0.20    1.00
  -7   0  -6    0.50    0.90
   8   0  -6    1.40    1.10
   8   0   6    1.60    1.10
  -8   0  -6    0.40    0.70
  -8   0   6    1.10    1.00
   8   0  -6    0.10    1.00
   8   0   6    1.00    1.20
   8   0   6   -0.60    1.10
   8   0  -6    2.50    1.00
  -8   0  -6    1.30    1.10
  -8   0   6    0.50    1.10
   0  -1  -6    0.20    0.10
   0  -1   6    0.30    0.10
   0   1   6    0.40    0.10
   0   1   6    0.20    0.10
   0  -1   6    0.20    0.10
   0   1  -6    0.30    0.10
   0   1   6    0.30    0.10
   0   1  -6    0.10    0.10
   0   1   6    0.20    0.10
   0   1  -6    0.30    0.10
   0  -1   6    0.20    0.10
   0  -1   6    0.10    0.10
   0   1   6    0.40    0.10
   0   1  -6    0.20    0.10
   0   1  -6    0.30    0.10
   0  -1  -6    0.20    0.10
   0  -1  -6    0.10    0.10
   0  -1   6    0.20    0.10
   0   1  -6    0.30    0.10
   0  -1  -6    0.40    0.10
   0   1   6    0.10    0.10
   0  -1  -6    0.20    0.10
   1   1  -6  180.88    9.80
   1   1  -6  179.88    9.80
  -1   1   6  173.98    9.80
  -1   1   6  171.08    9.80
   1   1  -6  176.18    9.80
   1   1  -6  180.78    9.80
  -1  -1  -6  175.78    9.80
  -1  -1  -6  174.08    9.80
  -1   1   6  171.88    9.70
  -1   1   6  174.58    9.70
   1  -1   6  175.48    9.70
   1   1  -6  175.78    9.80
  -1  -1  -6  176.28    9.80
   1  -1   6  176.88    9.80
   1   1  -6  179.98    9.80
   1  -1   6  174.78    9.80
  -1  -1  -6  175.28    9.80
  -1   1   6  176.88    9.70
   1  -1   6  171.68    9.70
  -1  -1  -6  173.78    9.80
  -1  -1   6  174.88    9.80
  -1  -1   6  173.48    9.80
   1   1   6  180.08    9.80
   1   1   6  174.38    9.80
   1   1   6  174.58    9.80
   1  -1  -6  178.18    9.70
  -1   1  -6  163.48    9.70
  -1   1  -6  177.28    9.80
   1   1   6  170.88    9.80
   1   1   6  171.68    9.80
  -1   1  -6  176.18    9.80
  -1  -1   6  181.18    9.80
  -1  -1   6  171.78    9.80
   1  -1  -6  178.98    9.80
  -1  -1   6  170.18    9.80
   1  -1  -6  182.88    9.80
  -1   1  -6  176.38    9.80
   2   1  -6  103.29    5.90
   2  -1   6  101.09    5.90
  -2  -1  -6  107.99    5.90
  -2   1   6  105.29    5.90
  -2  -1  -6  101.29    5.90
   2   1  -6  114.79    5.80
   2  -1   6  104.49    5.90
  -2   1   6  102.39    5.90
   2  -1   6  101.59    5.80
   2  -1   6   97.69    6.00
  -2  -1  -6  100.79    5.90
   2   1  -6  106.19    5.80
   2   1  -6  102.99    5.90
   2   1  -6  105.39    5.90
   2  -1   6  105.29    5.80
  -2   1   6  105.49    5.80
   2   1  -6  107.09    5.90
   2  -1   6  104.69    5.90
  -2  -1  -6  108.59    5.90
  -2  -1   6  105.29    5.90
  -2  -1   6  105.99    5.90
  -2  -1   6   95.19    5.90
   2  -1  -6  107.99    5.80
   2  -1  -6  107.09    5.90
  -2  -1   6   98.79    5.80
   2   1   6  104.69    5.90
   2   1   6  106.29    5.90
  -2   1  -6  111.29    5.80
  -2  -1   6  104.49    5.90
  -2   1  -6  106.39    5.90
  -2   1  -6  107.49    5.90
   2   1   6  106.89    5.90
  -2  -1   6  104.89    5.90
   2  -1  -6  112.59    5.90
   2   1   6   94.89    5.90
   2   1   6   98.69    5.80
   2   1   6   98.89    5.90
  -3  -1  -6  346.07   19.20
   3   1  -6  352.46   19.30
   3  -1   6  340.87   19.20
   3  -1   6  340.57   19.20
   3  -1   6  342.47   19.20
   3  -1   6  345.87   19.20
  -3   1   6  354.96   19.20
  -3   1   6  346.37   19.20
  -3  -1  -6  342.17   19.20
  -3  -1  -6  341.07   19.20
  -3   1   6  347.27   19.20
  -3  -1   6  338.37   19.20
  -3  -1   6  350.06   19.30
   3   1   6  352.06   19.20
   3   1   6  337.47   19.30
  -3  -1   6  348.37   19.20
  -3  -1   6  350.06   19.20
  -3  -1   6  341.77   19.30
  -3   1  -6  347.67   19.20
   4  -1   6    9.00    0.80
  -4   1   6    7.50    0.80
  -4  -1  -6    8.40    0.80
   4  -1   6    6.80    0.80
  -4  -1  -6    6.00    0.70
  -4   1   6    8.60    0.80
   4  -1   6    7.60    0.70
  -4   1   6    6.90    0.70
   4   1  -6    7.60    0.80
  -4  -1  -6    8.30    0.70
  -4   1  -6    8.80    0.80
  -4  -1   6    7.50    0.60
   4  -1  -6    9.30    0.80
  -4  -1   6    6.20    0.60
  -4  -1   6    8.30    0.80
   4   1   6    7.80    0.80
   4   1   6    8.50    0.80
  -4  -1   6    7.10    0.80
  -5   1   6   12.30    1.10
   5  -1   6   10.60    1.10
   5   1  -6   10.90    1.10
   5  -1   6   11.00    0.90
  -5  -1  -6   11.00    0.90
   5  -1   6   11.60    1.10
   5   1  -6   11.10    1.10
  -5   1   6   11.30    1.00
  -5  -1  -6   11.20    1.10
  -5  -1  -6   11.30    0.90
  -5   1   6   10.70    1.10
  -5  -1   6   10.80    0.90
   5  -1  -6   12.60    1.10
  -5  -1   6   10.60    1.20
   5  -1  -6   13.00    1.10
  -5  -1   6   11.70    1.10
   5   1   6   12.70    1.10
  -5   1  -6   11.50    1.10
  -6   1   6    1.10    0.70
  -6   1   6    0.40    0.60
   6  -1   6    0.70    0.60
   6  -1   6   -0.10    0.60
  -6   1   6    0.70    0.70
   6   1  -6    1.20    0.80
  -6  -1  -6    0.40    0.50
   6  -1   6    0.70    0.70
   6   1  -6    1.30    0.70
  -6  -1  -6   -0.10    0.60
  -6  -1   6    0.80    0.80
  -6  -1   6    0.10    0.40
   6  -1  -6    0.00    0.60
   6   1   6    1.10    0.80
   6  -1  -6    1.10    0.70
   6   1   6    0.60    0.70
   6   1   6    0.10    0.70
   6  -1  -6   -0.50    0.60
  -6  -1   6    0.20    0.50
  -6  -1   6    0.00    0.60
  -6   1  -6    0.90    0.70
   7   1  -6    2.10    1.00
   7  -1   6    2.90    1.00
  -7  -1  -6    2.40    1.00
  -7  -1  -6    3.20    0.80
  -7   1   6    3.40    0.90
  -7  -1  -6    2.50    0.80
   7  -1   6    2.00    0.80
   7   1  -6    3.90    1.10
   7   1   6    3.80    1.10
  -7  -1   6    3.90    1.00
  -7   1  -6    4.30    1.00
   7  -1  -6    2.60    1.00
  -7  -1   6    3.90    0.80
  -7  -1   6    3.30    1.00
   7  -1  -6    3.20    1.00
  -7  -1   6    2.80    0.80
   7   1   6    2.80    1.00
   7   1   6    3.50    1.10
  -8  -1  -6    0.40    0.90
   8  -1   6    0.20    0.90
   8   1  -6    0.90    1.10
   8  -1   6   -1.10    0.90
   8  -1   6    0.40    1.10
   8   1  -6    0.00    1.20
   8   1  -6    0.10    1.00
  -8   1   6    0.90    1.00
  -8  -1  -6    0.70    1.10
  -8  -1   6   -0.20    1.00
   8   1   6    0.80    1.20
   8   1   6   -0.30    1.00
   8  -1  -6    0.80    1.00
   8  -1  -6   -0.30    1.00
  -8  -1   6   -1.60    0.90
   8  -1  -6    2.20    1.10
  -8   1  -6    0.10    1.00
  -8  -1   6   -0.50    0.80
   8   1   6    0.50    0.90
   0  -2  -6   89.29    5.70
   0  -2   6  111.49    5.60
   0   2  -6   90.99    5.70
   0  -2   6  109.79    5.70
   0   2   6  112.99    5.70
   0   2  -6   88.59    5.70
   1  -2   6  137.59    8.30
  -1   2   6  137.79    8.30
  -1  -2  -6  155.58    8.30
   1   2  -6  160.08    8.30
  -1  -2  -6  159.68    8.30
  -1  -2  -6  158.38    8.30
   1  -2   6  137.09    8.30
   1   2  -6  157.48    8.30
   1  -2   6  132.09    8.30
  -1  -2  -6  153.98    8.30
   1  -2   6  137.09    8.20
  -1  -2  -6  159.08    8.30
   1   2  -6  162.38    8.30
   1   2  -6  153.28    8.40
  -1   2   6  141.69    8.30
  -1   2   6  136.69    8.30
   1   2  -6  164.78    8.30
  -1   2   6  136.89    8.30
  -1  -2   6  137.59    8.30
   1   2   6  140.29    8.30
  -1   2  -6  163.88    8.30
   1  -2  -6  162.68    8.30
  -1   2  -6  165.48    8.40
  -1  -2   6  137.59    8.30
  -1  -2   6  134.19    8.30
   1  -2  -6  161.48    8.30
  -1  -2   6  138.79    8.30
  -1   2  -6  154.18    8.30
  -1   2  -6  164.58    8.30
   1   2   6  136.49    8.30
   1   2   6  134.59    8.30
   1   2   6  144.09    8.30
   1  -2  -6  163.68    8.30
   1   2   6  137.49    8.30
   2   2  -6   22.10    1.30
   2  -2   6   18.60    1.20
  -2  -2  -6   22.70    1.30
  -2  -2  -6   21.60    1.30
   2   2  -6   22.30    1.20
   2  -2   6   16.80    1.20
   2  -2   6   17.80    1.20
   2  -2   6   17.30    1.20
   2  -2   6   17.60    1.10
  -2   2   6   18.30    1.20
  -2   2   6   19.20    1.30
  -2   2   6   18.50    1.20
  -2  -2  -6   20.50    1.20
  -2   2  -6   21.70    1.20
   2  -2  -6   20.90    1.20
  -2  -2   6   17.20    1.20
  -2  -2   6   18.60    1.20
  -2   2  -6   18.00    1.20
   2   2   6   17.50    1.30
   2   2   6   17.70    1.20
   2   2   6   17.80    1.20
   2  -2  -6   21.00    1.30
  -2  -2   6   17.30    1.20
   2  -2  -6   21.90    1.20
  -2   2  -6   21.70    1.20
  -2   2  -6   21.40    1.10
  -2  -2   6   16.80    1.20
   2  -2  -6   22.40    1.20
   2   2   6   18.80    1.20
  -2   2  -6   21.00    1.20
  -3   2   6    2.50    0.40
  -3   2   6    3.00    0.40
  -3   2   6    3.10    0.50
   3   2  -6    2.10    0.50
   3  -2   6    2.90    0.50
   3  -2   6    3.10    0.40
  -3  -2  -6    2.30    0.40
   3  -2   6    2.20    0.40
   3  -2   6    4.00    0.40
  -3  -2  -6    1.90    0.40
   3  -2   6    3.60    0.40
   3   2  -6    3.10    0.40
   3   2   6    4.40    0.50
   3  -2  -6    2.70    0.40
  -3  -2   6    3.10    0.40
  -3  -2   6    1.90    0.40
  -3  -2   6    2.70    0.50
   3   2   6    3.10    0.50
  -3   2  -6    3.30    0.30
  -3   2  -6    3.00    0.40
   3  -2  -6    2.60    0.40
   3   2   6    2.80    0.50
  -3   2  -6    3.60    0.40
  -3  -2   6    3.70    0.50
  -4  -2  -6   32.10    1.80
  -4  -2  -6   28.10    1.80
   4   2  -6   29.50    1.90
  -4  -2  -6   30.70    1.90
  -4   2   6   27.60    1.80
  -4   2   6   27.60    1.80
   4  -2   6   26.30    1.70
   4   2  -6   31.20    1.90
   4  -2   6   27.40    1.80
  -4   2   6   27.40    1.80
   4  -2   6   26.60    1.80
  -4  -2   6   28.20    1.80
  -4  -2   6   24.30    1.70
   4   2   6   27.10    1.90
  -4  -2   6   24.30    1.90
   4   2   6   27.50    1.80
  -4  -2   6   26.00    1.80
   4  -2  -6   31.80    1.80
   5   2  -6   20.20    1.60
   5  -2   6   20.80    1.60
  -5   2   6   18.90    1.50
  -5  -2  -6   22.50    1.60
  -5  -2  -6   20.40    1.50
  -5  -2  -6   20.70    1.50
  -5   2   6   17.80    1.80
   5  -2   6   20.10    1.50
   5   2  -6   21.80    1.60
   5  -2   6   21.90    1.40
  -5   2   6   20.90    1.60
   5  -2  -6   23.70    1.60
  -5  -2   6   19.20    1.60
  -5  -2   6   21.90    1.40
  -5  -2   6   22.70    1.70
   5   2   6   19.70    1.50
   5  -2  -6   19.70    1.50
   5  -2  -6   23.10    1.60
   5   2   6   21.40    1.60
  -5  -2   6   17.30    1.50
   6  -2   6   20.90    1.70
  -6  -2  -6   20.00    1.80
  -6  -2  -6   22.00    1.60
  -6  -2  -6   19.10    1.60
   6   2  -6   21.10    1.80
   6  -2   6   21.00    1.70
   6   2  -6   20.90    1.80
  -6   2   6   20.40    1.70
  -6   2   6   22.10    1.70
  -6   2   6   21.80    1.80
   6  -2   6   25.30    1.80
   6   2   6   23.80    1.90
   6  -2  -6   22.50    1.70
   6  -2  -6   22.30    1.70
  -6  -2   6   19.50    1.70
  -6  -2   6   19.10    1.80
  -6  -2   6   20.10    1.50
  -6  -2   6   19.10    1.60
   6   2   6   21.10    1.70
   6  -2  -6   20.60    1.70
  -7   2   6    1.10    0.90
   7  -2   6    0.70    0.90
  -7   2   6    2.20    0.90
  -7  -2  -6    0.20    0.90
   7   2  -6    2.00    1.00
   7  -2   6    0.70    0.80
   7   2  -6    1.30    0.90
  -7  -2  -6    1.50    0.80
   7  -2   6    1.30    0.80
  -7  -2   6    1.50    1.00
  -7  -2   6    0.90    0.90
   7   2   6    0.50    0.80
   7  -2  -6    2.30    0.90
  -7  -2   6    1.00    0.80
   7   2   6    1.20    0.90
  -7  -2   6   -0.40    0.80
   7  -2  -6    1.10    1.00
   7   2   6    1.20    0.90
   7  -2  -6   -0.20    0.80
   8   2  -6   -0.30    1.10
   8  -2   6    0.10    0.90
  -8  -2  -6   -1.90    0.90
  -8  -2  -6   -1.30    0.90
  -8   2   6    0.50    0.90
   8   2  -6    0.10    1.10
   8  -2   6   -0.30    0.90
   8   2   6   -0.10    1.00
  -8  -2   6   -0.80    1.00
   8  -2  -6    1.00    0.90
   8   2   6   -0.80    1.00
   8   2   6   -0.50    1.00
  -8  -2   6    0.40    1.10
   8  -2  -6    0.10    0.90
   8  -2  -6   -0.40    1.00
  -8  -2   6   -0.50    1.00
   0   3  -6    0.20    0.20
   0   3   6    0.50    0.20
   0  -3   6    0.90    0.30
   0   3   6    0.30    0.20
   0  -3  -6    0.00    0.20
   0  -3   6    0.20    0.30
   0   3  -6    0.00    0.20
   0   3  -6    0.10    0.30
   0  -3  -6    0.10    0.20
   0  -3   6    0.40    0.30
   0   3   6    0.40    0.30
   0  -3  -6    0.10    0.20
   0  -3   6    0.20    0.20
   0  -3  -6    0.50    0.30
   0  -3   6    0.10    0.20
   0   3  -6    0.10    0.20
   0   3   6    0.60    0.30
   0   3   6    0.10    0.30
   0  -3  -6    0.50    0.20
   0   3  -6   -0.10    0.20
  -1   3   6    8.90    0.60
   1  -3   6    9.00    0.60
  -1   3   6    7.90    0.70
   1  -3   6    9.20    0.50
   1   3  -6    5.70    0.70
   1  -3   6    9.30    0.70
   1   3  -6    6.50    0.60
  -1  -3  -6    5.70    0.60
  -1   3   6    8.20    0.50
  -1   3   6    8.50    0.50
  -1  -3  -6    6.20    0.70
   1   3   6    8.40    0.70
   1   3   6    8.90    0.70
  -1  -3   6    7.70    0.70
  -1  -3   6    9.00    0.70
   1   3   6    9.30    0.60
   1   3   6    8.70    0.60
  -1  -3   6    8.70    0.60
  -1  -3   6    9.40    0.70
  -1   3  -6    5.70    0.60
   1   3   6    7.60    0.60
  -1  -3   6    8.40    0.60
   1   3   6    8.70    0.70
   2   3  -6  299.07   16.20
   2  -3   6  287.07   16.20
  -2  -3  -6  296.87   16.20
   2  -3   6  286.37   16.10
   2  -3   6  284.87   16.10
  -2  -3  -6  293.47   16.20
  -2   3   6  294.47   16.10
   2  -3   6  282.47   16.10
  -2   3   6  281.07   16.10
   2   3  -6  299.97   16.20
  -2   3   6  283.77   16.10
  -2   3   6  291.77   16.20
  -2  -3  -6  291.07   16.20
  -2  -3   6  287.87   16.20
  -2  -3   6  285.77   16.20
  -2  -3   6  300.77   16.20
   2   3   6  292.87   16.20
   2  -3  -6  298.97   16.10
  -2   3  -6  290.27   16.10
  -2   3  -6  292.97   16.20
   2  -3  -6  294.47   16.10
   2  -3  -6  300.37   16.10
  -2   3  -6  291.37   16.20
   2   3   6  285.47   16.20
   2   3   6  285.57   16.20
  -2   3  -6  289.87   16.10
  -2  -3   6  272.47   16.20
   3   3  -6   76.99    4.10
  -3   3   6   68.59    4.20
   3   3  -6   76.29    4.20
  -3  -3  -6   77.79    4.20
  -3  -3  -6   71.99    4.20
   3  -3   6   68.19    4.10
   3  -3   6   69.59    4.10
  -3   3   6   68.79    4.10
   3  -3   6   67.69    4.20
  -3  -3  -6   70.79    4.20
  -3   3  -6   76.09    4.10
  -3  -3   6   64.79    4.10
   3   3   6   68.69    4.20
   3  -3  -6   75.19    4.10
  -3  -3   6   68.19    4.20
   3  -3  -6   76.49    4.10
   3   3   6   68.29    4.20
  -3   3  -6   73.19    4.10
  -3  -3   6   71.29    4.20
  -3   3  -6   74.39    4.10
   3  -3  -6   76.29    4.10
   3   3   6   69.59    4.20
  -3  -3   6   70.19    4.20
  -4  -3  -6   20.50    1.50
   4  -3   6   21.00    1.40
  -4  -3  -6   19.70    1.40
   4  -3   6   19.60    1.30
   4   3  -6   21.60    1.50
  -4  -3  -6   21.20    1.50
   4  -3   6   19.20    1.50
  -4   3   6   18.80    1.40
  -4   3   6   18.30    1.40
   4   3  -6   20.10    1.50
  -4  -3   6   19.90    1.50
  -4  -3   6   21.00    1.50
  -4   3  -6   19.50    1.30
   4   3   6   22.60    1.50
   4   3   6   19.30    1.50
  -4  -3   6   18.40    1.40
   4  -3  -6   20.60    1.40
  -4  -3   6   20.00    1.50
   4  -3  -6   22.90    1.40
  -5  -3  -6    2.50    0.70
   5   3  -6    3.20    0.80
  -5   3   6    3.30    0.70
   5   3  -6    1.50    0.80
  -5   3   6    4.10    0.70
  -5  -3  -6    2.40    0.80
  -5   3   6    6.60    0.90
   5  -3   6    4.20    0.60
   5  -3   6    4.00    0.80
   5  -3   6    3.80    0.60
  -5  -3   6    3.40    0.70
   5  -3  -6    4.70    0.70
  -5  -3   6    4.60    0.90
  -5  -3   6    3.30    0.80
   5   3   6    4.50    0.90
   5   3   6    2.60    0.80
  -5  -3   6    5.60    0.70
   5  -3  -6    3.40    0.70
   5  -3  -6    2.90    0.70
  -6  -3  -6    0.40    0.80
  -6  -3  -6    2.10    0.70
  -6   3   6    2.80    0.80
   6   3  -6    2.00    0.90
  -6   3   6    1.50    0.70
   6  -3   6    1.60    0.80
   6   3  -6    1.10    0.80
  -6   3   6    2.10    0.80
  -6  -3  -6    0.80    0.70
   6  -3   6    2.20    0.70
   6  -3   6    1.70    0.60
   6   3   6    1.70    0.90
  -6  -3   6    0.70    0.80
  -6  -3   6    2.30    0.90
   6  -3  -6    2.70    0.80
  -6  -3   6    2.40    0.80
   6  -3  -6    1.60    0.70
  -6  -3   6    1.90    0.70
   6   3   6    0.90    0.80
   6  -3  -6    1.10    0.70
   7  -3   6    3.30    1.10
  -7   3   6    3.40    1.00
   7  -3   6    1.80    0.80
  -7  -3  -6    1.40    1.10
  -7   3   6    1.20    0.90
   7   3  -6    2.90    1.20
   7   3  -6    1.90    1.10
   7  -3   6    3.20    1.00
  -7  -3  -6    1.80    0.90
  -7  -3   6    1.30    1.00
   7   3   6    1.50    1.00
  -7  -3   6    2.10    1.00
   7  -3  -6    1.30    0.90
   7  -3  -6    2.50    1.00
   7  -3  -6    2.60    1.00
  -7  -3   6    2.70    1.00
   7   3   6    3.70    1.10
   8  -3   6    0.20    1.00
  -8  -3  -6    1.10    1.20
   8  -3   6    1.30    0.90
   8   3  -6    1.80    1.20
  -8  -3  -6    1.00    1.10
   8   3   6    1.60    1.30
   8   3   6   -0.90    1.10
  -8  -3   6   -0.80    1.10
   8  -3  -6    0.60    1.00
  -8  -3   6    0.10    0.90
   8  -3  -6    0.20    1.00
   8  -3  -6    0.30    0.90
   8   3   6    2.10    1.20
   0  -4   6   24.20    1.30
   0   4   6   21.40    1.50
   0   4   6   20.60    1.50
   0   4  -6   22.00    1.40
   0   4  -6   21.60    1.50
   0  -4  -6   22.80    1.40
   0   4   6   23.80    1.50
   0   4   6   23.00    1.40
   0  -4  -6   23.60    1.40
   0  -4   6   22.10    1.50
   0   4   6   23.30    1.40
   0  -4   6   23.20    1.50
   0   4  -6   23.00    1.30
   0   4   6   23.30    1.30
   0  -4   6   22.60    1.40
   0   4  -6   23.00    1.50
   0  -4  -6   23.20    1.50
   1  -4   6   71.59    4.40
  -1   4   6   75.79    4.40
  -1   4   6   74.09    4.30
   1   4  -6   78.19    4.30
   1   4  -6   80.79    4.40
  -1   4   6   71.79    4.40
   1  -4   6   74.19    4.40
   1   4  -6   79.49    4.40
  -1   4   6   71.59    4.40
  -1  -4  -6   76.29    4.30
  -1  -4  -6   82.99    4.30
  -1  -4  -6   82.79    4.40
   1   4   6   71.09    4.40
  -1  -4   6   71.69    4.50
  -1  -4   6   74.89    4.40
  -1  -4   6   75.09    4.30
   1  -4  -6   79.69    4.30
  -1   4  -6   79.79    4.40
  -1   4  -6   76.29    4.40
   1   4   6   73.49    4.30
   1  -4  -6   81.29    4.40
   1   4   6   74.89    4.40
   1   4   6   66.69    4.50
  -1   4  -6   81.59    4.30
  -2  -4  -6    9.00    0.80
  -2   4   6    8.70    0.70
  -2   4   6    8.50    0.70
   2  -4   6    8.10    0.80
   2  -4   6    7.70    0.60
  -2  -4  -6    9.30    0.80
  -2   4   6    7.20    0.80
  -2  -4  -6    8.80    0.90
   2   4  -6    7.70    0.80
  -2   4   6    8.40    0.60
   2   4  -6    8.20    0.80
  -2   4  -6    9.60    0.80
   2   4   6    8.00    0.70
  -2   4  -6    8.20    0.70
   2   4   6    8.10    0.80
   2  -4  -6    9.40    0.60
  -2  -4   6    7.90    0.80
  -2   4  -6    9.50    0.60
  -2  -4   6    8.80    0.90
   2   4   6    8.00    0.80
  -2  -4   6    7.50    0.80
  -2  -4   6    7.70    0.80
   3   4  -6    6.10    0.80
   3   4  -6    6.60    0.90
   3  -4   6    6.00    0.50
   3   4  -6    6.30    0.80
  -3   4   6    5.60    0.60
  -3  -4  -6    5.30    0.80
  -3   4   6    7.40    0.60
   3  -4   6    6.20    0.60
  -3   4   6    5.10    0.60
  -3  -4  -6    8.30    0.90
  -3  -4  -6    6.80    0.80
  -3   4   6    7.80    0.80
  -3   4  -6    7.80    0.60
  -3   4  -6    7.50    0.80
   3  -4  -6    6.80    0.70
  -3  -4   6    6.60    0.80
   3   4   6    8.20    0.80
  -3  -4   6    7.20    0.80
   3   4   6    7.00    0.80
   3   4   6    7.20    1.00
  -3   4  -6    6.40    0.60
   3  -4  -6    6.30    0.60
   3  -4  -6    5.70    0.60
  -3  -4   6    6.80    0.80
  -3  -4   6    8.30    0.90
   4  -4   6    4.00    0.70
  -4   4   6    4.00    0.70
   4   4  -6    3.60    0.60
   4   4  -6    3.30    0.80
  -4   4   6    4.20    0.60
   4   4  -6    3.90    0.70
  -4  -4  -6    3.40    0.80
   4  -4   6    4.10    0.50
  -4  -4  -6    3.90    0.70
   4  -4   6    5.00    0.60
  -4  -4  -6    3.80    0.70
  -4  -4   6    4.20    0.80
   4  -4  -6    3.60    0.60
  -4  -4   6    4.70    0.80
   4   4   6    3.70    0.80
  -4   4  -6    4.00    0.60
  -4  -4   6    3.40    0.80
   4   4   6    4.70    0.80
   4   4   6    5.60    0.70
   4  -4  -6    4.60    0.60
  -4  -4   6    5.40    0.80
  -4   4  -6    4.10    0.50
  -5  -4  -6   20.00    1.70
  -5   4   6   21.60    1.60
   5  -4   6   21.70    1.40
  -5  -4  -6   21.00    1.70
   5  -4   6   22.30    1.70
   5   4  -6   19.40    1.70
   5   4  -6   21.40    1.80
  -5  -4  -6   20.40    1.60
   5  -4   6   20.90    1.50
  -5   4   6   19.80    1.50
  -5   4  -6   22.30    1.40
  -5  -4   6   20.90    1.80
   5   4   6   19.70    1.70
  -5   4  -6   21.70    1.50
   5  -4  -6   19.70    1.50
  -5  -4   6   19.30    1.70
   5   4   6   18.40    1.70
  -5   4  -6   22.50    1.40
   5  -4  -6   21.00    1.60
  -5  -4   6   19.40    1.70
  -5  -4   6   19.30    1.60
   6  -4   6    5.30    0.80
   6  -4   6    3.00    0.90
  -6  -4  -6    3.60    1.00
  -6  -4  -6    3.10    1.00
  -6   4   6    3.90    0.90
  -6   4   6    4.20    0.80
   6   4  -6    2.70    1.00
   6  -4   6    5.70    0.90
   6   4  -6    2.20    1.00
   6  -4  -6    5.90    1.00
   6   4   6    2.00    1.00
   6   4   6    3.60    1.00
  -6  -4   6    4.70    1.00
  -6  -4   6    4.20    1.00
   6  -4  -6    3.60    0.90
   6  -4  -6    5.40    0.90
  -6  -4   6    4.50    1.10
   7  -4   6    0.00    0.80
   7   4  -6    1.70    1.10
  -7  -4  -6   -0.40    0.90
   7   4  -6   -0.20    1.00
   7  -4   6   -0.10    0.60
  -7   4   6   -0.10    0.80
   7  -4   6    0.00    0.80
  -7  -4  -6    0.10    0.90
   7  -4  -6    1.50    0.80
   7  -4  -6    0.60    0.90
  -7  -4   6    0.50    1.10
  -7  -4   6   -1.10    0.90
   7   4   6   -1.00    0.90
   7  -4  -6    1.40    0.90
   7   4   6   -0.10    0.90
  -7  -4   6    0.60    0.90
   0  -5   6    1.00    0.40
   0  -5   6    1.30    0.40
   0   5   6    0.30    0.40
   0  -5  -6    0.90    0.50
   0   5  -6    0.40    0.50
   0   5   6    0.30    0.20
   0  -5  -6    1.60    0.50
   0   5  -6    1.00    0.50
   0   5  -6    1.20    0.50
   0   5   6    0.30    0.50
   0   5   6    0.80    0.40
   0   5   6    0.50    0.30
   1   5  -6   17.70    1.10
  -1  -5  -6   16.50    1.30
   1   5  -6   15.80    1.20
  -1   5   6   16.90    1.20
  -1   5   6   17.40    1.20
  -1  -5  -6   17.10    1.10
   1  -5   6   17.40    1.20
   1  -5   6   16.50    1.20
   1   5  -6   16.80    1.30
  -1   5   6   16.00    1.30
   1   5  -6   16.00    1.10
  -1  -5   6   15.10    1.20
  -1   5  -6   15.80    1.20
   1  -5  -6   15.50    1.10
   1   5   6   16.40    1.30
  -1  -5   6   17.10    1.10
   1  -5  -6   16.80    1.10
  -1   5  -6   17.40    1.20
   1   5   6   16.90    1.30
  -1  -5   6   16.70    1.30
   1   5   6   15.90    1.10
  -1   5  -6   16.60    1.30
   1   5   6   16.20    1.10
   2   5  -6   87.79    5.20
  -2  -5  -6   87.09    5.30
   2  -5   6   94.99    5.20
   2   5  -6   88.39    5.20
  -2   5   6   92.49    5.30
  -2  -5  -6   89.09    5.20
  -2   5   6   88.59    5.20
   2  -5   6   92.09    5.10
   2   5  -6   92.69    5.30
  -2   5   6   99.99    5.10
   2  -5   6   92.99    5.10
   2   5   6   94.59    5.20
  -2  -5   6   93.59    5.20
   2  -5  -6   86.79    5.10
   2  -5  -6   93.29    5.10
  -2  -5   6   80.89    5.30
   2   5   6   88.49    5.30
  -2   5  -6   86.29    5.20
  -2   5  -6   85.89    5.10
  -2  -5   6   83.39    5.20
  -3   5   6   31.10    2.10
   3  -5   6   30.20    1.90
  -3   5   6   30.60    2.00
   3   5  -6   31.00    2.10
   3  -5   6   32.80    2.10
  -3   5   6   32.90    2.00
   3   5  -6   32.80    2.10
   3   5  -6   29.10    2.00
  -3  -5  -6   31.20    2.20
   3  -5  -6   30.00    1.90
  -3   5  -6   31.60    2.00
  -3  -5   6   33.70    2.20
  -3   5  -6   32.50    2.10
   3   5   6   27.50    2.10
  -3   5  -6   30.80    1.90
   3   5   6   32.60    2.10
  -3  -5   6   33.00    2.10
  -3  -5   6   32.20    2.20
   3   5   6   29.00    2.00
  -4  -5  -6   10.20    1.20
  -4   5   6   12.50    1.00
   4  -5   6   12.70    1.20
  -4   5   6   11.30    0.90
   4   5  -6   10.50    1.20
   4   5  -6    8.30    1.00
  -4   5   6   11.40    1.10
  -4  -5  -6    9.20    1.20
   4  -5   6   11.30    0.80
   4   5  -6    8.60    1.10
   4   5   6    9.10    1.00
   4  -5  -6    9.90    0.90
  -4  -5   6   11.80    1.20
  -4  -5   6   10.80    1.20
  -4   5  -6    9.10    1.00
  -4   5  -6    9.10    0.80
   4   5   6   11.70    1.20
  -4  -5   6    9.70    1.10
   4  -5  -6    9.60    0.80
  -4  -5   6   12.60    1.30
  -4   5  -6    9.80    1.00
   4   5   6   12.60    1.20
   4  -5  -6    8.90    0.80
  -5   5   6   -0.10    0.50
  -5   5   6    1.30    0.50
   5  -5   6    1.00    0.50
   5   5  -6    0.50    0.90
   5  -5   6    0.40    0.50
  -5  -5  -6    0.40    0.80
   5   5  -6   -1.00    0.70
  -5   5   6    1.10    0.70
  -5  -5  -6    0.70    0.80
   5  -5   6    0.60    0.70
  -5  -5   6    0.30    0.70
   5   5   6    0.90    0.80
  -5  -5   6    0.10    0.80
   5  -5  -6    1.10    0.60
  -5   5  -6    1.90    0.50
   5  -5  -6    1.30    0.50
  -5   5  -6    1.80    0.60
  -5   5  -6    0.60    0.50
  -5  -5   6    1.00    0.80
   5   5   6   -0.20    0.80
   6  -5   6    0.40    0.70
  -6  -5  -6    0.30    0.90
   6  -5   6    0.50    0.60
   6   5  -6    1.10    0.90
  -6  -5  -6    1.40    0.90
   6  -5   6   -0.10    0.80
   6   5  -6   -0.40    0.90
  -6   5   6   -0.40    0.70
  -6  -5   6   -0.30    0.80
   6  -5  -6    0.10    0.60
  -6   5  -6    1.10    0.60
  -6   5  -6    0.20    0.70
   6   5   6    1.90    1.10
  -6  -5   6    0.70    0.90
   6   5   6    0.40    0.90
  -6  -5   6    0.90    0.90
   6  -5  -6    0.50    0.70
   6  -5  -6   -0.30    0.80
   7  -5   6    0.90    1.00
  -7  -5  -6    0.40    1.00
  -7  -5  -6    1.80    1.10
   7  -5   6    2.60    1.10
   7   5  -6    0.50    1.10
   7   5  -6    1.20    1.30
   7  -5  -6    0.80    0.90
  -7  -5   6    3.40    1.40
   7  -5  -6    2.90    0.90
  -7  -5   6    0.90    1.10
   7  -5  -6    1.90    0.90
   7   5   6    1.50    1.10
   7   5   6    0.90    1.20
   0  -6   6    3.90    0.70
   0  -6   6    3.80    0.70
   0   6   6    3.00    0.70
   0   6  -6    1.70    0.60
   0  -6  -6    2.70    0.60
   0   6  -6    1.90    0.70
   0  -6  -6    2.50    0.50
   0   6   6    3.50    0.70
  -1   6   6   16.50    1.10
  -1   6   6   14.50    1.40
   1  -6   6   15.80    1.20
   1   6  -6   17.40    1.40
  -1   6   6   17.10    1.30
   1   6  -6   16.30    1.10
   1  -6   6   16.70    1.30
   1   6  -6   16.40    1.40
  -1  -6  -6   16.80    1.20
  -1  -6   6   16.40    1.40
   1  -6  -6   15.50    1.20
   1   6   6   18.40    1.40
   1   6   6   18.60    1.40
  -1  -6   6   17.40    1.10
  -1  -6   6   17.00    1.30
   1   6   6   16.50    1.20
  -1   6  -6   14.20    1.30
   1  -6  -6   15.90    1.10
  -1   6  -6   15.60    1.40
   2  -6   6   11.80    1.10
  -2   6   6   11.50    1.10
  -2  -6  -6   10.70    1.10
  -2  -6  -6   10.80    1.20
  -2   6   6   11.50    1.20
   2   6  -6   11.00    1.00
  -2   6   6   11.80    1.10
   2   6  -6   12.10    1.20
  -2   6   6   11.30    0.80
   2   6  -6    9.80    1.10
   2   6   6   10.20    1.00
  -2   6  -6   12.50    1.10
   2   6   6   13.50    1.30
  -2  -6   6   10.80    1.00
  -2   6  -6   10.60    1.10
  -2  -6   6   11.70    1.10
  -2   6  -6   10.30    0.90
  -2  -6   6   12.00    1.20
   2  -6  -6   11.10    0.90
   2   6   6   12.00    1.20
   2  -6  -6   11.60    0.90
  -3  -6  -6    3.60    0.80
  -3   6   6    3.80    0.70
  -3   6   6    2.40    0.60
  -3  -6  -6    2.50    0.90
   3   6  -6    2.50    0.70
   3  -6   6    2.90    0.70
   3   6  -6    4.10    0.80
   3   6  -6    1.70    0.80
   3   6   6    2.50    0.80
  -3  -6   6    3.40    0.70
  -3   6  -6    1.70    0.70
   3   6   6    2.80    0.80
   3  -6  -6    2.80    0.50
  -3  -6   6    2.30    0.80
  -3  -6   6    2.90    0.80
  -3   6  -6    3.50    0.60
   3   6   6    2.70    0.70
  -3   6  -6    3.30    0.70
  -4  -6  -6    0.40    0.80
   4   6  -6    2.00    0.90
   4   6  -6    0.80    0.60
   4  -6   6    0.60    0.70
  -4   6   6    0.70    0.60
  -4   6   6    0.10    0.50
  -4   6   6    0.50    0.60
  -4  -6  -6    0.00    0.70
   4   6  -6    0.70    0.70
   4   6   6    0.70    0.70
   4   6   6    0.20    0.80
  -4  -6   6    0.40    0.70
  -4   6  -6    0.10    0.70
  -4  -6   6    1.30    0.90
   4   6   6    0.00    0.70
  -4  -6   6    0.70    0.70
   4  -6  -6    1.80    0.50
  -4   6  -6    1.10    0.60
  -4   6  -6    0.80    0.50
  -5   6   6    3.30    0.90
   5  -6   6    4.40    1.00
  -5   6   6    4.40    0.90
  -5   6   6    5.90    0.80
  -5  -6  -6    3.20    1.10
   5   6  -6    4.00    1.10
  -5  -6  -6    3.40    1.00
   5   6  -6    3.90    1.00
   5  -6   6    4.90    0.70
  -5  -6   6    4.50    1.10
   5  -6  -6    5.50    0.80
   5   6   6    4.40    1.10
  -5   6  -6    5.10    0.70
  -5  -6   6    5.30    1.10
   5   6   6    2.70    1.10
  -5   6  -6    3.90    0.90
  -5  -6   6    2.20    1.00
  -5   6  -6    6.70    0.90
  -6   6   6   -0.20    0.80
  -6   6   6    0.90    0.70
  -6  -6  -6    0.90    1.00
   6   6  -6    1.50    1.00
   6   6  -6   -0.70    1.00
  -6  -6  -6    0.90    1.10
   6  -6   6    0.50    0.90
   6   6   6    0.50    1.10
  -6  -6   6    0.50    1.20
   6   6   6    3.00    1.00
   6  -6  -6   -0.70    0.60
  -6  -6   6    1.00    0.90
  -6   6  -6    0.50    0.80
   0   7   6    0.20    0.70
   0  -7   6   -0.50    0.50
   0  -7   6    0.00    0.60
   0   7   6    0.70    0.60
   0  -7  -6    0.10    0.50
   0  -7  -6    0.40    0.50
   0   7  -6    2.10    0.80
   0   7  -6   -1.00    0.70
  -1  -7  -6   11.30    1.30
   1   7  -6   10.50    1.20
  -1  -7  -6    9.70    1.00
  -1   7   6   10.90    1.20
  -1   7   6   11.20    1.20
   1  -7   6    9.50    1.10
   1   7  -6    8.20    0.90
   1   7  -6   10.60    1.30
  -1   7   6   10.70    1.30
   1  -7  -6   11.20    1.10
   1   7   6   12.70    1.30
  -1   7  -6   10.80    1.10
  -1  -7   6   11.40    1.30
   1  -7  -6   10.30    0.90
   1   7   6   10.50    1.20
   1   7   6    8.90    0.90
  -1  -7   6   11.50    1.10
  -1   7  -6   10.80    1.20
   2  -7   6    5.80    0.90
  -2   7   6    6.90    0.90
  -2  -7  -6    4.20    1.00
  -2   7   6    5.90    1.00
   2   7  -6    4.90    1.00
  -2   7   6    7.30    1.00
   2   7  -6    4.90    0.90
   2   7  -6    4.80    0.80
  -2  -7  -6    4.10    0.80
  -2  -7   6    7.40    1.10
   2   7   6    7.00    1.10
  -2   7  -6    3.80    0.70
  -2   7  -6    5.40    0.90
   2   7   6    5.90    0.80
   2  -7  -6    4.10    0.60
  -2  -7   6    5.30    0.90
  -2   7  -6    4.80    1.00
   2   7   6    6.90    1.10
  -3   7   6   24.40    1.70
   3   7  -6   19.80    1.70
   3   7  -6   18.30    1.80
  -3  -7  -6   17.60    1.80
   3   7  -6   16.90    1.80
  -3  -7  -6   18.90    1.80
   3  -7   6   24.00    1.70
  -3   7   6   27.10    1.80
   3   7   6   22.80    1.80
   3   7   6   24.20    2.00
   3  -7  -6   20.80    1.50
   3   7   6   23.90    1.70
  -3   7  -6   23.00    1.80
  -3  -7   6   22.30    2.00
  -3   7  -6   21.40    1.70
  -3   7  -6   21.30    1.50
  -3  -7   6   20.80    1.80
  -4   7   6    1.90    0.80
  -4  -7  -6    3.00    1.00
  -4   7   6    3.60    0.80
  -4  -7  -6    2.40    1.00
   4  -7   6    3.00    0.90
   4   7  -6    1.50    1.00
   4   7  -6    1.90    0.90
  -4  -7   6    1.50    1.00
   4  -7  -6    3.80    0.60
  -4   7  -6    2.80    0.60
  -4   7  -6    2.60    0.90
  -4  -7   6    2.30    0.90
   4   7   6    4.40    1.20
   4   7   6    2.20    0.90
   5   7  -6   -0.60    1.10
   5   7  -6    0.60    1.00
  -5  -7  -6   -0.70    1.10
   5  -7   6    0.90    0.80
  -5  -7  -6   -0.80    1.10
  -5   7   6   -1.10    0.70
  -5   7   6    0.00    0.70
   5   7   6    1.20    1.10
  -5   7  -6    0.00    0.80
  -5  -7   6   -0.20    1.00
  -5  -7   6   -0.20    1.00
   5   7   6    0.00    1.00
  -6   7   6    1.70    0.90
   6   7  -6    1.20    1.50
   6  -7   6    0.90    1.00
  -6  -7  -6    1.00    1.30
   6   7  -6   -0.30    1.20
  -6  -7  -6    1.00    1.30
   6   7   6    0.50    1.10
  -6  -7   6    0.60    1.20
   6   7   6   -0.70    1.20
   0   8  -6    2.80    0.90
   0   8  -6    2.00    0.90
   0  -8  -6    2.20    0.60
   0   8   6    2.60    0.90
   0  -8   6    2.50    0.80
   0   8   6    2.50    0.90
   0  -8   6    2.90    0.80
   1  -8   6    2.00    0.70
  -1   8   6    2.30    0.90
   1   8  -6    2.60    0.90
  -1   8   6    0.80    0.90
   1   8  -6    1.00    0.90
   1   8   6    2.80    1.00
  -1  -8   6    1.20    0.70
  -1   8  -6    1.80    0.80
  -1  -8   6    2.10    0.90
  -1   8  -6    2.10    0.90
   1  -8  -6    0.30    0.50
   1   8   6    3.10    0.90
   2   8  -6    3.20    1.00
  -2  -8  -6    5.20    1.10
   2   8  -6    4.50    1.10
  -2  -8  -6    3.20    0.90
   2  -8   6    6.10    0.90
  -2   8   6    6.30    1.10
   2   8  -6    2.80    0.70
   2   8   6    4.00    0.80
  -2  -8   6    4.00    1.10
  -2  -8   6    3.60    0.90
   2   8   6    5.10    1.10
  -2   8  -6    3.60    1.10
  -2   8  -6    2.90    0.80
   2  -8  -6    3.80    0.60
  -3  -8  -6    0.50    0.90
   3   8  -6   -0.60    0.70
  -3   8   6    1.10    0.70
  -3  -8  -6    0.90    0.90
  -3   8   6    0.00    0.70
   3   8  -6    3.40    1.10
   3  -8   6    0.20    0.70
  -3   8  -6   -0.30    0.90
  -3  -8   6    0.90    1.00
  -3  -8   6   -1.40    0.90
   3   8   6   -0.50    0.80
   3   8   6    0.40    1.00
   3   8   6    0.40    1.00
  -3   8  -6    0.80    0.60
   4   8  -6   -0.30    0.90
  -4  -8  -6    0.10    1.10
  -4   8   6   -0.30    0.80
   4   8  -6   -1.00    1.00
   4  -8   6    0.10    0.80
  -4  -8  -6   -0.10    0.80
  -4   8   6    0.40    0.90
   4   8   6   -0.50    0.80
  -4  -8   6   -0.20    1.00
  -4  -8   6    0.40    0.90
  -4   8  -6    0.40    0.90
   4   8   6   -1.30    1.00
  -5  -8  -6    1.20    1.30
   5   8  -6    0.90    1.00
  -5   8   6    0.30    0.90
  -5  -8  -6    0.60    1.10
   5  -8   6    0.60    0.90
   5   8  -6    0.50    1.10
  -5  -8   6    0.70    1.20
   5   8   6    0.70    1.00
  -5  -8   6    0.10    1.20
   0   9  -6    0.20    1.00
   0   9  -6   -1.30    0.90
   0  -9   6    1.30    0.80
   0   9   6    0.70    0.90
   1   9  -6    1.70    1.20
  -1   9   6    1.00    1.00
  -1  -9  -6    2.60    0.80
   1   9  -6    1.10    1.00
  -1   9   6    0.50    0.90
   1  -9   6    1.50    0.80
  -1  -9   6    0.50    0.90
  -1   9  -6    2.40    1.10
   1   9   6    0.60    0.90
   1   9   6   -0.30    1.00
  -1   9  -6    0.30    0.80
  -2   9   6    0.30    0.90
  -2  -9  -6    0.60    0.90
   2   9  -6    0.60    1.00
  -2   9   6    0.70    1.00
   2  -9   6    3.00    0.80
   2   9  -6    2.20    1.10
   2   9   6   -1.20    0.80
   2   9   6   -1.30    1.00
  -2   9  -6   -0.40    0.90
  -2  -9   6    0.20    0.90
  -2   9  -6   -0.50    0.70
  -3   9   6    2.00    1.00
   3   9  -6    5.60    1.10
  -3   9   6    4.80    1.20
   3  -9   6    5.00    1.00
  -3  -9  -6    2.20    1.40
   3   9  -6    3.40    1.30
  -3  -9  -6    3.80    1.10
  -3  -9   6    3.60    1.10
   3   9   6    4.00    1.00
   3   9   6    4.40    1.30
  -3   9  -6    2.70    1.10
  -3  -9   6    3.70    1.30
  -4  -9  -6    1.60    1.20
  -4  -9  -6    1.50    1.00
   4   9  -6   -0.90    1.10
  -4   9   6    1.00    1.10
   4   9   6    0.10    1.00
  -4  -9   6   -1.10    1.30
  -4   9  -6    0.60    1.20
   4   9   6    0.40    1.50
  -4  -9   6    0.80    1.10
   0  10  -6    2.60    1.30
   0  10   6    1.10    1.00
   0 -10   6    1.10    0.90
   0  10  -6    2.20    1.10
   0  10   6    1.20    1.00
  -1  10   6    0.50    1.10
   1  10  -6   -1.20    1.10
   1 -10   6    0.50    0.90
   1  10  -6   -0.90    1.00
  -1  10   6    0.60    1.00
   1  10   6   -1.00    1.00
  -1  10  -6    1.00    0.90
   1  10   6   -2.50    1.00
  -1 -10   6    0.70    0.90
  -1  10  -6   -1.30    1.00
  -2  10   6    1.00    1.10
  -2  10   6    1.30    1.00
   2  10  -6   -0.60    1.10
  -2 -10   6    0.10    1.10
   2  10   6    0.30    1.20
  -2  10  -6    1.30    1.20
   0   0   7    1.10    0.20
   0   0  -7    0.80    0.10
   0   0   7    0.60    0.20
   0   0   7    0.50    0.10
   0   0  -7    0.70    0.10
   0   0   7    0.40    0.10
   0   0  -7    0.50    0.10
   0   0  -7    0.70    0.20
   0   0  -7    0.30    0.10
   0   0   7    0.60    0.10
   1   0   7    0.30    0.10
  -1   0  -7    0.40    0.10
   1   0  -7    0.40    0.10
   1   0  -7    0.20    0.10
   1   0   7    0.20    0.10
  -1   0   7    0.00    0.10
   1   0   7    0.10    0.10
   1   0   7    0.20    0.10
   1   0  -7    0.20    0.10
   1   0   7    0.00    0.10
  -1   0   7    0.10    0.10
  -1   0  -7    0.00    0.10
  -1   0  -7    0.00    0.10
  -1   0  -7    0.20    0.20
  -1   0   7    0.40    0.10
  -1   0  -7    0.20    0.10
   1   0  -7    0.00    0.10
  -1   0   7    0.20    0.10
   1   0  -7    0.20    0.10
   1   0   7    0.00    0.10
  -1   0   7    0.20    0.10
  -2   0   7  144.79    7.30
   2   0  -7  113.39    7.30
  -2   0  -7  112.89    7.30
  -2   0   7  143.09    7.30
  -2   0  -7  112.79    7.30
   2   0   7  138.19    7.30
   2   0  -7  112.59    7.30
   2   0   7  140.79    7.20
  -2   0  -7  114.59    7.20
  -2   0   7  142.49    7.20
  -2   0   7  138.39    7.20
   2   0   7  137.49    7.30
   2   0   7  138.29    7.30
  -2   0  -7  114.99    7.20
   2   0   7  138.09    7.30
  -3   0  -7   -0.30    0.20
  -3   0  -7    0.20    0.20
   3   0   7   -0.30    0.20
  -3   0  -7   -0.30    0.20
  -3   0   7    0.10    0.30
   3   0   7    0.00    0.20
  -3   0   7    0.40    0.30
   3   0  -7    0.30    0.30
  -3   0   7    0.00    0.30
   3   0   7    0.00    0.30
   3   0   7    0.30    0.30
  -3   0  -7   -0.10    0.30
  -4   0   7   51.69    3.10
   4   0  -7   46.40    3.00
  -4   0  -7   48.60    3.00
  -4   0  -7   49.80    2.90
   4   0   7   52.79    3.10
  -4   0   7   54.39    3.00
   4   0   7   53.99    3.10
   4   0   7   50.89    3.00
  -4   0   7   54.39    3.10
  -4   0  -7   47.90    3.10
  -5   0  -7   -0.30    0.30
  -5   0  -7   -0.50    0.40
   5   0  -7    0.20    0.50
  -5   0  -7    0.30    0.50
   5   0   7   -0.40    0.50
  -5   0   7    0.10    0.50
  -5   0   7   -1.30    0.50
   5   0   7    0.00    0.50
  -5   0   7   -0.60    0.50
   5   0   7    0.10    0.50
   5   0  -7    0.20    0.50
   6   0   7    1.70    0.70
   6   0   7    3.40    0.80
  -6   0   7    1.60    0.80
  -6   0  -7    1.90    0.60
   6   0   7    1.80    0.70
  -6   0   7    0.50    0.70
   6   0  -7    2.50    0.80
  -6   0  -7    1.60    0.80
   6   0  -7    0.00    0.80
  -6   0  -7    2.20    0.50
   7   0   7   -0.80    0.90
  -7   0  -7   -0.50    0.80
  -7   0   7   -0.90    0.70
  -7   0  -7   -1.30    0.50
   7   0   7   -0.70    0.80
   7   0  -7   -0.80    0.80
  -7   0  -7   -0.20    0.60
   7   0   7    0.40    0.80
   8   0  -7    4.10    1.30
  -8   0  -7    2.80    1.20
   8   0   7    4.70    1.20
   8   0   7    2.00    1.10
  -8   0   7    1.40    1.10
   8   0   7    0.80    1.10
   8   0  -7    4.20    1.20
   8   0  -7    3.20    1.10
  -8   0   7    2.30    1.10
  -8   0  -7    4.30    0.90
   0   1  -7   18.60    1.20
   0   1  -7   17.80    1.20
   0  -1   7   23.40    1.20
   0  -1  -7   17.90    1.20
   0  -1   7   23.90    1.20
   0  -1  -7   17.90    1.20
   0  -1   7   23.60    1.20
   0   1  -7   18.20    1.20
   1  -1   7  362.46   20.20
  -1   1   7  353.06   20.10
   1   1  -7  372.66   20.20
  -1   1   7  356.76   20.10
  -1   1   7  359.36   20.20
   1   1  -7  373.66   20.20
   1   1  -7  381.56   20.20
   1  -1   7  359.26   20.20
  -1   1   7  354.86   20.20
   1   1  -7  365.96   20.20
  -1  -1  -7  370.36   20.20
  -1   1   7  349.57   20.20
  -1  -1  -7  358.56   20.20
   1  -1   7  359.46   20.20
  -1  -1  -7  369.06   20.20
  -1  -1  -7  369.76   20.20
   1  -1   7  361.16   20.10
  -1  -1  -7  366.06   20.20
   1   1  -7  366.76   20.20
   1  -1  -7  375.16   20.20
   1   1   7  351.86   20.20
   1  -1  -7  379.46   20.10
  -1  -1   7  364.56   20.20
   1  -1  -7  381.26   20.10
  -1  -1   7  361.96   20.20
  -1   1  -7  371.26   20.20
  -1  -1   7  360.46   20.20
  -1  -1   7  349.67   20.20
  -1   1  -7  365.16   20.20
  -1  -1   7  351.26   20.20
   1  -1  -7  377.86   20.20
   1   1   7  356.16   20.20
  -1   1  -7  379.46   20.20
   1   1   7  357.06   20.20
   1   1   7  352.86   20.20
   1   1   7  349.27   20.20
  -2   1   7   11.90    0.90
   2   1  -7   14.70    0.90
   2  -1   7   11.40    0.80
   2   1  -7   14.20    0.90
  -2   1   7   12.70    0.80
   2  -1   7   12.70    0.90
   2   1  -7   14.50    0.90
   2  -1   7   11.40    0.80
  -2  -1  -7   15.60    0.90
   2   1  -7   15.10    0.90
  -2  -1  -7   15.30    0.90
   2   1  -7   15.30    0.80
  -2  -1  -7   14.40    0.90
  -2  -1  -7   13.70    0.90
  -2   1   7   12.20    0.90
   2  -1   7   11.90    0.80
   2  -1   7   12.10    0.90
  -2   1  -7   15.60    0.90
   2   1   7   13.20    0.90
  -2  -1   7   12.40    0.80
   2  -1  -7   15.10    0.90
   2   1   7   13.00    0.90
   2   1   7   11.30    0.80
   2   1   7   11.60    0.90
  -2  -1   7   11.30    0.80
  -2  -1   7   12.10    0.90
  -2   1  -7   15.10    0.90
   2   1   7   11.40    0.90
  -2  -1   7   13.90    0.90
   3  -1   7   17.40    1.10
   3  -1   7   20.30    1.20
  -3   1   7   19.30    1.20
  -3  -1  -7   18.60    1.20
  -3   1   7   17.40    1.20
  -3   1   7   19.30    1.20
   3  -1   7   17.40    1.10
   3  -1   7   17.80    1.20
  -3  -1  -7   17.50    1.20
   3   1  -7   18.20    1.20
  -3  -1  -7   18.00    1.20
  -3  -1   7   19.70    1.20
   3   1   7   18.60    1.20
  -3  -1   7   19.40    1.20
  -3  -1   7   18.80    1.30
  -3   1  -7   17.70    1.20
  -3  -1   7   19.30    1.20
  -3   1  -7   17.50    1.10
  -3  -1   7   17.90    1.10
   3   1   7   18.80    1.20
   3  -1  -7   16.80    1.20
  -3   1  -7   17.00    1.10
  -4  -1  -7    1.50    0.50
  -4   1   7    1.00    0.40
   4  -1   7    1.40    0.50
   4  -1   7    1.80    0.50
  -4   1   7    1.60    0.50
   4  -1   7    1.80    0.40
  -4  -1  -7    1.30    0.40
   4   1  -7    1.70    0.50
  -4  -1  -7    0.90    0.40
  -4   1   7    1.50    0.40
   4   1   7    2.00    0.50
   4   1   7    1.80    0.50
  -4  -1   7    2.50    0.40
   4  -1  -7    1.50    0.50
  -4  -1   7    2.20    0.50
  -4  -1   7    1.90    0.50
  -4   1  -7    0.60    0.50
  -4  -1   7    2.80    0.40
  -5   1   7   28.40    1.90
   5  -1   7   26.80    1.70
  -5  -1  -7   27.80    1.80
  -5  -1  -7   25.60    1.80
   5   1  -7   26.70    1.90
  -5   1   7   26.40    1.90
  -5  -1  -7   25.90    1.90
   5  -1   7   27.10    1.90
  -5   1   7   27.10    1.90
   5   1  -7   26.20    1.90
   5  -1   7   28.90    1.90
   5   1   7   31.80    2.00
   5   1   7   27.40    1.90
   5  -1  -7   28.00    1.90
  -5   1  -7   25.00    1.90
   5   1   7   27.00    1.90
  -5  -1   7   27.20    1.90
   5  -1  -7   28.50    1.90
  -5  -1   7   26.70    1.90
  -5  -1   7   26.50    1.70
  -6   1   7    1.50    0.70
   6   1  -7    1.00    0.70
  -6  -1  -7    0.30    0.70
   6  -1   7    0.70    0.60
  -6   1   7    0.80    0.60
   6   1  -7    1.20    0.80
  -6  -1  -7    0.30    0.60
  -6  -1  -7    0.90    0.60
   6  -1   7    0.60    0.70
  -6   1   7   -0.70    0.70
   6  -1   7    0.20    0.60
   6   1   7    1.00    0.70
   6  -1  -7    0.50    0.70
   6  -1  -7    0.90    0.70
   6   1   7    0.70    0.70
   6   1   7    1.20    0.70
  -6  -1   7    0.40    0.60
  -6  -1   7    0.40    0.70
  -6   1  -7    0.60    0.70
  -6  -1   7    0.90    0.50
  -6   1  -7    0.30    0.40
   6  -1  -7    1.30    0.70
  -6  -1   7    0.50    0.70
   7   1  -7    0.20    0.80
  -7   1   7    0.00    1.00
  -7  -1  -7    1.50    0.90
   7  -1   7    0.50    0.80
  -7  -1  -7    0.90    0.70
   7  -1   7   -0.20    0.80
  -7  -1  -7    0.50    0.60
  -7   1   7    0.40    0.80
   7   1  -7    0.60    0.90
   7   1   7    1.00    0.80
  -7  -1   7    0.90    0.60
   7   1   7   -0.50    0.80
   7   1   7    2.10    1.00
   7  -1  -7    1.30    0.90
   7  -1  -7    1.40    0.90
  -7  -1   7    0.10    0.80
  -7   1  -7    1.60    0.90
  -7  -1   7    1.40    0.90
   7  -1  -7    1.10    1.10
  -7  -1   7    1.60    0.70
  -7   1  -7    1.10    0.60
   8  -1   7    0.40    1.10
   8   1  -7   -0.60    1.00
  -8  -1  -7   -0.70    0.90
  -8   1   7   -0.30    0.90
  -8  -1  -7   -0.50    1.10
   8  -1   7    1.80    1.00
  -8   1   7    0.30    1.00
   8   1  -7    0.20    1.10
   8  -1   7    0.50    1.00
   8   1   7   -0.30    0.90
   8  -1  -7    0.00    1.00
  -8   1  -7   -0.40    1.00
  -8  -1   7    1.00    1.10
   8  -1  -7    0.00    1.20
  -8  -1   7    0.00    1.10
   8   1   7    2.10    1.10
   8  -1  -7   -1.00    0.90
  -8  -1   7   -0.30    0.70
   8   1   7   -0.10    1.10
   0   2   7    0.70    0.20
   0   2   7    0.80    0.20
   0  -2  -7    0.40    0.20
   0  -2   7    0.00    0.10
   0   2  -7    0.20    0.10
   0   2  -7    0.00    0.10
   0  -2   7    0.00    0.20
   0  -2   7    0.00    0.20
   0  -2   7    0.10    0.20
   0  -2   7    0.20    0.10
   0   2   7    0.30    0.20
   0   2  -7    0.10    0.20
   0   2  -7    0.40    0.20
   0   2   7    0.00    0.10
   0   2   7    0.60    0.20
   0  -2  -7    0.70    0.20
   0  -2  -7    0.50    0.20
   1   2  -7   32.10    1.90
   1  -2   7   32.50    1.90
  -1  -2  -7   31.30    2.00
   1   2  -7   30.20    1.90
   1   2  -7   32.50    1.90
  -1  -2  -7   33.80    2.00
  -1   2   7   34.20    2.00
  -1   2   7   35.40    1.90
   1  -2   7   34.50    2.00
   1  -2   7   33.20    1.90
  -1  -2  -7   30.50    1.90
   1   2  -7   32.00    1.90
  -1   2   7   33.20    1.90
   1  -2   7   33.10    1.90
  -1  -2  -7   32.90    1.90
  -1  -2  -7   30.50    1.90
   1   2  -7   32.40    1.90
  -1   2  -7   32.10    1.90
   1  -2  -7   34.10    1.90
  -1   2  -7   34.80    2.00
   1  -2  -7   32.70    1.90
   1   2   7   34.40    1.90
   1  -2  -7   34.00    2.00
   1   2   7   34.70    2.00
   1  -2  -7   32.00    1.90
   1   2   7   36.10    2.00
   1   2   7   32.90    1.90
  -1  -2   7   33.10    1.90
  -1   2  -7   31.10    2.00
  -1  -2   7   35.60    2.00
  -1  -2   7   34.80    2.00
   2  -2   7   73.89    3.90
   2  -2   7   70.09    3.90
   2  -2   7   75.79    4.00
  -2   2   7   78.09    4.00
  -2   2   7   74.59    4.00
  -2  -2  -7   64.19    4.00
  -2   2   7   76.89    4.00
  -2  -2  -7   67.89    4.00
   2   2  -7   65.49    4.00
   2   2  -7   64.99    4.00
  -2  -2  -7   63.49    4.00
   2  -2   7   75.29    4.00
  -2   2   7   74.19    4.00
   2  -2   7   75.29    4.10
  -2   2   7   70.99    3.90
  -2   2  -7   64.99    4.00
  -2  -2   7   73.29    4.00
  -2  -2   7   71.59    4.00
  -2  -2   7   74.19    4.00
   2  -2  -7   67.29    4.00
   2   2   7   75.39    4.00
  -2   2  -7   64.79    4.00
  -2  -2   7   71.19    4.00
   2  -2  -7   63.39    4.00
   2   2   7   72.59    4.00
  -2   2  -7   64.59    3.90
  -2   2  -7   66.39    4.00
   2  -2  -7   65.69    3.90
   2  -2  -7   67.39    4.00
   2   2   7   75.59    4.00
  -3   2   7   33.50    1.90
  -3  -2  -7   28.30    1.90
   3   2  -7   29.50    1.80
  -3  -2  -7   27.20    1.90
   3  -2   7   33.90    1.80
   3   2  -7   26.20    1.90
  -3   2   7   33.40    2.00
   3  -2   7   35.90    2.00
   3  -2   7   33.70    1.90
   3  -2   7   35.10    1.90
  -3   2   7   33.30    1.90
   3   2   7   33.00    1.90
  -3  -2   7   33.80    2.00
  -3   2  -7   26.50    1.80
   3  -2  -7   27.20    1.90
  -3  -2   7   33.90    1.90
  -3  -2   7   34.00    2.00
  -3  -2   7   32.40    1.90
  -3   2  -7   26.80    1.80
   3   2   7   34.20    2.00
   3   2   7   35.50    2.00
  -4  -2  -7   28.80    2.00
   4  -2   7   32.40    2.10
   4   2  -7   29.30    2.10
  -4   2   7   34.40    2.00
  -4   2   7   32.20    2.00
  -4   2   7   33.40    2.00
  -4  -2  -7   30.30    2.00
   4  -2   7   33.80    2.00
  -4  -2  -7   31.90    2.10
   4  -2   7   32.00    1.90
  -4  -2   7   30.30    2.00
  -4  -2   7   32.20    2.10
  -4  -2   7   30.70    1.90
  -4  -2   7   35.10    2.10
   4   2   7   32.80    2.00
   4  -2  -7   30.80    2.00
   4   2   7   33.90    2.10
   5   2  -7    2.60    0.70
  -5  -2  -7    3.30    0.70
  -5   2   7    3.60    0.70
   5  -2   7    5.70    0.80
  -5   2   7    5.20    0.80
   5   2  -7    2.80    0.70
  -5  -2  -7    2.80    0.60
   5  -2   7    4.70    0.80
  -5   2   7    5.30    0.80
   5  -2   7    4.80    0.60
  -5  -2  -7    2.90    0.60
  -5  -2   7    5.10    0.70
   5  -2  -7    3.90    0.70
  -5  -2   7    4.60    0.80
   5   2   7    3.30    0.80
  -5  -2   7    4.90    0.60
   5  -2  -7    3.70    0.80
   5  -2  -7    2.60    0.80
  -5  -2   7    2.80    0.70
   5   2   7    5.40    0.80
   6   2  -7   -0.80    0.70
  -6  -2  -7    2.00    0.80
   6  -2   7    2.00    0.70
  -6   2   7    1.40    0.70
   6  -2   7    1.70    0.70
  -6   2   7    2.00    0.80
   6   2  -7    2.00    0.80
   6  -2   7    1.20    0.60
  -6  -2  -7    1.60    0.70
  -6   2   7    0.10    0.70
  -6  -2  -7    2.20    0.60
   6  -2  -7    2.30    0.80
   6  -2  -7    1.00    0.70
   6   2   7    0.90    0.80
  -6  -2   7    0.90    0.60
  -6  -2   7    2.20    0.80
   6   2   7    2.20    0.80
   6  -2  -7    1.40    0.70
  -6  -2   7    1.50    0.60
  -6  -2   7    2.00    0.80
   7  -2   7    1.00    0.80
   7  -2   7    0.60    0.70
   7  -2   7    0.70    0.90
  -7  -2  -7    1.80    0.80
  -7   2   7    0.70    0.90
   7   2  -7   -0.40    0.90
  -7   2   7    0.70    0.90
   7   2  -7    1.00    1.00
  -7  -2  -7    0.30    0.90
   7   2   7    1.70    1.00
  -7  -2   7    0.70    0.90
   7   2   7    1.30    1.00
  -7  -2   7    1.20    0.90
   7   2   7   -0.90    0.80
  -7  -2   7   -0.70    0.80
   7  -2  -7    0.80    0.80
   7  -2  -7    0.50    0.90
   7  -2  -7    0.80    1.00
  -8  -2  -7    2.20    1.20
   8   2  -7    1.40    1.20
   8  -2   7    0.80    1.00
  -8   2   7    1.50    1.00
   8   2  -7    1.50    1.20
   8  -2   7    0.90    0.90
   8  -2   7    1.70    1.30
  -8  -2  -7    1.60    1.20
   8  -2  -7    1.50    1.00
   8   2   7   -0.20    1.30
  -8  -2   7    2.80    1.20
   8  -2  -7    2.50    1.10
   8   2   7    1.60    1.20
   8   2   7    2.40    1.30
  -8  -2   7    2.80    1.20
  -8  -2   7    1.40    1.20
   8  -2  -7   -0.10    1.00
   0   3  -7  129.99    7.50
   0  -3   7  133.29    7.40
   0   3  -7  124.29    7.40
   0  -3   7  137.79    7.50
   0   3  -7  124.09    7.50
   0   3   7  137.99    7.40
   0  -3   7  136.29    7.40
   0  -3  -7  127.89    7.50
   0   3   7  138.29    7.50
   0   3   7  137.09    7.50
   0  -3   7  141.39    7.50
   0  -3  -7  136.69    7.50
   0   3   7  134.79    7.50
   0   3  -7  125.29    7.40
   0  -3  -7  126.89    7.40
   0   3   7  138.49    7.40
   0  -3   7  133.49    7.50
   0  -3  -7  129.69    7.40
  -1   3   7   67.79    4.00
  -1  -3  -7   69.79    3.90
   1   3  -7   71.19    3.90
   1   3  -7   72.99    4.00
  -1  -3  -7   71.49    3.90
   1  -3   7   66.49    3.80
  -1  -3  -7   73.39    4.00
   1   3  -7   69.69    3.90
  -1  -3  -7   70.49    4.00
   1  -3   7   66.09    3.90
  -1   3   7   66.89    3.90
   1   3  -7   72.39    3.90
  -1   3   7   67.29    3.90
   1  -3   7   64.99    3.90
   1  -3  -7   71.99    3.90
   1   3   7   69.09    3.90
  -1  -3   7   72.49    4.10
  -1   3  -7   69.99    3.90
  -1  -3   7   65.89    3.90
   1   3   7   63.99    3.90
  -1  -3   7   61.39    3.90
   1   3   7   70.29    3.90
  -1  -3   7   67.49    3.90
   1   3   7   67.39    3.90
  -1   3  -7   66.69    4.00
   1   3   7   63.99    3.90
   1   3   7   66.89    3.90
  -1   3  -7   70.19    3.90
  -1  -3   7   66.79    4.00
  -1   3  -7   69.59    3.90
  -2   3   7   40.20    2.30
   2  -3   7   39.90    2.30
   2  -3   7   39.60    2.40
  -2   3   7   39.40    2.40
  -2   3   7   39.70    2.40
  -2  -3   7   39.90    2.40
   2   3   7   40.30    2.40
  -2  -3   7   40.00    2.40
  -2  -3   7   42.50    2.40
   2   3   7   43.00    2.40
  -2  -3   7   41.60    2.40
   3  -3   7    5.40    0.50
  -3   3   7    4.80    0.50
   3  -3   7    4.90    0.60
  -3  -3  -7    4.50    0.60
   3   3  -7    4.40    0.60
  -3   3   7    4.90    0.50
   3  -3   7    5.40    0.50
   3  -3   7    4.40    0.50
  -3  -3  -7    4.40    0.60
  -3  -3  -7    4.20    0.60
   3   3  -7    5.00    0.60
   3  -3   7    4.40    0.40
  -3   3   7    6.10    0.70
  -3  -3   7    4.70    0.60
  -3   3  -7    4.80    0.60
  -3  -3   7    4.40    0.60
  -3  -3   7    4.30    0.60
   3  -3  -7    5.20    0.50
   3   3   7    3.60    0.60
  -3   3  -7    4.30    0.50
  -3   3  -7    4.50    0.40
   3   3   7    5.20    0.60
  -3  -3   7    5.00    0.70
   3   3   7    3.90    0.60
   3  -3  -7    4.60    0.50
  -4  -3  -7    2.70    0.60
   4  -3   7    5.00    0.60
   4   3  -7    1.30    0.60
   4  -3   7    4.90    0.70
   4   3  -7    2.00    0.60
  -4  -3  -7    3.10    0.60
  -4  -3  -7    2.80    0.60
  -4   3   7    4.20    0.60
  -4  -3   7    4.00    0.70
  -4  -3   7    5.50    0.80
  -4   3  -7    2.70    0.70
   4  -3  -7    3.20    0.60
  -4   3  -7    2.50    0.40
  -4   3  -7    2.70    0.40
  -4  -3   7    5.30    0.70
   5   3  -7    5.30    1.00
   5  -3   7    6.90    0.90
   5  -3   7    8.30    0.80
  -5   3   7    7.10    0.90
  -5  -3  -7    4.60    0.90
  -5   3   7    6.10    0.90
   5  -3   7    6.70    0.80
  -5  -3  -7    5.60    0.80
  -5   3   7    7.80    0.90
  -5  -3  -7    6.00    0.90
   5   3  -7    5.40    0.90
   5  -3  -7    7.20    0.90
  -5  -3   7    5.60    0.90
   5   3   7    6.20    1.00
   5   3   7    6.40    0.90
  -5  -3   7    4.90    0.80
  -5  -3   7    7.20    0.80
   5  -3  -7    7.90    0.90
  -5  -3   7    6.00    1.00
  -6  -3  -7    2.20    0.80
  -6   3   7    4.80    0.90
   6   3  -7    2.10    0.90
  -6   3   7    4.40    0.80
   6  -3   7    4.20    0.90
  -6   3   7    3.60    0.90
   6  -3   7    3.70    0.80
  -6  -3  -7    3.30    0.80
   6   3  -7    2.10    0.90
   6  -3   7    5.00    0.70
  -6  -3  -7    4.00    1.00
   6   3   7    1.80    0.90
   6  -3  -7    5.30    0.90
   6  -3  -7    3.80    0.80
   6   3   7    2.70    0.90
  -6  -3   7    2.00    0.90
  -6  -3   7    3.50    0.70
  -6  -3   7    3.80    1.00
   6  -3  -7    4.20    0.90
  -6  -3   7    4.70    0.90
  -7  -3  -7    1.00    0.90
   7  -3   7    1.60    0.90
   7   3  -7   -0.30    1.00
  -7   3   7    0.60    0.80
   7   3  -7    0.00    1.10
  -7   3   7   -0.10    0.80
   7  -3   7   -0.30    0.80
  -7  -3  -7    2.40    1.20
   7  -3   7    0.30    0.70
   7  -3  -7   -0.30    0.80
  -7  -3   7    0.00    0.80
   7  -3  -7    0.60    0.80
  -7  -3   7    1.40    1.10
   7   3   7    0.70    1.10
   7   3   7   -0.10    0.90
  -7  -3   7    1.10    0.90
   7  -3  -7    1.10    0.90
   8  -3   7   -0.60    1.00
   8  -3   7    0.30    0.90
  -8  -3  -7    1.80    1.30
  -8  -3  -7    0.00    1.00
   8   3  -7    1.30    1.20
  -8  -3   7   -0.80    0.90
   8   3   7    0.00    1.10
   8  -3  -7    0.90    0.90
   8   3   7    2.80    1.20
   8   3   7    0.00    1.10
   8  -3  -7   -0.60    1.00
   8  -3  -7    0.00    1.00
  -8  -3   7   -0.10    1.10
  -8  -3   7    0.00    1.10
   0   4   7   -0.10    0.30
   0  -4   7    0.30    0.30
   0  -4   7    0.20    0.30
   0  -4  -7    0.10    0.30
   0   4   7    0.70    0.20
   0   4  -7   -0.30    0.50
   0  -4   7    0.00    0.20
   0  -4  -7    0.00    0.20
   0   4  -7   -0.20    0.20
   0   4  -7   -0.20    0.40
   0   4   7    0.00    0.30
   0   4   7    0.70    0.40
   0  -4  -7    0.00    0.20
   0  -4   7    0.20    0.30
   0   4  -7    0.60    0.30
   0   4   7    0.10    0.20
   1  -4   7    1.60    0.30
  -1  -4  -7    0.10    0.30
  -1   4   7    1.40    0.40
   1  -4   7    0.80    0.30
  -1   4   7    1.20    0.40
   1   4  -7   -0.20    0.30
  -1  -4  -7    0.60    0.40
   1   4  -7    0.30    0.30
   1  -4   7    2.00    0.40
  -1  -4  -7    0.50    0.30
   1   4   7    1.70    0.30
  -1  -4   7    1.50    0.40
  -1   4  -7    0.30    0.30
   1   4   7    1.50    0.30
   1  -4  -7    0.40    0.20
   1   4   7    1.20    0.40
   1   4   7    1.80    0.40
  -1   4  -7   -0.10    0.40
  -1   4  -7    0.90    0.30
   1  -4  -7   -0.40    0.30
   1   4   7    0.50    0.30
   2  -4   7    8.40    0.80
  -2   4   7    7.30    0.70
   2   4  -7    8.20    0.80
  -2   4   7    7.10    0.70
   2  -4   7    6.60    0.60
  -2  -4  -7    8.50    0.70
  -2  -4  -7    9.40    0.90
   2   4  -7    9.70    0.80
  -2   4   7    8.10    0.80
  -2   4   7    6.30    0.50
  -2  -4  -7    8.10    0.80
  -2   4  -7    8.00    0.80
  -2  -4   7    8.10    0.80
   2   4   7    7.40    0.80
  -2   4  -7    6.80    0.70
   2   4   7    6.60    0.70
   2  -4  -7    8.50    0.60
   2   4   7    7.40    0.80
  -2  -4   7    7.30    0.70
  -2  -4   7    7.40    0.80
  -2  -4   7    6.90    0.80
   2  -4  -7    8.80    0.60
   2  -4  -7    7.40    0.60
  -2   4  -7    9.30    0.60
   3   4  -7   60.69    4.20
   3  -4   7   71.29    3.90
  -3   4   7   68.09    3.80
   3  -4   7   72.29    4.00
   3  -4   7   60.69    3.80
   3   4  -7   64.09    3.90
  -3   4   7   72.49    4.00
  -3  -4  -7   57.49    3.90
  -3   4   7   71.19    3.90
   3   4  -7   61.09    3.90
  -3   4   7   70.39    3.80
  -3  -4  -7   64.59    4.00
  -3  -4  -7   62.99    3.90
   3  -4   7   67.59    3.80
  -3  -4   7   68.99    4.00
   3   4   7   70.19    3.90
   3  -4  -7   65.89    3.80
   3  -4  -7   66.29    3.80
   3  -4  -7   66.09    4.00
  -3  -4   7   72.09    4.00
  -3  -4   7   73.59    4.00
  -3   4  -7   60.49    3.80
   3   4   7   67.79    3.90
  -3  -4   7   64.69    3.90
  -3   4  -7   63.09    3.80
   4  -4   7    4.00    0.80
   4   4  -7    3.30    0.70
  -4  -4  -7    3.60    0.80
   4   4  -7    5.60    0.90
  -4  -4  -7    5.00    0.80
  -4   4   7    5.00    0.80
   4  -4   7    5.10    0.50
   4   4  -7    4.20    0.70
  -4   4   7    4.80    0.60
  -4   4   7    4.40    0.50
  -4  -4  -7    3.90    0.70
   4  -4   7    4.50    0.60
   4  -4   7    5.20    0.50
   4   4   7    3.70    0.80
  -4   4  -7    4.30    0.50
  -4   4  -7    3.90    0.70
   4   4   7    4.30    0.80
  -4  -4   7    3.70    0.80
   4  -4  -7    4.80    0.60
  -4   4  -7    4.60    0.60
   4  -4  -7    5.20    0.70
  -4  -4   7    3.20    0.80
  -4  -4   7    4.20    0.70
   4   4   7    3.50    0.60
  -4  -4   7    4.10    0.80
   5   4  -7    1.10    0.70
  -5   4   7    4.60    0.80
  -5   4   7    4.70    0.70
  -5  -4  -7    2.40    0.80
   5  -4   7    6.00    0.70
   5   4  -7    3.50    0.90
  -5  -4  -7    3.10    0.80
   5  -4   7    4.90    0.70
   5  -4   7    5.00    0.90
  -5  -4  -7    2.90    0.80
   5   4   7    4.70    0.90
   5  -4  -7    4.10    0.70
  -5   4  -7    3.10    0.60
   5   4   7    5.60    1.00
  -5  -4   7    4.40    0.90
  -5   4  -7    2.90    0.70
  -5  -4   7    5.60    0.80
   5  -4  -7    3.70    0.70
  -5  -4   7    3.90    0.90
  -5  -4   7    2.90    0.90
  -6  -4  -7    0.60    0.90
   6   4  -7    0.10    0.90
  -6   4   7    2.70    0.80
   6   4  -7   -1.10    0.80
  -6   4   7   -0.30    0.70
   6  -4   7   -0.50    0.50
  -6  -4  -7   -0.20    0.80
   6  -4   7    0.40    0.60
   6  -4   7    1.50    0.80
  -6  -4   7   -0.30    0.80
  -6  -4   7   -0.70    0.80
   6  -4  -7    0.20    0.70
  -6  -4   7   -0.10    0.80
   6  -4  -7   -0.90    0.60
   6   4   7    0.00    0.80
   6  -4  -7   -0.60    0.60
  -6   4  -7   -0.40    0.50
   6   4   7    0.10    0.80
  -7  -4  -7    0.50    0.80
  -7   4   7    0.30    0.80
   7   4  -7    0.60    1.10
  -7  -4  -7    3.00    1.10
   7   4  -7    1.40    1.10
   7  -4   7    1.30    0.90
   7  -4   7    1.70    0.80
   7  -4   7    2.10    0.80
   7  -4  -7    1.10    0.90
  -7  -4   7    1.00    1.00
   7   4   7    0.40    1.00
   7  -4  -7    0.40    0.80
  -7  -4   7    0.10    1.00
  -7  -4   7    0.40    1.00
   7   4   7   -0.60    1.00
   0   5  -7  104.19    6.30
   0   5  -7  110.99    6.20
   0  -5   7  108.09    6.30
   0   5   7  108.49    6.10
   0   5   7  106.19    6.20
   0   5   7  112.39    6.10
   0  -5  -7  107.29    6.10
   0   5   7  113.99    6.30
   0  -5  -7  107.99    6.20
   0  -5  -7  109.59    6.10
   0   5  -7  110.79    6.30
   0  -5   7  108.99    6.20
   0   5   7  106.19    6.10
   0   5   7  109.29    6.30
   1   5  -7    3.20    0.60
   1   5  -7    3.10    0.40
  -1  -5  -7    3.80    0.50
  -1   5   7    3.60    0.50
   1   5  -7    2.70    0.40
  -1  -5  -7    3.10    0.60
  -1   5   7    3.60    0.40
   1  -5   7    3.40    0.40
   1  -5   7    3.10    0.50
  -1   5   7    3.00    0.60
   1   5  -7    3.30    0.60
  -1   5   7    3.00    0.60
   1  -5   7    3.70    0.60
   1   5   7    2.40    0.60
   1  -5  -7    3.60    0.60
  -1  -5   7    3.10    0.60
  -1   5  -7    2.90    0.50
  -1  -5   7    2.60    0.60
   1   5   7    3.20    0.60
   1  -5  -7    3.00    0.40
  -1   5  -7    3.20    0.50
  -1  -5   7    3.80    0.50
   1   5   7    3.80    0.50
  -1   5  -7    2.70    0.60
  -2  -5  -7   25.20    1.60
  -2  -5  -7   26.30    1.70
   2  -5   7   20.70    1.40
  -2   5   7   20.40    1.40
  -2   5   7   19.90    1.50
   2   5  -7   26.30    1.70
   2   5  -7   24.90    1.60
   2  -5   7   20.10    1.60
   2   5  -7   25.40    1.50
  -2   5   7   21.10    1.60
   2   5   7   19.70    1.60
   2  -5  -7   25.40    1.40
  -2   5  -7   25.00    1.50
  -2   5  -7   25.80    1.70
  -2  -5   7   20.20    1.60
   2  -5  -7   26.10    1.40
  -2  -5   7   19.90    1.50
   2   5   7   19.50    1.50
  -2  -5   7   18.20    1.50
   2   5   7   21.40    1.60
  -3  -5  -7   27.10    2.00
   3   5  -7   30.40    1.90
   3  -5   7   27.20    1.90
  -3   5   7   27.10    1.90
  -3   5   7   27.90    1.80
   3   5  -7   26.10    1.90
  -3  -5  -7   23.00    1.90
  -3   5   7   26.20    1.80
   3   5  -7   28.00    2.00
   3  -5   7   27.70    1.70
  -3  -5   7   26.00    2.00
   3  -5  -7   28.00    1.70
  -3   5  -7   27.00    1.80
   3   5   7   25.30    1.90
   3   5   7   29.20    2.00
  -3  -5   7   27.60    1.90
   3  -5  -7   27.10    1.70
   3   5   7   27.80    1.90
  -3  -5   7   30.00    1.90
  -3   5  -7   31.50    1.90
   4   5  -7    1.90    0.80
   4   5  -7    0.80    0.70
  -4   5   7    2.70    0.60
   4  -5   7    2.40    0.70
   4   5  -7    1.80    0.60
  -4  -5  -7    0.40    0.70
   4  -5   7    3.20    0.40
  -4  -5  -7    1.10    0.70
  -4   5   7    3.20    0.60
  -4   5   7    2.20    0.80
  -4   5   7    2.80    0.50
  -4  -5   7    2.00    0.70
  -4  -5   7    2.90    0.80
   4  -5  -7    1.30    0.50
   4   5   7    1.80    0.70
  -4  -5   7    2.70    0.90
   4  -5  -7    0.80    0.50
  -4   5  -7    0.20    0.50
   4   5   7    2.00    0.80
   4   5   7    2.10    0.60
  -4   5  -7    1.40    0.40
  -4  -5   7    2.40    0.80
  -4   5  -7    0.90    0.60
   5   5  -7    0.20    0.70
   5   5  -7    0.30    0.90
   5  -5   7    0.40    0.70
   5  -5   7    0.30    0.40
  -5  -5  -7    0.70    0.80
  -5   5   7    0.60    0.50
  -5  -5  -7    1.30    0.80
   5  -5   7   -0.10    0.50
  -5   5   7   -0.20    0.60
  -5   5   7    0.30    0.50
  -5   5  -7    1.40    0.70
  -5   5  -7    0.80    0.60
  -5   5  -7    0.80    0.50
  -5  -5   7    1.50    0.90
  -5  -5   7    0.50    0.80
   5  -5  -7    0.70    0.60
   5   5   7    0.20    0.70
   5   5   7    2.00    0.80
  -5  -5   7   -0.60    0.70
   5  -5  -7    0.20    0.50
   6   5  -7    2.20    1.10
   6   5  -7    0.80    1.00
   6  -5   7    3.50    0.70
  -6   5   7    4.70    1.00
   6  -5   7    2.30    0.90
  -6  -5  -7    1.10    1.00
  -6  -5  -7    1.60    1.00
  -6  -5   7    2.80    1.10
  -6  -5   7    1.50    1.00
   6   5   7    2.90    1.00
  -6   5  -7    1.60    0.80
   6   5   7    3.20    1.20
   6  -5  -7    2.30    0.90
   6  -5  -7    3.60    0.80
  -6   5  -7    3.10    0.70
   6  -5  -7    1.70    0.70
  -6  -5   7    2.50    1.10
  -7   5   7    0.40    0.80
   7   5  -7    0.80    1.10
   7  -5   7   -1.60    0.80
   7   5  -7    0.90    1.10
  -7  -5  -7    1.20    1.10
  -7  -5  -7    0.10    1.00
   7  -5  -7   -0.20    0.70
  -7  -5   7   -0.10    1.00
   7  -5  -7    0.30    0.80
  -7  -5   7   -0.40    1.00
   7   5   7   -1.00    1.00
   7  -5  -7   -0.20    0.80
  -7  -5   7   -1.10    1.00
   7   5   7    0.00    1.00
   0  -6   7    1.10    0.50
   0  -6   7    0.40    0.50
   0   6  -7    0.50    0.60
   0  -6  -7    0.00    0.40
   0  -6  -7    0.50    0.50
   0   6   7    0.80    0.60
   0   6  -7   -0.10    0.50
  -1   6   7    8.60    0.90
  -1  -6  -7    8.10    0.80
   1   6  -7    7.80    0.70
   1   6  -7    8.30    1.00
   1  -6   7    7.20    0.80
  -1   6   7    6.60    0.90
   1   6  -7   10.20    1.00
   1  -6   7    6.80    0.90
  -1   6   7    8.20    1.00
  -1   6   7    7.50    0.60
   1   6   7    8.30    1.00
   1   6   7    7.50    0.80
  -1   6  -7    8.10    0.90
  -1  -6   7    8.30    1.00
  -1   6  -7    8.30    1.00
  -1  -6   7    6.20    0.70
   1  -6  -7    7.40    0.80
  -1  -6   7    7.10    0.90
   1   6   7    7.70    1.00
  -1   6  -7    5.30    0.80
   2   6  -7    9.50    1.10
   2   6  -7   10.60    1.10
  -2   6   7    9.10    1.00
  -2  -6  -7    7.00    0.90
   2  -6   7    7.80    0.90
  -2   6   7    9.60    0.90
  -2   6   7    8.80    0.70
  -2   6   7   10.80    1.10
   2  -6   7   12.20    1.00
   2   6  -7    8.60    0.90
  -2  -6  -7    7.70    1.10
  -2   6  -7    8.80    1.00
   2   6   7    9.40    1.10
   2  -6  -7    8.40    0.70
  -2  -6   7   10.50    1.10
  -2  -6   7   10.50    1.10
   2  -6  -7    7.20    0.70
   2   6   7   11.10    1.10
   2   6   7    8.60    0.90
  -2   6  -7    8.30    0.80
  -2  -6   7    9.00    0.90
  -2   6  -7    8.40    1.00
  -3  -6  -7   34.40    2.20
   3   6  -7   30.40    2.20
   3   6  -7   32.60    2.30
   3  -6   7   31.40    2.30
  -3  -6  -7   29.60    2.30
   3   6  -7   33.00    2.20
  -3   6   7   33.60    2.20
  -3   6   7   33.10    2.20
  -3   6   7   33.50    2.20
  -3   6  -7   31.30    2.00
  -3  -6   7   30.90    2.30
  -3  -6   7   33.60    2.20
  -3  -6   7   32.30    2.30
   3   6   7   34.40    2.20
   3   6   7   32.10    2.30
  -3   6  -7   27.70    2.20
   3   6   7   35.20    2.30
  -3   6  -7   33.40    2.20
   3  -6  -7   31.60    2.00
   4   6  -7    1.00    0.70
  -4   6   7    2.50    0.80
   4  -6   7    0.60    0.80
  -4  -6  -7    0.70    0.80
  -4   6   7    1.60    0.60
   4   6  -7    2.20    0.90
  -4  -6  -7    1.50    0.90
   4   6  -7   -0.10    0.70
  -4   6   7    2.00    0.60
   4   6   7    0.40    0.60
  -4   6  -7    1.80    0.60
  -4   6  -7    1.70    0.50
  -4   6  -7    1.90    0.70
   4   6   7    1.20    0.80
   4   6   7    2.40    0.80
  -4  -6   7    1.50    0.80
   4  -6  -7    2.50    0.60
  -4  -6   7    1.00    0.70
  -4  -6   7    2.40    0.90
   5   6  -7    1.30    0.90
  -5  -6  -7    1.20    1.00
  -5   6   7    0.90    0.60
   5  -6   7    2.50    0.50
  -5   6   7    1.60    0.80
   5  -6   7    2.40    0.90
  -5  -6  -7    0.20    0.90
  -5   6   7    2.70    0.70
   5   6  -7    1.70    1.00
  -5   6  -7    1.10    0.50
  -5  -6   7    1.70    1.00
  -5   6  -7    1.50    0.70
   5   6   7    1.30    0.90
   5   6   7    0.20    0.90
   5  -6  -7    1.00    0.60
  -5  -6   7   -0.30    0.90
  -5  -6   7    1.30    1.00
  -5   6  -7    2.00    0.80
   6   6  -7   -0.10    1.00
  -6   6   7    0.90    0.80
  -6   6   7    1.50    0.90
  -6  -6  -7    0.60    1.00
   6   6  -7    1.30    1.10
  -6  -6  -7    0.40    1.00
  -6   6  -7   -0.10    0.80
  -6  -6   7    0.90    1.00
   6   6   7    0.90    1.10
   6  -6  -7    0.50    0.70
   6   6   7   -0.10    0.90
  -6  -6   7    1.00    1.10
  -6  -6   7   -1.20    1.00
   0  -7   7   17.40    1.30
   0  -7  -7   15.40    1.40
   0   7  -7   13.50    1.40
   0   7   7   14.60    1.40
   0  -7  -7   15.20    1.20
   0   7   7   16.00    1.40
   0  -7   7   13.90    1.40
   0   7  -7   15.50    1.50
  -1   7   7   14.30    1.40
  -1  -7  -7   11.40    1.40
   1  -7   7   11.80    1.20
  -1   7   7   12.80    1.30
   1   7  -7   12.70    1.00
  -1   7   7   10.70    1.20
   1   7  -7   12.70    1.40
   1  -7   7   11.90    1.10
   1   7  -7   13.10    1.30
  -1  -7  -7   13.60    1.10
  -1  -7   7   11.70    1.20
   1   7   7   11.70    1.30
  -1  -7   7   12.40    1.30
   1  -7  -7   12.30    1.10
   1  -7  -7   11.80    0.90
   1   7   7   10.90    1.00
  -1   7  -7   11.70    1.20
  -1   7  -7   14.20    1.40
   1   7   7   13.10    1.40
   2   7  -7    3.50    0.90
  -2  -7  -7    3.30    0.90
   2  -7   7    3.90    0.80
  -2   7   7    3.50    0.80
   2   7  -7    4.90    0.70
   2   7  -7    4.30    1.00
  -2   7   7    4.60    0.90
  -2   7   7    4.00    0.80
  -2  -7  -7    4.20    0.80
  -2   7  -7    5.80    0.90
   2   7   7    3.10    0.90
   2   7   7    3.90    0.70
  -2   7  -7    5.70    1.00
   2   7   7    4.20    0.90
  -2  -7   7    4.00    0.90
  -2  -7   7    4.40    1.00
   2  -7  -7    5.50    0.60
  -2   7  -7    5.10    0.70
  -3   7   7   13.00    1.40
   3   7  -7   15.00    1.50
   3  -7   7   15.80    1.40
  -3  -7  -7   12.90    1.60
   3   7  -7   12.60    1.50
   3   7  -7   14.10    1.60
  -3   7   7   16.90    1.40
  -3  -7  -7   14.10    1.40
   3   7   7   16.50    1.40
   3   7   7   15.90    1.50
   3   7   7   15.10    1.70
  -3  -7   7   15.30    1.50
  -3  -7   7   13.60    1.30
  -3   7  -7   15.30    1.20
  -3   7  -7   16.50    1.50
  -3  -7   7   14.80    1.50
  -3   7  -7   15.60    1.80
   3  -7  -7   14.30    1.10
   4  -7   7    0.70    0.70
   4   7  -7    0.00    0.70
  -4  -7  -7    1.80    1.00
  -4   7   7    0.60    0.70
   4   7  -7   -0.60    0.90
  -4   7   7    1.50    0.70
  -4  -7  -7    0.90    0.80
  -4   7  -7    0.00    0.80
   4   7   7   -0.20    0.80
  -4   7  -7   -0.20    0.50
  -4  -7   7   -0.50    0.80
   4   7   7    1.20    0.90
   4  -7  -7    0.80    0.50
  -4  -7   7   -0.90    0.90
  -4  -7   7    0.00    0.80
   5   7  -7    0.60    1.00
  -5   7   7    0.30    0.80
  -5  -7  -7    0.10    0.90
   5   7  -7    0.30    0.90
   5  -7   7    1.10    0.80
  -5  -7  -7    0.50    1.00
  -5   7   7    2.40    0.90
  -5  -7   7    0.90    1.10
  -5   7  -7    1.80    0.90
   5   7   7    2.20    1.00
  -5  -7   7    0.50    1.10
   5   7   7    2.60    1.10
   6  -7   7    0.40    1.00
  -6   7   7    3.20    1.10
   6   7  -7    1.00    1.40
  -6  -7  -7    0.50    1.10
   6   7  -7    0.30    1.00
  -6  -7  -7   -0.60    1.00
   6   7   7    1.80    1.10
  -6   7  -7    0.50    1.10
  -6  -7   7   -0.10    1.10
   6   7   7    1.40    1.30
   0  -8   7   -0.80    0.70
   0   8  -7   -0.80    0.80
   0   8   7    0.10    0.80
   0  -8   7    0.50    0.60
   0   8  -7   -1.40    0.80
   0  -8  -7    1.20    0.50
   0   8   7   -0.60    0.80
  -1  -8  -7    2.80    0.80
   1  -8   7    3.80    0.90
  -1   8   7    3.40    0.90
  -1   8   7    1.20    0.80
   1   8  -7    3.40    0.90
   1   8  -7    2.70    1.00
  -1   8  -7    3.10    1.00
  -1  -8   7    2.70    0.80
   1   8   7    2.30    1.00
  -1  -8   7    1.50    0.80
   1   8   7    2.30    0.90
   1  -8  -7    2.50    0.60
  -2  -8  -7    6.10    1.10
   2   8  -7    5.80    1.20
  -2  -8  -7    7.20    1.00
  -2   8   7    9.70    1.20
   2   8  -7    5.60    1.20
   2  -8   7   10.00    1.10
   2   8  -7    7.70    1.00
  -2   8  -7    5.90    0.90
  -2   8  -7    7.90    1.40
  -2  -8   7    9.40    1.40
  -2  -8   7    8.80    1.20
   2   8   7    7.70    1.00
   2  -8  -7    7.30    0.80
   2   8   7    7.30    1.20
   3   8  -7    4.00    1.00
  -3   8   7    5.00    1.00
   3  -8   7    7.00    1.10
  -3   8   7    5.50    1.10
   3   8  -7    5.90    1.20
  -3  -8  -7    4.00    1.10
  -3  -8  -7    4.80    1.00
  -3  -8   7    4.10    1.20
   3   8   7    5.60    1.10
   3   8   7    4.80    1.30
  -3   8  -7    6.60    1.10
  -3   8  -7    4.30    0.80
   3   8   7    4.70    1.40
  -3  -8   7    4.50    1.20
   4   8  -7    1.40    1.10
  -4  -8  -7    0.50    1.10
  -4   8   7    1.30    0.90
   4   8  -7    0.30    0.90
   4  -8   7    1.50    0.80
  -4   8   7    0.80    0.90
  -4  -8  -7    1.70    1.20
  -4  -8   7    1.40    1.10
   4   8   7    0.80    0.90
   4   8   7    1.60    1.20
  -4  -8   7    1.90    1.10
  -4   8  -7    0.80    1.00
  -5   8   7    0.70    0.90
   5   8  -7   -0.80    1.00
  -5   8   7    0.50    1.10
   5   8  -7   -0.20    1.10
  -5  -8  -7    1.00    1.10
  -5  -8  -7    0.30    1.00
   5   8   7   -0.30    0.90
  -5  -8   7   -0.20    1.10
  -5  -8   7    1.60    1.20
   0  -9  -7    0.30    0.60
   0   9   7   -1.40    0.90
   0   9  -7   -0.40    0.90
   0  -9   7    0.90    0.80
   0   9   7   -0.80    0.80
   0   9  -7   -0.50    0.90
   1   9  -7    2.00    1.00
   1   9  -7    4.20    1.20
   1  -9   7    3.00    0.90
  -1   9   7    1.90    1.10
  -1   9   7    1.40    1.00
  -1  -9  -7    2.90    0.70
  -1   9  -7    2.70    0.90
   1   9   7    1.30    1.00
  -1   9  -7    2.70    1.10
  -1  -9   7    1.10    0.90
   1   9   7    2.70    1.20
   2   9  -7   -0.60    0.90
  -2   9   7    0.80    1.00
   2   9  -7   -0.40    1.10
   2  -9   7    0.90    0.80
  -2  -9  -7   -0.80    0.70
  -2   9   7    1.10    0.90
   2   9   7    0.70    1.10
   2   9   7   -0.40    0.90
  -2  -9   7   -1.40    0.80
  -2   9  -7    0.00    0.70
  -2   9  -7   -0.20    1.00
  -3   9   7    1.10    0.90
  -3   9   7    0.90    0.90
   3   9  -7    1.70    1.10
   3   9  -7    1.40    0.90
   3  -9   7    2.80    0.90
  -3   9  -7    1.60    1.10
  -3  -9   7    1.90    1.10
   3   9   7    1.00    0.80
   3   9   7    3.20    1.40
  -3  -9   7    1.60    1.10
   4  -9   7    0.90    0.90
  -4  -9  -7    2.20    1.10
   4   9  -7    1.90    1.30
  -4   9   7   -0.80    0.90
  -4  -9  -7   -0.80    1.30
  -4   9   7    1.10    1.00
  -4   9  -7    0.30    1.00
   4   9   7    1.60    1.30
  -4  -9   7   -0.80    1.10
  -4  -9   7    0.40    1.20
   4   9   7   -0.40    1.10
   0 -10   7   -0.10    0.90
   0  10   7    1.00    1.00
   0  10   7    1.00    1.00
   0  10  -7    0.50    1.00
  -1  10   7    0.30    1.00
  -1  10   7    2.30    1.20
   1  10  -7    1.70    1.20
   1  10  -7    1.80    1.10
  -1 -10   7    1.90    1.00
  -1  10  -7    1.50    1.20
  -1  10  -7    2.10    1.00
   1  10   7    0.30    1.10
   2  10  -7    1.70    1.20
  -2  10   7    4.80    1.20
  -2  10   7    0.90    1.00
  -2 -10   7    2.40    1.20
   2  10   7    2.20    1.30
  -2  10  -7    2.00    1.20
   0   0   8  249.97   13.10
   0   0   8  248.28   13.10
   0   0  -8  218.08   13.10
   0   0  -8  223.78   13.10
   0   0   8  251.67   13.10
   0   0  -8  228.38   13.10
   0   0  -8  226.18   13.10
   0   0   8  249.48   13.10
   0   0   8  246.98   13.10
   0   0  -8  218.68   13.10
   1   0   8    0.10    0.10
   1   0   8    0.40    0.20
   1   0  -8    0.10    0.10
  -1   0   8    0.40    0.20
   1   0  -8    0.20    0.10
   1   0   8    0.40    0.20
  -1   0  -8    0.30    0.20
   1   0   8    0.30    0.20
  -1   0   8    0.10    0.10
  -1   0   8    0.20    0.20
  -1   0  -8    0.00    0.10
   1   0  -8   -0.10    0.10
  -1   0  -8    0.10    0.10
   1   0  -8    0.00    0.10
  -1   0  -8    0.30    0.20
   1   0   8    0.20    0.10
  -1   0   8    0.40    0.20
   1   0  -8    0.20    0.10
  -1   0   8    0.60    0.10
  -2   0   8  168.28    9.50
  -2   0  -8  176.38    9.50
  -2   0   8  161.68    9.40
   2   0   8  155.98    9.50
  -2   0  -8  173.68    9.50
   2   0  -8  171.78    9.50
   2   0   8  163.18    9.40
  -2   0  -8  175.58    9.40
   2   0  -8  172.08    9.50
  -2   0   8  167.18    9.50
   2   0   8  166.88    9.50
  -2   0  -8  168.98    9.50
   2   0   8  163.18    9.40
   2   0   8  161.88    9.50
   2   0   8  169.98    9.40
  -2   0   8  177.58    9.50
   2   0  -8  187.18    9.50
  -2   0   8  169.28    9.50
  -2   0  -8  174.08    9.50
   3   0  -8   -0.50    0.30
  -3   0  -8    0.20    0.30
  -3   0   8    0.10    0.30
   3   0   8    0.00    0.20
   3   0   8    0.10    0.30
  -3   0   8   -0.20    0.30
  -3   0  -8    0.40    0.30
  -3   0  -8    0.10    0.20
   3   0   8    0.00    0.30
  -3   0  -8    0.00    0.30
   3   0   8   -0.20    0.20
  -3   0   8    0.20    0.30
  -4   0   8   15.50    1.20
  -4   0  -8   19.70    1.30
   4   0   8   16.40    1.30
  -4   0   8   16.20    1.20
  -4   0  -8   20.30    1.20
  -4   0   8   14.70    1.30
   4   0  -8   20.70    1.30
   4   0   8   16.20    1.20
   4   0   8   14.40    1.20
  -5   0   8   -0.40    0.50
   5   0   8    0.30    0.50
   5   0  -8    0.10    0.50
  -5   0   8    0.70    0.50
  -5   0   8   -0.20    0.50
  -5   0  -8   -0.20    0.40
  -5   0  -8   -0.10    0.60
   5   0   8   -0.40    0.50
   5   0   8   -0.10    0.50
   5   0  -8    0.60    0.60
   6   0   8   16.40    1.40
   6   0   8   13.90    1.30
  -6   0  -8   15.50    1.20
   6   0  -8   15.20    1.50
  -6   0   8   14.70    1.50
   6   0   8   15.90    1.50
  -6   0  -8   15.10    1.50
  -6   0  -8   16.30    1.20
   6   0  -8   15.50    1.50
  -6   0   8   14.50    1.50
  -7   0  -8   -0.70    0.60
   7   0   8   -0.50    0.70
   7   0   8   -0.70    0.80
   7   0  -8    1.80    1.00
  -7   0  -8    0.10    0.90
   7   0  -8    0.00    0.90
  -7   0   8   -0.30    0.80
   7   0   8    1.20    0.90
  -7   0  -8   -0.30    0.60
  -8   0  -8    1.40    0.90
   8   0   8    1.00    1.10
   8   0   8    1.30    1.10
  -8   0   8    0.80    1.00
   8   0  -8    0.50    1.00
   8   0   8   -0.40    1.00
   8   0  -8    0.30    1.00
  -8   0   8    0.40    1.10
   8   0  -8    0.60    1.10
  -8   0  -8   -0.20    1.00
   0   1  -8    0.10    0.10
   0  -1   8   -0.10    0.20
   0   1  -8    0.00    0.10
   0   1  -8    0.10    0.20
   0   1   8    0.40    0.10
   0  -1  -8    0.10    0.20
   0  -1  -8    0.20    0.20
   0  -1   8    0.10    0.10
   0   1   8    0.50    0.20
   0  -1   8    0.10    0.10
   0  -1  -8    0.10    0.20
   0   1   8    0.20    0.10
   0   1   8    0.30    0.10
   0  -1  -8    0.20    0.10
   0   1  -8    0.10    0.20
   0   1  -8    0.00    0.10
   0   1   8    0.30    0.20
   0  -1   8    0.10    0.10
   0   1   8    0.10    0.20
   0   1  -8    0.10    0.10
   0  -1  -8    0.10    0.10
   0  -1   8    0.50    0.20
  -1  -1  -8  191.48   11.10
  -1   1   8  203.28   11.10
   1   1  -8  189.58   11.10
  -1  -1  -8  192.48   11.10
  -1   1   8  199.68   11.00
   1  -1   8  199.48   11.10
  -1  -1  -8  197.18   11.10
  -1   1   8  198.08   11.10
   1   1  -8  195.38   11.10
  -1   1   8  204.88   11.10
   1  -1   8  200.58   11.10
   1  -1   8  203.88   11.10
   1   1  -8  199.28   11.10
  -1  -1  -8  192.68   11.10
   1  -1   8  200.58   11.10
  -1  -1  -8  195.88   11.10
   1   1  -8  193.88   11.10
   1   1  -8  201.28   11.10
   1   1  -8  201.08   11.10
  -1   1   8  200.08   11.10
   1  -1  -8  202.38   11.10
   1  -1  -8  201.58   11.00
  -1   1  -8  196.98   11.10
  -1  -1   8  200.18   11.10
  -1  -1   8  201.88   11.10
   1   1   8  203.18   11.10
   1  -1  -8  198.38   11.10
   1  -1  -8  200.28   11.00
  -1   1  -8  199.68   11.10
   1   1   8  196.18   11.10
  -1  -1   8  205.98   11.10
   1  -1  -8  206.38   11.00
  -1   1  -8  198.68   11.10
   1   1   8  200.48   11.10
   1   1   8  197.48   11.10
   1   1   8  202.48   11.10
  -1  -1   8  204.48   11.10
  -1  -1   8  194.78   11.10
   1   1   8  195.58   11.10
   2  -1   8   27.80    1.50
   2   1  -8   22.30    1.40
   2   1  -8   20.70    1.50
  -2   1   8   26.70    1.50
   2   1  -8   21.90    1.50
   2   1  -8   24.00    1.40
  -2  -1  -8   22.50    1.50
   2  -1   8   24.80    1.40
  -2  -1  -8   21.80    1.50
  -2   1   8   27.10    1.40
   2  -1   8   25.00    1.50
  -2   1   8   25.40    1.50
   2   1  -8   22.30    1.50
  -2  -1  -8   24.40    1.50
   2  -1   8   25.70    1.40
   2  -1   8   26.10    1.50
   2   1  -8   22.00    1.50
  -2  -1  -8   22.80    1.50
  -2  -1   8   26.80    1.50
  -2  -1   8   28.40    1.50
   2   1   8   27.30    1.50
   2   1   8   23.30    1.50
  -2  -1   8   25.80    1.50
  -2   1  -8   24.80    1.40
  -2   1  -8   23.40    1.50
   2   1   8   23.90    1.40
  -2  -1   8   25.80    1.50
   2   1   8   25.10    1.50
   2   1   8   26.90    1.50
  -2  -1   8   27.30    1.50
   2  -1  -8   22.90    1.50
   2   1   8   25.40    1.50
   2  -1  -8   22.80    1.50
  -2   1  -8   22.40    1.40
   2  -1  -8   23.70    1.40
   3  -1   8  246.28   14.00
  -3   1   8  249.48   14.00
   3  -1   8  252.27   14.00
  -3   1   8  252.27   14.00
  -3  -1  -8  253.47   14.00
  -3  -1  -8  252.27   14.00
   3   1  -8  252.07   14.00
  -3  -1  -8  262.47   14.00
   3  -1   8  238.78   13.90
  -3   1   8  248.58   14.00
  -3  -1   8  244.98   14.00
  -3  -1   8  256.57   14.00
  -3   1  -8  259.07   13.90
   3   1   8  250.27   14.00
  -3  -1   8  244.48   14.00
  -3  -1   8  247.78   14.00
  -3   1  -8  254.47   14.00
  -3  -1   8  236.08   13.90
   3  -1  -8  258.17   14.00
   3   1   8  244.38   14.00
  -3   1  -8  262.27   13.90
   4  -1   8   24.20    1.70
  -4   1   8   25.90    1.70
  -4   1   8   28.10    1.70
   4  -1   8   25.80    1.70
  -4  -1  -8   25.40    1.70
   4   1  -8   24.30    1.70
  -4  -1  -8   24.70    1.60
   4  -1   8   25.10    1.60
  -4   1   8   27.20    1.70
  -4  -1  -8   25.20    1.60
   4   1   8   27.50    1.70
   4   1   8   24.80    1.60
  -4   1  -8   22.90    1.60
  -4  -1   8   26.10    1.60
  -4  -1   8   24.90    1.70
  -4   1  -8   27.60    1.70
  -4  -1   8   27.10    1.70
   4  -1  -8   24.90    1.70
  -4  -1   8   25.90    1.60
  -4  -1   8   24.70    1.70
  -4   1  -8   24.80    1.50
  -5  -1  -8   12.20    1.10
   5   1  -8   11.70    1.10
  -5   1   8   10.70    1.10
   5  -1   8    9.70    1.00
   5   1  -8   10.00    1.10
  -5   1   8    8.30    1.00
   5  -1   8    9.10    1.00
  -5   1   8    9.50    1.00
  -5  -1  -8   10.80    0.90
   5  -1   8    9.40    0.90
  -5  -1  -8    9.80    0.90
   5   1   8    8.00    1.00
   5  -1  -8   10.30    1.00
   5   1   8    9.50    1.10
  -5  -1   8    7.40    0.80
  -5  -1   8    8.70    0.80
  -5  -1   8   10.10    1.10
  -5  -1   8    7.10    0.90
   5  -1  -8   10.10    1.10
   5   1   8   10.30    1.00
  -5   1  -8    8.70    0.80
  -5   1  -8    9.90    0.80
  -5   1  -8    9.80    1.10
  -6  -1  -8    0.30    0.50
   6  -1   8   -0.40    0.50
  -6   1   8    1.10    0.70
  -6  -1  -8   -0.40    0.60
   6  -1   8   -0.40    0.70
   6  -1   8    0.70    0.60
   6   1  -8    0.00    0.60
  -6  -1  -8   -0.10    0.50
  -6   1   8    0.00    0.70
  -6   1   8    0.70    0.70
   6   1  -8   -0.10    0.70
  -6   1  -8    0.60    0.50
   6   1   8    0.10    0.70
   6  -1  -8    0.90    0.70
   6   1   8    0.10    0.70
  -6  -1   8    0.10    0.50
   6  -1  -8   -0.10    0.70
   6   1   8   -0.10    0.60
  -6  -1   8   -1.10    0.60
   6  -1  -8    0.50    0.70
  -6   1  -8   -0.10    0.70
  -6  -1   8    1.00    0.80
  -6  -1   8   -0.10    0.40
  -7  -1  -8    3.40    0.80
   7   1  -8    3.10    1.10
  -7   1   8    2.80    0.90
  -7  -1  -8    2.60    0.90
   7  -1   8    3.50    1.10
  -7  -1  -8    2.70    1.10
   7   1  -8    4.10    1.10
  -7   1   8    2.10    1.00
   7  -1   8    2.80    0.80
  -7  -1   8    3.60    1.10
   7  -1  -8    4.20    1.20
  -7  -1   8    2.60    0.70
  -7  -1   8    1.80    0.70
  -7  -1   8    3.80    1.10
   7   1   8    3.60    1.00
   7  -1  -8    2.50    1.00
   7  -1  -8    2.40    1.00
  -7   1  -8    3.40    0.80
  -7   1  -8    3.40    1.00
  -7   1  -8    3.30    0.70
   7   1   8    3.40    1.00
   7   1   8    3.30    1.00
   8   1  -8   -0.10    1.10
   8  -1   8    1.10    1.00
  -8   1   8    0.00    1.20
   8  -1   8    0.30    0.90
   8   1  -8    0.50    1.10
  -8  -1  -8    0.00    0.90
  -8   1   8   -0.30    0.90
  -8  -1  -8    0.30    1.10
   8  -1   8   -0.40    1.00
   8   1   8    0.50    0.90
   8   1   8    0.10    1.10
  -8  -1   8    0.30    0.80
   8  -1  -8    1.40    1.10
   8  -1  -8   -0.10    1.00
  -8  -1   8   -0.80    1.00
   8   1   8   -0.90    1.00
   8  -1  -8    0.20    1.10
  -8   1  -8    1.00    1.10
  -8  -1   8   -0.10    1.00
   0  -2  -8  138.69    8.70
   0   2  -8  141.29    8.70
   0  -2  -8  140.39    8.70
   0   2  -8  141.59    8.70
   0   2   8  173.98    8.70
   0  -2   8  174.28    8.80
   0  -2   8  170.18    8.70
   0  -2   8  171.98    8.80
   0  -2   8  173.88    8.70
   0   2  -8  140.49    8.80
   1   2  -8  105.49    6.10
   1  -2   8  114.59    6.10
  -1   2   8  107.99    6.10
   1   2  -8  100.09    6.10
  -1  -2  -8  101.19    6.10
   1  -2   8  112.29    6.10
  -1  -2  -8  102.79    6.00
   1  -2   8  102.19    6.10
   1   2  -8  106.79    6.10
  -1  -2  -8   99.99    6.10
   1  -2   8  110.89    6.10
   1   2  -8  102.29    6.10
  -1   2   8  113.59    6.10
  -1  -2  -8  107.59    6.10
  -1  -2  -8  104.79    6.10
  -1   2   8  116.39    6.20
   1   2  -8  106.89    6.10
  -1   2   8  113.69    6.10
   1   2   8  104.89    6.10
   1  -2  -8  107.99    6.10
  -1  -2   8  114.49    6.10
  -1   2  -8  106.79    6.10
   1   2   8  116.69    6.10
  -1  -2   8  112.69    6.10
   1  -2  -8  105.39    6.10
   1   2   8  111.79    6.10
   1  -2  -8  106.49    6.10
  -1  -2   8  113.69    6.10
   1  -2  -8  105.79    6.00
   1   2   8  109.19    6.00
  -1  -2   8  110.99    6.10
  -1   2  -8  102.09    6.00
  -1  -2   8  113.59    6.10
  -2  -2  -8   62.59    3.50
   2  -2   8   59.79    3.40
  -2   2   8   59.99    3.40
  -2   2   8   58.89    3.40
   2  -2   8   61.39    3.50
  -2   2   8   59.39    3.40
   2  -2   8   56.79    3.40
  -2  -2  -8   63.09    3.50
  -2   2   8   58.29    3.40
   2   2  -8   64.59    3.50
  -2  -2  -8   60.49    3.50
   2   2  -8   62.19    3.50
  -2   2   8   58.49    3.50
  -2   2  -8   61.39    3.50
   2  -2  -8   61.79    3.40
   2   2   8   57.19    3.50
  -2  -2   8   56.99    3.50
  -2   2  -8   60.79    3.40
   2  -2  -8   62.89    3.40
   2   2   8   59.49    3.50
   2  -2  -8   63.29    3.40
  -2  -2   8   58.79    3.50
  -2   2  -8   61.19    3.40
   2   2   8   58.19    3.50
  -2  -2   8   60.99    3.50
  -2  -2   8   55.79    3.50
  -3   2   8    7.30    0.70
  -3  -2  -8    6.90    0.70
  -3  -2  -8    7.40    0.70
   3  -2   8    8.50    0.70
  -3   2   8    7.10    0.70
   3  -2   8    7.90    0.50
  -3   2   8    7.10    0.70
   3   2  -8    7.80    0.80
   3  -2   8    8.00    0.70
   3   2  -8    7.40    0.60
   3  -2   8    6.80    0.60
  -3  -2  -8    6.30    0.70
  -3   2  -8    8.00    0.60
  -3  -2   8    8.00    0.70
  -3  -2   8    8.30    0.70
   3   2   8    7.30    0.70
  -3  -2   8    7.90    0.90
   3   2   8    7.40    0.60
   3  -2  -8    7.20    0.60
  -3  -2   8    7.90    0.70
  -3   2  -8    7.30    0.60
   3  -2  -8    7.30    0.60
   3   2   8    7.50    0.70
   4  -2   8    3.60    0.70
  -4   2   8    4.20    0.70
   4  -2   8    4.40    0.60
   4  -2   8    5.60    0.70
  -4  -2  -8    6.40    0.80
  -4   2   8    4.70    0.60
  -4  -2  -8    6.40    0.70
   4  -2   8    5.50    0.60
   4   2  -8    5.40    0.70
  -4   2   8    4.00    0.60
   4   2   8    4.40    0.70
  -4  -2   8    6.00    0.80
  -4  -2   8    4.90    0.60
  -4   2  -8    6.80    0.60
  -4  -2   8    5.30    0.60
   4   2   8    4.10    0.70
  -4   2  -8    6.40    0.50
  -4  -2   8    4.50    0.70
   4  -2  -8    6.80    0.70
   5   2  -8   13.60    1.30
  -5   2   8   11.40    1.10
   5  -2   8   11.00    1.10
   5  -2   8   12.20    1.00
  -5  -2  -8   12.00    1.10
   5   2  -8   11.80    1.20
  -5  -2  -8   12.30    1.20
   5  -2   8   13.60    1.10
  -5  -2  -8   13.50    1.10
  -5   2   8   10.20    1.10
  -5  -2   8   13.00    1.20
   5  -2  -8   14.80    1.20
  -5  -2   8   11.90    1.20
   5  -2  -8   12.20    1.10
  -5  -2   8   12.30    1.00
   5   2   8   12.70    1.20
   5   2   8   15.40    1.20
  -5  -2   8   10.60    1.00
  -6  -2  -8    8.10    0.90
  -6  -2  -8    6.50    1.10
   6   2  -8    9.10    1.20
  -6   2   8    6.70    1.00
   6  -2   8    8.00    1.10
  -6  -2  -8    6.80    1.00
  -6   2   8    8.50    1.10
  -6   2   8    7.30    1.10
   6  -2   8    8.80    1.10
   6  -2   8    8.20    1.00
   6   2  -8    6.20    1.10
   6   2   8    6.40    1.10
  -6  -2   8    7.20    1.00
   6  -2  -8    7.20    1.00
  -6  -2   8    6.60    1.20
  -6  -2   8    7.30    0.90
   6  -2  -8    9.10    1.10
   6   2   8    5.70    1.10
  -6  -2   8    9.40    1.20
   6  -2  -8    8.00    1.10
   6   2   8    6.30    1.00
  -7  -2  -8    3.50    1.10
   7   2  -8    1.20    1.00
  -7   2   8    2.80    1.00
   7  -2   8    3.90    1.10
  -7   2   8    4.40    1.00
  -7  -2  -8    3.60    0.90
   7   2  -8    5.20    1.30
  -7   2   8    3.30    1.00
   7  -2   8    4.30    1.00
   7  -2   8    3.10    0.80
   7  -2  -8    3.80    1.00
   7   2   8    3.90    1.10
   7   2   8    2.50    1.10
   7   2   8    2.70    1.00
   7  -2  -8    3.50    1.00
  -7  -2   8    4.00    1.10
  -7  -2   8    4.40    1.00
  -7  -2   8    2.60    1.00
   7  -2  -8    2.90    1.00
   8  -2   8   -1.60    0.90
   8  -2   8    0.60    0.90
  -8   2   8    0.10    1.00
  -8   2   8    1.10    0.90
  -8  -2  -8    1.10    1.40
   8   2  -8    0.60    1.20
   8  -2   8    0.00    0.90
   8   2  -8    0.60    1.10
   8  -2  -8   -0.40    0.90
   8   2   8   -0.60    0.90
  -8  -2   8    1.30    1.10
   8  -2  -8    1.20    1.00
  -8  -2   8   -0.60    1.00
   8   2   8    0.80    1.00
   8  -2  -8    0.50    0.90
   0   3  -8    0.60    0.30
   0  -3  -8    0.30    0.30
   0   3   8    0.10    0.30
   0  -3   8    0.20    0.30
   0  -3  -8    0.20    0.20
   0  -3   8    0.10    0.30
   0   3   8   -0.10    0.20
   0  -3  -8    0.10    0.10
   0  -3   8    0.40    0.20
   0  -3   8    0.00    0.20
   0   3  -8    0.20    0.20
   0  -3   8    0.10    0.20
   0   3   8    0.80    0.30
   0   3  -8    0.20    0.30
   0   3   8    0.30    0.20
   0   3   8    0.60    0.20
   0   3  -8    0.10    0.20
  -1   3   8   61.39    3.70
  -1  -3  -8   65.69    3.70
   1   3  -8   68.29    3.70
   1   3  -8   62.69    3.70
   1  -3   8   64.69    3.60
  -1  -3  -8   64.29    3.70
   1  -3   8   63.89    3.70
  -1   3   8   66.49    3.70
  -1   3   8   64.29    3.60
   1   3  -8   66.69    3.70
   1   3  -8   61.29    3.70
   1  -3   8   62.19    3.60
  -1  -3  -8   65.29    3.60
  -1  -3  -8   65.39    3.70
   1  -3   8   64.49    3.70
  -1   3  -8   64.29    3.60
  -1   3  -8   65.59    3.70
  -1  -3   8   60.39    3.70
  -1  -3   8   60.69    3.70
   1   3   8   63.49    3.70
  -1  -3   8   64.99    3.70
  -1  -3   8   65.49    3.70
   1   3   8   63.89    3.70
   1   3   8   65.49    3.70
   1  -3  -8   62.49    3.70
  -1   3  -8   62.59    3.70
   1  -3  -8   65.49    3.60
   1   3   8   64.49    3.70
  -1   3  -8   62.89    3.60
   1   3   8   67.09    3.70
  -2   3   8   64.99    3.80
  -2  -3  -8   61.29    3.70
  -2   3   8   66.29    3.70
  -2  -3  -8   60.39    3.80
   2   3  -8   64.09    3.80
  -2   3   8   68.19    3.70
   2  -3   8   66.49    3.70
  -2   3   8   66.19    3.70
   2  -3   8   65.29    3.70
   2  -3   8   66.79    3.80
   2   3  -8   63.59    3.80
   2  -3   8   66.69    3.70
  -2  -3  -8   61.89    3.80
  -2  -3   8   68.29    3.80
  -2  -3   8   64.79    3.80
   2  -3  -8   64.89    3.70
   2  -3  -8   65.59    3.70
  -2   3  -8   63.59    3.70
  -2  -3   8   66.19    3.80
   2   3   8   66.19    3.80
  -2   3  -8   67.49    3.80
  -2  -3   8   66.79    3.80
   2   3   8   66.69    3.80
   2   3   8   65.99    3.80
  -2   3  -8   63.39    3.70
   2  -3  -8   63.19    3.70
  -3  -3  -8   23.40    1.50
   3   3  -8   21.20    1.50
  -3  -3  -8   21.00    1.50
   3  -3   8   23.20    1.40
  -3   3   8   22.20    1.50
   3  -3   8   22.70    1.50
  -3  -3  -8   20.50    1.50
  -3   3   8   22.60    1.40
   3  -3   8   22.10    1.30
  -3   3   8   22.90    1.40
   3  -3   8   21.70    1.40
   3   3  -8   20.30    1.40
  -3   3   8   22.70    1.30
   3  -3   8   22.40    1.30
  -3  -3   8   22.50    1.50
   3  -3  -8   21.60    1.40
   3  -3  -8   22.30    1.40
  -3   3  -8   23.00    1.40
  -3   3  -8   22.20    1.30
   3   3   8   22.70    1.50
  -3  -3   8   22.90    1.50
  -3  -3   8   21.60    1.50
   3   3   8   22.80    1.50
   3   3   8   20.80    1.50
  -3  -3   8   22.10    1.50
   3  -3  -8   22.00    1.40
  -3   3  -8   23.10    1.50
  -4   3   8   72.39    4.10
  -4   3   8   73.09    4.20
  -4  -3  -8   74.59    4.20
   4  -3   8   70.79    4.10
   4  -3   8   69.69    4.10
  -4   3   8   70.99    4.10
  -4  -3  -8   64.29    4.20
   4   3  -8   67.89    4.20
   4  -3   8   72.89    4.00
   4  -3   8   68.89    4.20
  -4  -3  -8   72.29    4.20
  -4  -3   8   72.49    4.20
  -4  -3   8   74.39    4.20
  -4   3  -8   66.09    4.10
   4  -3  -8   74.19    4.10
  -4  -3   8   71.69    4.10
  -4  -3   8   69.89    4.20
   4   3   8   63.79    4.20
  -4   3  -8   69.39    4.10
   4   3   8   74.29    4.20
   4   3   8   71.39    4.20
  -5  -3  -8    6.80    1.00
   5  -3   8    8.10    0.90
  -5  -3  -8    6.70    0.90
  -5   3   8    7.90    0.90
   5   3  -8    7.30    1.00
   5  -3   8    6.40    1.00
  -5   3   8    6.30    0.80
   5  -3   8    6.30    0.70
  -5   3   8    6.50    0.90
  -5  -3  -8    6.70    0.90
   5   3  -8    8.20    1.00
   5   3   8    5.30    0.90
  -5  -3   8    5.50    1.00
  -5  -3   8    6.00    0.80
  -5  -3   8    6.60    0.90
   5  -3  -8    8.80    0.90
   5   3   8    5.90    0.90
  -5  -3   8    6.70    1.00
   5  -3  -8    8.50    0.90
  -5   3  -8    8.60    0.90
  -6   3   8   -0.20    0.70
   6  -3   8   -0.90    0.50
   6   3  -8    1.50    0.90
   6  -3   8    1.50    0.80
   6   3  -8   -0.20    0.70
  -6  -3  -8    1.40    0.80
  -6  -3  -8    0.50    0.70
   6  -3   8   -0.20    0.60
  -6   3   8    0.20    0.70
  -6  -3  -8    0.60    0.80
  -6   3   8    0.30    0.60
   6   3   8    0.70    0.80
  -6  -3   8    0.30    0.70
   6  -3  -8   -1.20    0.70
   6  -3  -8    0.10    0.70
  -6  -3   8   -0.50    0.80
  -6  -3   8    0.60    0.70
   6   3   8    0.80    0.80
   6  -3  -8    0.60    0.70
  -6  -3   8    1.30    0.60
   7  -3   8    0.10    0.60
  -7   3   8    1.00    0.90
  -7  -3  -8    0.70    1.00
   7   3  -8    0.10    0.90
  -7   3   8    2.00    0.90
   7  -3   8   -0.90    0.80
   7  -3   8    1.50    0.90
  -7  -3  -8    0.20    0.90
   7   3  -8   -1.70    0.90
   7  -3  -8    0.90    0.90
  -7  -3   8   -0.90    0.90
   7  -3  -8   -0.70    1.00
   7   3   8    1.50    1.00
   7   3   8    0.40    0.90
   7  -3  -8    0.30    0.80
  -7  -3   8    0.70    1.00
  -7  -3   8    0.20    0.90
   7   3   8   -0.50    0.90
   8   3  -8   -0.50    1.10
   8   3  -8    0.10    1.10
   8  -3   8   -0.10    0.90
   8  -3   8    0.40    1.00
  -8  -3  -8   -0.60    1.00
  -8  -3  -8   -0.70    1.10
   8  -3  -8    0.30    1.10
   8  -3  -8    1.10    1.00
  -8  -3   8    0.70    1.10
   8  -3  -8   -0.80    0.80
   8   3   8    0.20    1.10
  -8  -3   8   -0.50    1.00
   8   3   8    0.30    1.30
  -8  -3   8    0.80    1.20
   0  -4  -8   62.69    3.90
   0  -4  -8   61.99    4.00
   0   4   8   73.79    4.00
   0   4  -8   62.19    4.00
   0   4   8   75.09    4.00
   0   4   8   75.79    3.90
   0  -4   8   72.79    4.00
   0   4  -8   61.09    4.10
   0  -4   8   69.69    3.90
   0   4  -8   62.69    3.90
   0  -4  -8   64.19    3.90
   0   4   8   74.89    3.90
   0   4   8   75.39    4.00
   0  -4   8   77.79    4.00
  -1   4   8   71.49    4.10
   1   4  -8   73.79    4.10
   1   4  -8   71.79    4.10
   1  -4   8   68.69    4.00
  -1   4   8   71.79    4.10
   1   4  -8   66.99    4.00
  -1  -4  -8   71.19    4.10
   1  -4   8   67.49    4.00
  -1  -4  -8   67.69    4.00
  -1  -4  -8   71.79    4.00
  -1   4   8   67.39    4.00
  -1   4   8   73.69    4.10
   1  -4   8   70.79    4.10
   1   4   8   70.39    4.10
  -1   4  -8   75.59    4.10
  -1  -4   8   71.69    4.00
   1   4   8   70.39    4.00
  -1  -4   8   72.09    4.20
  -1  -4   8   64.69    4.10
   1  -4  -8   68.29    4.00
  -1   4  -8   70.19    4.00
   1   4   8   73.79    4.10
   1   4   8   67.29    4.00
   1   4   8   64.29    4.00
   1  -4  -8   72.49    4.00
  -1   4  -8   72.29    4.10
  -2   4   8    4.50    0.60
   2  -4   8    4.10    0.60
  -2  -4  -8    3.10    0.60
  -2  -4  -8    2.90    0.60
  -2   4   8    4.10    0.50
   2  -4   8    4.40    0.50
  -2   4   8    3.60    0.40
   2   4  -8    3.00    0.60
  -2   4   8    4.40    0.50
   2  -4   8    4.90    0.40
   2   4  -8    2.60    0.50
  -2  -4  -8    2.30    0.50
   2   4   8    4.20    0.60
  -2   4  -8    2.40    0.30
  -2  -4   8    3.60    0.60
  -2  -4   8    3.80    0.60
  -2  -4   8    3.90    0.50
   2   4   8    4.00    0.60
   2  -4  -8    3.60    0.40
   2  -4  -8    3.30    0.40
   2   4   8    3.80    0.60
  -2  -4   8    3.30    0.60
   2  -4  -8    3.30    0.30
  -2   4  -8    3.00    0.50
   3  -4   8    4.70    0.50
   3  -4   8    4.60    0.50
   3   4  -8    4.70    0.70
   3  -4   8    5.30    0.50
  -3   4   8    5.30    0.60
   3  -4   8    5.20    0.70
  -3  -4  -8    3.40    0.60
  -3   4   8    5.00    0.70
  -3  -4  -8    3.40    0.70
  -3  -4  -8    4.80    0.70
   3   4   8    5.60    0.70
   3  -4  -8    4.60    0.50
   3  -4  -8    5.00    0.60
  -3  -4   8    5.20    0.70
  -3   4  -8    5.00    0.90
  -3   4  -8    4.00    0.40
   3   4   8    5.60    0.90
   3   4   8    4.90    0.70
  -3   4  -8    4.40    0.60
  -3  -4   8    6.10    0.80
  -3  -4   8    5.40    0.70
   3  -4  -8    4.30    0.50
   4   4  -8    5.20    0.70
  -4  -4  -8    4.00    0.70
  -4  -4  -8    4.10    0.80
   4  -4   8    3.80    0.80
  -4   4   8    5.10    0.60
   4  -4   8    4.10    0.60
  -4   4   8    3.30    0.60
   4  -4   8    5.70    0.60
   4  -4   8    5.30    0.50
  -4   4   8    5.00    0.70
  -4   4   8    4.50    0.50
  -4  -4  -8    4.10    0.80
   4   4  -8    3.00    0.80
   4   4  -8    4.30    0.80
  -4  -4   8    4.40    0.70
  -4  -4   8    4.70    0.80
  -4   4  -8    3.90    0.70
   4  -4  -8    4.80    0.60
   4   4   8    4.10    0.70
   4   4   8    5.20    0.80
  -4  -4   8    3.50    0.80
   4  -4  -8    3.60    0.60
   4   4   8    4.80    0.80
  -4   4  -8    3.90    0.60
  -4  -4   8    3.40    0.70
   5  -4   8   17.00    1.30
  -5  -4  -8   14.20    1.50
  -5  -4  -8   14.40    1.40
  -5  -4  -8   16.50    1.40
  -5   4   8   16.50    1.30
   5  -4   8   13.00    1.40
   5  -4   8   16.90    1.20
  -5   4   8   14.90    1.40
   5   4  -8   15.90    1.50
   5   4  -8   16.40    1.50
   5  -4  -8   16.20    1.30
  -5  -4   8   15.80    1.50
   5   4   8   15.50    1.50
  -5   4  -8   16.80    1.30
  -5  -4   8   14.20    1.50
  -5  -4   8   14.60    1.30
  -5   4  -8   17.10    1.20
   5   4   8   14.60    1.50
   5  -4  -8   17.20    1.30
  -5  -4   8   14.40    1.40
  -6   4   8    1.20    0.70
   6  -4   8   -0.30    0.70
  -6  -4  -8    0.20    0.90
   6  -4   8    0.10    0.60
  -6  -4  -8   -1.10    0.70
   6   4  -8    0.60    0.90
   6  -4   8    0.60    0.50
   6   4  -8   -0.90    0.80
  -6   4   8   -0.10    0.70
   6  -4  -8   -0.30    0.70
   6  -4  -8    1.10    0.80
  -6   4  -8    0.80    0.70
   6   4   8   -0.60    0.80
  -6  -4   8    1.20    0.90
  -6  -4   8    0.40    0.70
   6  -4  -8    0.10    0.70
   6   4   8   -0.30    0.80
  -6   4  -8   -0.20    0.60
  -6  -4   8    0.30    0.80
   7  -4   8    4.10    0.90
  -7  -4  -8    2.40    1.00
   7  -4   8    1.50    1.00
   7   4  -8    2.60    1.20
  -7  -4  -8    2.30    1.20
   7   4  -8   -0.60    1.00
  -7  -4   8    2.50    1.10
   7  -4  -8    2.30    1.00
   7   4   8    4.40    1.30
   7  -4  -8    4.10    1.00
   7   4   8    1.00    1.20
  -7  -4   8    2.60    1.10
  -7  -4   8    2.80    1.00
   7  -4  -8    1.40    0.80
   0   5   8    1.70    0.50
   0   5   8    1.00    0.50
   0   5   8    0.60    0.30
   0  -5  -8    0.70    0.30
   0  -5   8    0.80    0.40
   0   5  -8    0.90    0.50
   0   5   8    1.40    0.40
   0   5  -8    0.20    0.40
   0   5   8    0.70    0.30
   0  -5   8    0.30    0.40
   0  -5  -8    0.60    0.30
   0   5  -8    0.00    0.50
   0   5   8    0.30    0.30
   0  -5  -8    0.10    0.40
   1   5  -8    8.00    0.70
   1   5  -8    9.30    0.90
  -1  -5  -8    9.10    0.90
   1  -5   8   10.00    0.80
  -1   5   8   10.20    0.90
   1  -5   8    9.20    0.70
   1  -5   8    9.60    0.90
  -1  -5  -8    9.80    0.80
  -1   5   8    9.90    0.70
  -1   5   8    9.90    1.00
   1   5  -8   10.10    1.00
  -1   5   8    9.80    0.90
   1   5   8    9.80    0.90
  -1   5  -8    9.80    0.90
   1  -5  -8    9.40    0.80
   1  -5  -8    9.50    0.70
  -1  -5   8    8.40    0.90
  -1   5  -8    9.80    0.90
   1   5   8    9.90    0.80
  -1   5  -8    9.10    0.80
  -1  -5   8    9.30    0.70
   1   5   8    9.00    0.90
  -1  -5   8    9.40    0.90
   2   5  -8   29.80    1.90
   2   5  -8   30.10    1.90
   2   5  -8   29.90    1.80
   2  -5   8   27.20    1.70
  -2   5   8   28.70    1.90
  -2   5   8   28.00    1.80
   2  -5   8   25.70    1.90
  -2  -5  -8   29.80    1.90
   2  -5   8   26.80    1.70
  -2  -5  -8   30.20    1.80
   2  -5  -8   29.70    1.70
  -2  -5   8   23.30    1.90
  -2   5  -8   31.00    1.90
  -2  -5   8   25.00    1.80
  -2   5  -8   31.00    1.80
  -2  -5   8   26.20    1.90
  -2   5  -8   28.70    1.70
   2   5   8   24.30    1.80
   2   5   8   26.20    1.90
   2  -5  -8   29.40    1.70
  -3  -5  -8   10.00    1.20
   3   5  -8   11.30    1.00
   3   5  -8   11.70    1.10
   3  -5   8    9.70    0.80
  -3  -5  -8   10.10    1.00
  -3   5   8    9.80    0.90
   3   5  -8   10.70    1.00
  -3   5   8   10.70    1.00
   3  -5   8   11.20    1.10
  -3   5   8   10.70    0.90
  -3  -5   8    9.50    1.10
  -3  -5   8   10.00    1.10
   3   5   8   11.00    1.10
  -3   5  -8   10.50    0.80
   3   5   8   11.60    1.10
   3  -5  -8    9.60    0.80
  -3   5  -8   11.20    0.90
  -3   5  -8   10.20    1.00
  -3  -5   8   11.10    1.10
   3   5   8   10.20    1.00
   4   5  -8   27.60    1.90
   4   5  -8   24.30    1.90
  -4   5   8   24.10    1.50
  -4  -5  -8   26.10    1.80
  -4   5   8   21.10    1.60
   4   5  -8   20.30    1.70
   4  -5   8   23.50    1.50
  -4  -5  -8   25.00    1.90
  -4   5   8   20.70    1.70
   4  -5   8   22.50    1.50
   4  -5   8   22.20    1.50
   4  -5   8   23.50    1.50
  -4   5   8   26.60    1.60
   4  -5   8   24.50    1.80
  -4   5  -8   23.00    1.60
  -4  -5   8   22.10    1.80
   4  -5  -8   26.90    1.60
  -4  -5   8   24.10    1.80
   4   5   8   21.50    1.70
  -4  -5   8   22.60    1.90
  -4   5  -8   26.20    1.60
  -4   5  -8   24.40    1.70
   4   5   8   26.60    1.90
  -4  -5   8   20.50    1.80
   4   5   8   24.20    1.80
   5  -5   8    4.10    0.60
  -5   5   8    3.30    0.80
   5  -5   8    2.80    0.50
  -5  -5  -8    2.10    0.90
   5   5  -8    2.40    1.00
  -5   5   8    3.90    0.70
  -5  -5  -8    3.10    1.00
  -5   5   8    2.90    0.60
  -5   5   8    3.50    0.60
   5  -5   8    3.60    0.90
   5   5  -8    2.60    0.90
  -5  -5   8    2.80    0.90
  -5   5  -8    2.70    0.70
  -5  -5   8    3.20    0.90
   5  -5  -8    3.30    0.70
   5  -5  -8    3.10    0.70
  -5  -5   8    2.20    0.90
   5   5   8    1.80    0.80
   5   5   8    1.70    0.80
  -5   5  -8    3.90    0.80
  -6  -5  -8    1.00    0.90
   6  -5   8   -0.10    0.50
  -6   5   8    0.70    0.80
   6   5  -8   -0.20    0.90
   6  -5   8    1.30    0.90
  -6  -5  -8   -0.30    0.80
   6   5  -8    0.90    1.00
  -6   5  -8   -0.10    0.60
   6  -5  -8   -0.10    0.60
  -6  -5   8    1.30    0.90
   6   5   8    1.10    0.90
   6  -5  -8    1.60    0.90
   6  -5  -8    0.80    0.70
  -6  -5   8    0.90    0.90
  -6   5  -8    2.10    0.70
  -6  -5   8    0.20    0.90
   6   5   8    0.10    0.90
  -7  -5  -8    1.90    1.10
   7  -5   8    1.20    1.00
  -7   5   8    2.10    1.00
   7   5  -8    0.10    1.20
  -7  -5  -8    1.00    1.10
   7   5  -8    2.10    1.30
  -7  -5   8    1.60    1.10
   7   5   8    0.70    1.00
   7  -5  -8    0.50    0.90
   7  -5  -8    1.20    0.80
   7   5   8    1.30    1.30
   7  -5  -8    0.20    0.90
  -7  -5   8    0.60    1.20
  -7   5  -8    2.90    0.90
  -7  -5   8    0.00    0.90
   0   6  -8   36.10    2.20
   0  -6   8   29.90    2.20
   0   6   8   29.80    2.20
   0  -6  -8   37.30    2.20
   0   6   8   29.80    1.90
   0   6  -8   36.40    2.30
   0  -6  -8   37.40    2.00
   0  -6   8   31.20    2.20
   0   6   8   31.40    2.20
   1   6  -8   20.20    1.30
  -1   6   8   17.40    1.40
   1  -6   8   17.80    1.40
  -1   6   8   17.30    1.20
   1  -6   8   19.00    1.40
  -1  -6  -8   20.60    1.30
   1   6  -8   19.00    1.40
   1   6  -8   20.80    1.60
  -1   6   8   18.10    1.70
  -1   6   8   19.40    1.50
  -1  -6   8   19.40    1.50
   1   6   8   18.10    1.30
  -1   6  -8   17.60    1.50
   1   6   8   17.40    1.50
  -1  -6   8   17.60    1.20
  -1   6  -8   17.10    1.40
  -1   6  -8   19.50    1.40
   1   6   8   18.50    1.50
   1  -6  -8   19.20    1.40
   1  -6  -8   19.40    1.20
   2   6  -8    6.80    0.80
   2  -6   8    5.30    0.80
  -2  -6  -8    5.80    0.90
  -2   6   8    5.60    0.80
   2  -6   8    5.20    0.70
  -2  -6  -8    7.00    0.80
  -2   6   8    7.20    0.90
   2   6  -8    6.20    0.90
   2   6  -8    6.90    0.90
   2   6   8    5.10    0.90
   2  -6  -8    6.40    0.60
  -2  -6   8    4.70    0.70
  -2   6  -8    6.20    0.80
   2   6   8    6.10    0.80
  -2  -6   8    7.10    1.00
  -2  -6   8    7.00    0.90
  -2   6  -8    7.70    1.00
  -2   6  -8    6.40    0.70
   2   6   8    5.30    0.90
   3   6  -8    1.40    0.70
  -3  -6  -8    1.20    0.80
  -3   6   8    0.70    0.60
   3  -6   8    1.20    0.50
   3  -6   8    0.60    0.60
  -3   6   8    1.40    0.60
   3   6  -8    0.50    0.60
  -3  -6  -8    1.10    0.70
   3   6  -8    2.30    0.70
  -3   6   8    0.70    0.60
   3  -6  -8    1.00    0.40
  -3  -6   8    1.60    0.70
   3   6   8    0.20    0.60
  -3   6  -8    1.80    0.70
   3   6   8    1.40    0.70
   3   6   8    1.00    0.60
  -3  -6   8    1.50    0.70
  -3  -6   8    1.70    0.80
   3  -6  -8    2.10    0.50
  -3   6  -8    1.40    0.40
  -4   6   8   10.40    1.00
   4   6  -8    8.50    1.30
   4   6  -8    8.00    1.10
  -4  -6  -8    5.50    1.10
  -4  -6  -8    6.60    1.10
   4  -6   8   10.80    1.20
  -4   6   8    9.70    1.00
  -4   6   8   13.00    1.20
  -4  -6   8    8.70    1.10
   4   6   8    8.20    1.20
   4   6   8    6.60    1.00
  -4  -6   8    8.70    1.30
   4   6   8    9.40    1.20
  -4   6  -8    9.50    1.00
   4  -6  -8    8.80    0.90
  -4  -6   8    9.20    1.30
  -4   6  -8   10.20    1.10
  -4   6  -8    9.30    0.80
  -5   6   8    5.10    0.80
   5  -6   8    5.90    0.70
   5  -6   8    4.90    1.00
   5   6  -8    6.20    1.20
  -5  -6  -8    3.60    1.10
   5   6  -8    4.00    1.10
  -5   6   8    5.30    0.90
  -5   6   8    3.90    0.90
  -5  -6  -8    3.90    1.00
   5   6   8    6.80    1.30
  -5  -6   8    5.10    1.10
  -5  -6   8    3.20    1.10
   5   6   8    5.10    1.10
   5  -6  -8    6.50    0.80
  -5   6  -8    4.30    0.80
  -5  -6   8    4.30    1.30
  -5   6  -8    7.70    1.10
   6   6  -8    3.20    1.10
  -6  -6  -8    0.00    1.00
   6   6  -8    1.50    1.10
  -6  -6  -8    1.90    1.10
   6  -6   8    0.30    0.90
  -6   6   8    0.10    0.60
  -6   6   8    0.90    0.80
  -6  -6   8    0.40    1.20
  -6   6  -8   -0.10    0.80
   6   6   8    0.80    1.10
   6  -6  -8   -0.20    0.70
  -6  -6   8    1.40    1.00
  -6  -6   8    1.10    1.10
   6   6   8    1.80    1.10
   0   7   8    0.30    0.60
   0  -7   8    0.70    0.60
   0  -7   8    0.00    0.60
   0   7   8    0.10    0.70
   0  -7  -8    0.00    0.60
   0   7  -8    2.10    0.80
   0   7  -8    1.00    0.80
   0  -7  -8    0.80    0.50
  -1   7   8    2.00    0.70
  -1   7   8    1.10    0.70
   1   7  -8    0.80    0.50
   1  -7   8    0.50    0.50
   1   7  -8    2.00    0.80
  -1  -7  -8    2.30    0.60
   1  -7   8    1.70    0.70
   1   7  -8    2.10    0.80
  -1   7   8    0.80    0.40
  -1   7   8    2.70    0.80
   1  -7  -8    1.20    0.40
  -1  -7   8    2.10    0.80
   1   7   8    0.70    0.50
  -1  -7   8    1.60    0.70
  -1   7  -8    3.40    0.80
   1  -7  -8    2.40    0.70
   1   7   8    1.80    0.90
  -1   7  -8    0.60    0.60
   1   7   8    1.20    0.70
   2  -7   8    5.30    0.90
   2   7  -8    7.20    1.00
  -2  -7  -8    5.30    1.00
  -2   7   8    6.30    1.00
   2   7  -8    6.30    1.10
  -2  -7  -8    7.60    0.90
   2   7  -8    7.80    0.90
  -2   7   8    7.50    1.00
  -2   7   8    5.70    1.00
   2   7   8    3.90    0.90
  -2  -7   8    3.80    1.00
   2   7   8    6.10    0.80
  -2  -7   8    6.00    1.00
   2   7   8    6.80    1.10
   2  -7  -8    5.90    0.70
  -2   7  -8    5.90    0.80
  -2   7  -8    8.60    1.00
  -2   7  -8    6.50    1.10
  -2  -7   8    7.20    0.80
  -3  -7  -8    8.50    1.30
   3   7  -8    9.70    1.30
  -3   7   8    7.90    1.20
   3   7  -8   10.90    1.20
   3  -7   8    8.10    1.10
   3   7  -8    8.40    1.20
  -3   7   8   11.30    1.20
  -3  -7  -8   10.80    1.30
  -3   7  -8   11.40    1.30
   3   7   8    8.60    1.30
  -3  -7   8    9.50    1.10
  -3  -7   8    8.60    1.30
  -3   7  -8    8.70    0.90
   3   7   8    7.60    1.30
  -3  -7   8   10.10    1.30
   3   7   8    6.90    1.10
  -4  -7  -8    3.00    0.90
  -4  -7  -8    3.00    1.10
  -4   7   8    0.50    0.80
   4   7  -8    1.40    0.90
   4   7  -8    2.90    0.90
  -4   7   8    1.80    0.80
   4  -7   8    1.80    0.80
  -4  -7   8    3.10    1.10
  -4  -7   8    1.40    0.80
  -4   7  -8    2.50    0.50
   4   7   8    2.60    1.00
   4   7   8    1.40    0.80
  -4   7  -8    2.80    0.90
  -4  -7   8    2.30    1.00
   4  -7  -8    2.50    0.60
   5   7  -8   -0.70    1.00
   5   7  -8    0.40    0.90
  -5   7   8    1.80    0.90
  -5   7   8   -0.50    0.70
  -5  -7  -8    1.30    1.20
   5  -7   8    0.20    0.90
  -5  -7  -8    0.00    1.00
  -5  -7   8    0.20    0.90
   5   7   8    0.40    1.00
  -5  -7   8   -0.10    1.00
  -5   7  -8   -0.70    0.80
   5   7   8    0.40    1.00
  -6  -7  -8   -0.90    1.10
  -6  -7  -8    0.60    1.20
  -6   7   8    0.40    0.90
   6   7  -8   -1.20    1.00
   6  -7   8   -0.40    0.90
   6   7  -8    2.60    1.30
  -6   7   8    0.00    0.90
   6   7   8    2.10    1.20
  -6   7  -8   -0.20    0.90
   6   7   8   -0.60    1.20
  -6  -7   8    0.70    1.20
   0  -8   8    3.90    1.00
   0   8   8    5.10    1.00
   0  -8  -8    7.70    0.80
   0   8  -8    7.70    1.20
   0  -8   8    5.90    0.90
   0   8  -8    8.00    1.10
   0   8   8    6.10    1.10
   1  -8   8    2.50    0.80
  -1   8   8    2.70    1.00
   1   8  -8    2.00    0.90
  -1  -8  -8    3.00    0.70
  -1   8   8    4.20    1.00
   1   8  -8    3.50    1.00
  -1  -8   8    3.20    1.00
  -1  -8   8    3.00    0.80
   1   8   8    5.30    1.10
   1   8   8    2.10    0.90
  -1   8  -8    4.20    1.10
  -1   8  -8    2.10    0.80
   1  -8  -8    3.40    0.60
  -2  -8  -8    5.10    1.10
  -2   8   8    2.60    1.00
   2   8  -8    5.60    1.10
   2  -8   8    4.00    0.90
   2   8  -8    3.40    1.00
  -2  -8  -8    4.90    0.80
   2   8  -8    4.20    0.80
  -2   8   8    3.90    1.00
  -2   8  -8    3.40    1.20
   2   8   8    3.40    1.10
   2   8   8    2.80    0.70
  -2   8  -8    3.40    0.80
  -2  -8   8    4.10    1.10
  -2  -8   8    2.80    0.90
   2   8   8    3.70    1.00
   3   8  -8   -0.10    0.80
   3   8  -8    1.70    1.00
  -3   8   8   -0.20    0.70
  -3  -8  -8    0.40    1.00
  -3  -8  -8    1.00    0.90
   3  -8   8    0.50    0.70
  -3   8   8    0.90    0.80
   3   8   8   -0.50    1.00
   3   8   8   -0.20    0.80
  -3   8  -8   -0.50    0.90
  -3  -8   8    0.40    1.00
  -3   8  -8   -0.10    0.50
  -3  -8   8    0.20    0.90
   3   8   8    0.20    1.00
  -4   8   8    3.60    1.10
  -4  -8  -8    3.20    1.20
   4   8  -8    1.80    1.20
   4   8  -8    4.10    1.00
  -4   8   8    3.00    1.00
  -4  -8  -8    3.60    1.20
   4  -8   8    3.20    0.90
  -4  -8   8    2.00    1.20
   4   8   8    4.60    1.30
  -4  -8   8    2.90    1.20
  -4   8  -8    4.30    1.10
   4   8   8    1.60    1.10
   5   8  -8    1.10    1.30
  -5   8   8   -0.70    1.00
   5  -8   8    1.40    0.90
  -5  -8  -8    0.80    1.20
  -5  -8  -8    1.10    1.10
   5   8  -8    0.00    1.10
   5   8   8    1.20    1.80
  -5  -8   8   -0.40    1.20
  -5  -8   8    0.90    1.20
   5   8   8   -0.60    1.00
  -5   8  -8    0.20    1.20
   0  -9   8   -0.20    0.70
   0   9   8   -0.20    0.90
   0   9   8    0.70    1.00
   0  -9  -8    1.20    0.80
   0   9  -8    0.10    0.90
   0   9  -8   -0.60    0.90
   1   9  -8    0.10    1.00
   1   9  -8    0.90    1.00
  -1  -9  -8    1.80    0.70
   1  -9   8    1.40    0.80
  -1   9   8   -0.50    0.80
  -1  -9   8    2.60    0.90
  -1   9  -8    0.40    1.00
  -1   9  -8    0.50    0.80
   1   9   8   -0.70    0.80
   1   9   8   -1.00    0.90
   2  -9   8    1.70    0.90
   2   9  -8    1.20    1.00
  -2   9   8    0.40    0.90
  -2  -9  -8    0.80    0.80
   2   9  -8    2.20    1.20
  -2   9  -8    1.60    1.00
   2   9   8    1.10    1.00
  -2  -9   8   -0.30    0.90
   2   9   8    2.20    1.20
  -2   9  -8    0.20    0.70
  -3   9   8    0.10    0.90
   3   9  -8    2.70    1.20
  -3   9   8    1.20    1.20
   3  -9   8    2.30    0.90
   3   9  -8   -0.50    0.90
  -3   9  -8    2.10    1.20
  -3  -9   8    0.30    1.00
   3   9   8    0.10    0.90
   3   9   8    0.80    1.10
  -3  -9   8    0.50    1.10
  -4  -9  -8    0.80    1.40
  -4   9   8    0.70    1.10
   4   9  -8    0.50    1.20
   4   9  -8    0.50    1.10
  -4   9   8    1.10    1.00
   4  -9   8    0.80    1.00
  -4  -9  -8    0.90    1.10
  -4  -9   8    0.60    1.30
  -4   9  -8   -0.60    1.10
   4   9   8    0.00    1.10
   4   9   8   -1.30    1.00
  -4  -9   8    0.00    1.10
   0  10  -8   -0.60    1.10
   0  10  -8    0.20    1.10
   0 -10   8   -0.30    0.90
   0  10   8    0.00    1.00
   0  10   8    1.50    1.10
   1  10  -8    0.80    1.20
   1 -10   8    1.20    0.90
   1  10  -8    0.30    1.10
  -1  10   8   -0.90    1.00
  -1  10   8    3.00    1.10
  -1  10  -8    1.20    1.20
  -1  10  -8    1.10    1.00
   1  10   8   -1.50    1.10
  -1 -10   8    0.20    0.90
  -2  10   8    0.40    1.00
  -2  10   8    1.90    1.00
   2 -10   8    1.10    1.00
   2  10  -8    3.20    1.30
  -2 -10   8    0.60    1.20
  -2  10  -8    0.70    1.10
   2  10   8    0.60    1.30
   0   0   9    0.20    0.10
   0   0  -9    0.30    0.20
   0   0   9    0.10    0.10
   0   0   9    0.50    0.10
   0   0   9    0.00    0.20
   0   0  -9    0.10    0.10
   0   0  -9    0.40    0.20
   0   0   9    0.60    0.20
   0   0  -9    0.00    0.10
   0   0  -9    0.20    0.20
  -1   0   9    0.00    0.20
  -1   0  -9    0.00    0.20
   1   0  -9    0.10    0.20
  -1   0  -9    0.20    0.10
   1   0  -9    0.00    0.10
  -1   0  -9    0.00    0.20
   1   0  -9    0.10    0.10
  -1   0   9   -0.10    0.20
  -1   0  -9    0.40    0.20
   1   0   9    0.10    0.20
   1   0   9    0.10    0.20
  -1   0   9    0.20    0.20
   1   0   9   -0.10    0.10
  -1   0   9    0.00    0.10
  -1   0  -9    0.00    0.10
   1   0   9    0.20    0.20
   1   0  -9    0.00    0.10
   1   0   9    0.00    0.10
   1   0  -9    0.20    0.20
   1   0   9    0.10    0.20
   2   0   9  127.39    8.10
  -2   0  -9  159.48    8.20
   2   0  -9  157.48    8.10
  -2   0  -9  147.69    8.10
   2   0   9  132.29    8.10
   2   0  -9  146.99    8.10
  -2   0   9  137.69    8.10
   2   0   9  139.09    8.10
  -2   0   9  142.29    8.10
   2   0   9  143.59    8.10
   2   0  -9  147.69    8.10
   2   0   9  134.99    8.10
  -2   0   9  141.79    8.10
  -2   0  -9  159.68    8.10
  -2   0  -9  161.88    8.10
  -2   0   9  142.89    8.10
   2   0   9  138.19    8.10
  -2   0  -9  158.78    8.10
  -2   0   9  138.09    8.10
   3   0   9    0.80    0.30
  -3   0  -9    0.20    0.20
  -3   0  -9   -0.10    0.30
   3   0   9   -0.10    0.30
   3   0  -9    0.10    0.30
  -3   0  -9   -0.40    0.30
  -3   0   9    0.00    0.30
   3   0   9   -0.40    0.30
  -3   0  -9   -0.20    0.20
  -3   0   9   -0.20    0.30
  -3   0   9    0.10    0.30
   3   0   9    0.00    0.20
   4   0   9  149.39    8.70
   4   0  -9  159.18    8.70
  -4   0   9  152.98    8.70
  -4   0   9  153.48    8.70
  -4   0  -9  156.48    8.60
  -4   0  -9  151.58    8.60
  -4   0   9  156.68    8.70
   4   0   9  144.99    8.70
   4   0   9  155.98    8.60
  -4   0  -9  154.08    8.70
   5   0   9    0.40    0.50
  -5   0  -9   -0.20    0.30
  -5   0   9   -0.20    0.50
  -5   0  -9   -0.90    0.50
   5   0   9    0.50    0.50
   5   0  -9   -0.70    0.50
  -5   0  -9   -0.10    0.40
   5   0   9    0.10    0.50
  -5   0   9    0.40    0.50
  -5   0   9    0.60    0.60
  -6   0   9    0.30    0.70
   6   0  -9    2.00    0.80
  -6   0  -9    1.80    0.60
   6   0   9    2.00    0.60
  -6   0  -9    1.30    0.60
   6   0   9    2.90    0.90
   6   0  -9    2.30    0.80
   6   0   9    1.80    0.70
  -6   0  -9    1.20    0.70
  -6   0   9    2.10    0.80
   7   0  -9   -0.50    0.80
   7   0  -9    0.10    0.80
   7   0   9    1.00    0.80
  -7   0  -9   -0.20    0.60
  -7   0   9    0.70    0.90
   7   0   9    0.50    0.80
   7   0   9    1.50    1.00
  -7   0  -9    0.40    0.70
  -7   0  -9   -0.30    0.90
   8   0   9    4.90    1.30
   8   0  -9    0.70    1.10
   8   0  -9    1.80    1.10
  -8   0   9    5.20    1.20
   8   0   9    3.80    1.20
   8   0   9    4.30    1.30
  -8   0   9    5.10    1.30
  -8   0  -9    2.90    0.90
   8   0  -9    0.70    1.10
  -8   0  -9    1.10    1.00
   0   1   9  147.39    8.60
   0  -1  -9  169.48    8.60
   0   1   9  151.18    8.60
   0  -1  -9  164.48    8.60
   0  -1  -9  162.98    8.60
   0  -1  -9  164.28    8.60
   0  -1   9  144.89    8.60
   0   1   9  147.59    8.60
   0   1   9  142.79    8.60
   0   1  -9  168.98    8.60
   0   1  -9  164.48    8.60
   0  -1   9  143.59    8.60
   0  -1   9  145.99    8.60
   0   1  -9  162.28    8.60
   0   1  -9  165.58    8.60
   0   1   9  144.29    8.60
   0  -1   9  144.19    8.60
   0   1   9  146.09    8.60
   0  -1   9  146.79    8.60
   0  -1  -9  164.68    8.60
   1   1  -9  436.16   22.10
   1   1  -9  437.16   22.10
  -1  -1  -9  412.06   22.10
   1   1  -9  429.36   22.10
  -1   1   9  390.86   22.00
   1  -1   9  373.46   22.10
  -1   1   9  366.76   22.10
   1  -1   9  392.26   22.10
  -1   1   9  383.46   22.10
   1   1  -9  419.06   22.10
  -1  -1  -9  425.86   22.10
  -1  -1  -9  411.96   22.10
  -1   1   9  370.26   22.10
   1  -1   9  366.16   22.10
  -1  -1  -9  424.06   22.10
  -1   1   9  379.26   22.00
   1   1  -9  442.66   22.10
  -1  -1  -9  418.96   22.10
  -1  -1   9  366.96   22.10
  -1   1  -9  425.06   22.10
  -1  -1   9  380.56   22.10
  -1  -1   9  374.26   22.10
   1  -1  -9  443.26   22.00
  -1  -1   9  376.36   22.10
   1  -1  -9  439.66   22.10
   1   1   9  378.06   22.10
  -1  -1   9  358.66   22.10
   1  -1  -9  432.86   22.00
  -1   1  -9  443.86   22.10
   1   1   9  362.76   22.10
   1   1   9  372.16   22.10
   1   1   9  368.96   22.10
   1   1   9  358.56   22.00
   1   1   9  370.26   22.00
   2   1  -9   30.10    1.70
   2  -1   9   25.50    1.60
   2  -1   9   24.70    1.60
   2   1  -9   27.80    1.70
  -2  -1  -9   30.80    1.70
   2   1  -9   30.60    1.60
   2   1  -9   31.10    1.70
  -2  -1  -9   30.20    1.70
  -2   1   9   27.30    1.70
  -2  -1  -9   24.70    1.70
  -2   1   9   28.00    1.60
   2  -1   9   27.10    1.70
  -2  -1  -9   29.90    1.70
   2  -1   9   26.70    1.70
  -2   1   9   26.60    1.70
  -2   1  -9   28.60    1.70
  -2   1  -9   30.30    1.60
  -2   1  -9   31.20    1.60
  -2  -1   9   27.50    1.70
  -2  -1   9   27.70    1.70
  -2   1  -9   29.60    1.70
  -2  -1   9   26.00    1.60
   2   1   9   24.00    1.70
   2  -1  -9   30.30    1.70
   2   1   9   24.40    1.70
   2  -1  -9   27.90    1.70
   2   1   9   26.70    1.70
   2   1   9   26.20    1.70
  -2  -1   9   26.60    1.70
  -2  -1   9   26.00    1.70
   2   1   9   27.70    1.70
   3   1  -9   22.00    1.40
  -3  -1  -9   20.70    1.30
  -3  -1  -9   20.50    1.30
  -3   1   9   21.80    1.40
   3  -1   9   20.70    1.30
  -3   1   9   20.40    1.40
   3  -1   9   20.40    1.40
   3  -1   9   20.00    1.40
  -3   1   9   21.10    1.30
  -3  -1  -9   20.10    1.40
  -3   1  -9   20.90    1.30
  -3  -1   9   21.30    1.40
  -3  -1   9   21.20    1.30
   3   1   9   19.40    1.40
  -3  -1   9   20.50    1.40
  -3  -1   9   20.80    1.40
   3   1   9   20.70    1.30
  -3   1  -9   21.30    1.30
   3  -1  -9   21.30    1.30
  -3  -1   9   19.60    1.30
   3   1   9   20.90    1.40
   3   1   9   22.50    1.40
  -3   1  -9   21.50    1.40
   4  -1   9   15.40    1.20
  -4  -1  -9   15.80    1.10
  -4   1   9   16.00    1.20
  -4  -1  -9   17.80    1.30
   4   1  -9   17.20    1.30
  -4   1   9   18.30    1.30
  -4  -1  -9   14.60    1.10
  -4   1   9   15.70    1.20
   4  -1   9   16.90    1.20
   4  -1   9   16.70    1.10
   4   1   9   17.20    1.20
  -4   1  -9   16.60    1.10
  -4   1  -9   15.30    1.30
  -4  -1   9   17.90    1.20
   4   1   9   15.60    1.20
  -4  -1   9   16.80    1.30
   4  -1  -9   15.70    1.20
  -4  -1   9   16.70    1.10
  -4  -1   9   18.70    1.30
   4   1   9   17.80    1.20
  -4  -1   9   16.00    1.10
  -4   1  -9   15.20    1.10
   5   1  -9   46.10    3.20
  -5   1   9   51.39    3.20
  -5   1   9   52.69    3.10
  -5  -1  -9   44.80    3.10
   5  -1   9   55.59    3.20
   5  -1   9   54.39    3.00
  -5   1   9   55.79    3.20
  -5  -1  -9   44.80    3.00
   5  -1   9   54.09    3.20
  -5  -1  -9   47.10    3.00
   5  -1  -9   46.00    3.10
  -5  -1   9   53.39    3.20
  -5   1  -9   43.80    3.00
   5   1   9   54.09    3.20
  -5  -1   9   56.69    3.20
  -5  -1   9   52.69    3.00
   5   1   9   51.29    3.10
  -5   1  -9   46.30    3.20
  -5  -1   9   56.19    3.00
  -5   1  -9   45.20    3.00
   5   1   9   55.09    3.20
   6  -1   9    0.90    0.70
  -6   1   9    0.40    0.70
  -6   1   9    0.40    0.80
  -6  -1  -9    1.20    0.60
  -6  -1  -9    1.70    0.60
   6  -1   9    1.20    0.60
   6   1  -9    0.70    0.70
   6  -1   9    1.00    0.70
  -6  -1  -9    0.70    0.70
  -6   1   9    1.40    0.70
   6   1  -9    1.90    0.90
  -6  -1   9    1.00    0.50
  -6  -1   9    1.70    0.90
   6   1   9    2.40    0.80
   6   1   9    1.20    0.70
   6  -1  -9    2.80    0.80
  -6   1  -9    1.10    0.50
  -6   1  -9    0.30    0.80
  -6  -1   9    0.60    0.60
  -6  -1   9    0.80    0.70
  -6   1  -9    0.90    0.50
   6   1   9    0.60    0.70
   6  -1  -9    0.50    0.70
  -7  -1  -9    3.00    0.90
   7  -1   9    2.40    0.90
   7   1  -9    1.70    1.00
  -7  -1  -9    2.90    1.00
   7  -1   9    3.50    1.00
   7   1  -9    3.20    1.00
   7  -1   9    0.90    0.90
  -7   1   9    2.90    1.00
  -7  -1  -9    4.10    0.80
  -7   1   9    2.00    0.90
   7   1   9    3.20    0.90
  -7   1  -9    3.10    1.00
  -7  -1   9    1.60    0.80
   7  -1  -9    4.10    1.10
  -7  -1   9    2.00    1.00
   7  -1  -9    4.80    1.00
   7   1   9    2.90    1.00
  -7   1  -9    2.40    0.70
  -7  -1   9    2.10    1.00
  -7  -1   9    2.80    0.80
   7   1   9    1.50    1.00
  -8  -1  -9    1.20    1.10
   8  -1   9   -0.20    1.00
   8   1  -9    1.40    1.10
   8  -1   9    0.10    1.00
  -8   1   9    1.30    1.10
  -8   1   9    0.70    1.00
   8   1  -9    0.30    1.10
  -8  -1  -9    0.50    1.30
  -8  -1   9    1.60    1.10
   8  -1  -9    1.20    1.00
  -8  -1   9    0.30    0.90
   8  -1  -9    1.50    1.10
   8   1   9    2.50    1.10
   8   1   9    1.00    1.30
   8  -1  -9    2.10    1.20
   8   1   9    1.50    1.10
  -8  -1   9    1.60    1.10
   0  -2   9   -0.10    0.20
   0  -2   9    0.10    0.20
   0  -2   9    0.10    0.20
   0   2  -9    0.10    0.10
   0   2   9    0.20    0.10
   0   2   9    0.10    0.20
   0   2   9    0.00    0.20
   0  -2  -9    0.50    0.20
   0   2  -9    0.20    0.20
   0   2  -9    0.30    0.20
   0  -2  -9    0.00    0.20
   0   2   9    0.00    0.20
   0   2  -9    0.10    0.20
   0   2  -9    0.00    0.10
   0  -2  -9    0.20    0.10
   0   2  -9   -0.10    0.10
   0  -2  -9   -0.20    0.20
   0  -2   9   -0.10    0.10
   0  -2  -9    0.00    0.20
   0  -2   9    0.00    0.20
   0   2   9    0.10    0.20
  -1  -2  -9   72.99    4.10
  -1  -2  -9   68.79    4.10
   1  -2   9   75.59    4.20
   1   2  -9   73.79    4.20
  -1   2   9   72.89    4.10
   1   2  -9   71.39    4.10
  -1   2   9   67.99    4.10
   1   2  -9   66.69    4.20
  -1  -2  -9   72.49    4.20
   1  -2   9   73.89    4.10
   1  -2   9   69.39    4.20
  -1  -2  -9   73.99    4.20
   1   2  -9   73.99    4.20
   1   2  -9   71.29    4.20
   1  -2   9   74.79    4.10
  -1   2   9   74.99    4.20
   1   2  -9   72.89    4.10
  -1  -2  -9   67.59    4.10
  -1   2   9   76.59    4.10
   1   2   9   75.29    4.10
  -1  -2   9   78.29    4.20
  -1   2  -9   72.39    4.20
   1   2   9   77.99    4.20
   1   2   9   75.29    4.20
  -1  -2   9   77.89    4.20
   1   2   9   77.39    4.20
  -1   2  -9   72.69    4.20
  -1  -2   9   75.09    4.20
  -1   2  -9   71.59    4.10
  -1   2  -9   73.29    4.20
   1  -2  -9   72.89    4.10
  -1  -2   9   72.29    4.20
  -1  -2   9   73.49    4.10
   1  -2  -9   71.69    4.10
   1   2   9   74.59    4.20
   1  -2  -9   69.29    4.10
   1  -2  -9   74.39    4.20
  -2   2   9   98.19    5.50
  -2   2   9   98.39    5.50
  -2  -2  -9   94.99    5.60
  -2   2   9   95.49    5.50
   2   2  -9  100.39    5.60
  -2   2   9   96.59    5.50
   2  -2   9   96.99    5.50
  -2   2   9   98.19    5.60
  -2  -2  -9   98.19    5.60
   2  -2   9   99.39    5.60
   2   2  -9  102.69    5.60
  -2  -2  -9   92.79    5.60
  -2  -2   9   97.69    5.60
  -2   2  -9   99.99    5.50
   2   2   9  101.39    5.60
   2  -2  -9  100.79    5.50
  -2   2  -9  104.69    5.60
   2  -2  -9  103.19    5.60
  -2  -2   9   96.49    5.60
  -2  -2   9   97.09    5.60
   2   2   9   94.19    5.60
   2  -2  -9  102.19    5.50
  -2   2  -9   98.49    5.60
   2   2   9   94.09    5.60
  -2  -2   9   95.79    5.60
   3  -2   9   74.49    4.40
  -3  -2  -9   87.19    4.50
   3  -2   9   70.79    4.50
  -3  -2  -9   84.99    4.50
  -3   2   9   74.59    4.50
  -3   2   9   74.59    4.50
   3  -2   9   74.29    4.50
   3  -2   9   73.59    4.40
   3   2  -9   85.09    4.60
  -3  -2  -9   85.49    4.50
   3  -2  -9   88.69    4.50
  -3  -2   9   75.39    4.60
   3   2   9   73.69    4.50
  -3  -2   9   74.69    4.50
  -3  -2   9   75.59    4.50
  -3   2  -9   88.59    4.50
   3   2   9   74.89    4.50
   3  -2  -9   87.29    4.50
   3   2   9   69.49    4.50
   4  -2   9   83.89    5.00
   4  -2   9   86.19    5.00
   4  -2   9   89.39    5.20
  -4   2   9   86.39    5.10
  -4   2   9   91.79    5.10
   4   2  -9   92.79    5.30
  -4   2   9   85.89    5.10
  -4  -2  -9   86.89    5.10
  -4  -2  -9   90.59    5.20
   4  -2   9   93.99    5.10
   4   2   9   88.29    5.10
   4   2   9   88.59    5.20
   4  -2  -9   90.99    5.10
  -4  -2   9   90.19    5.20
  -4  -2   9   90.39    5.20
  -4  -2   9   88.09    5.20
  -4   2  -9   87.29    5.00
  -4  -2   9   85.79    5.10
   5   2  -9   14.90    1.30
  -5   2   9   10.40    1.10
   5   2  -9   13.80    1.20
  -5   2   9   10.10    1.00
   5  -2   9   13.10    1.20
  -5  -2  -9   13.30    1.20
  -5  -2  -9   13.70    1.10
  -5   2   9   11.00    1.10
  -5  -2  -9   10.70    1.00
   5  -2   9   10.90    0.90
  -5   2  -9   11.80    0.90
   5  -2  -9   12.80    1.10
  -5  -2   9   12.50    1.20
   5   2   9   12.40    1.10
   5  -2  -9   12.60    1.20
  -5   2  -9   11.70    0.90
  -5  -2   9   11.00    1.00
  -5  -2   9   11.80    1.20
  -5  -2   9    9.70    1.00
   5   2   9    9.90    1.10
  -6   2   9   -0.30    0.70
  -6  -2  -9    1.00    0.70
  -6  -2  -9    0.20    0.80
  -6   2   9    0.70    0.70
  -6  -2  -9    0.80    0.60
   6   2  -9    1.20    0.80
   6   2  -9    0.10    0.80
  -6   2   9    0.80    0.70
   6  -2   9    1.30    0.80
   6  -2   9    0.40    0.50
   6  -2   9   -0.20    0.60
   6  -2  -9    1.50    0.70
   6   2   9    1.10    0.80
   6  -2  -9    2.10    0.80
  -6  -2   9    1.20    0.60
  -6  -2   9    1.00    0.80
  -6  -2   9    1.10    0.70
   6  -2  -9    1.30    0.70
   6   2   9    0.80    0.70
  -6   2  -9    0.30    0.60
   6   2   9    0.30    0.70
  -6  -2   9    0.50    0.60
  -7  -2  -9    2.20    1.00
   7  -2   9    3.50    1.00
   7  -2   9    3.60    0.80
   7   2  -9    1.10    1.00
  -7   2   9    2.70    1.00
  -7   2   9    3.00    0.80
   7   2  -9    2.00    1.00
  -7  -2  -9    1.60    0.80
   7  -2   9    3.80    1.00
  -7  -2   9    3.90    1.10
  -7  -2   9    2.80    0.80
   7   2   9    3.10    1.10
  -7  -2   9    2.80    1.10
   7  -2  -9    4.40    1.20
   7  -2  -9    3.80    1.00
   7   2   9    3.00    1.00
   7   2   9    2.10    1.00
   8  -2   9    3.80    1.10
  -8   2   9    1.50    0.90
   8   2  -9    4.30    1.40
  -8   2   9    3.70    1.20
   8  -2   9    3.00    1.00
   8  -2   9    1.40    1.00
   8   2   9    0.80    1.30
   8  -2  -9    1.10    1.10
  -8  -2   9    2.30    1.10
   8  -2  -9    2.00    1.30
   8  -2  -9    0.80    1.00
   0   3   9  251.07   14.20
   0  -3  -9  292.17   14.30
   0  -3   9  247.48   14.30
   0  -3   9  256.47   14.30
   0  -3   9  253.07   14.30
   0   3   9  255.17   14.30
   0  -3   9  257.17   14.30
   0   3   9  254.17   14.30
   0   3   9  250.47   14.30
   0   3   9  252.97   14.30
  -1  -3  -9   66.59    3.80
  -1  -3  -9   66.79    3.90
   1  -3   9   68.59    3.80
   1  -3   9   70.29    3.80
  -1  -3  -9   65.29    3.90
   1   3  -9   67.39    3.90
  -1  -3  -9   65.99    3.90
   1   3  -9   62.99    3.80
  -1   3   9   67.49    3.90
   1  -3   9   70.79    3.90
   1   3  -9   69.99    3.90
   1   3  -9   64.59    3.90
  -1   3   9   69.69    3.80
   1   3  -9   69.99    3.90
   1  -3   9   71.39    3.90
  -1   3   9   67.29    3.90
  -1  -3   9   67.09    3.90
  -1  -3   9   65.59    3.80
   1   3   9   69.09    3.90
   1   3   9   69.39    3.90
  -1  -3   9   69.29    3.90
  -1   3  -9   67.49    3.90
  -1  -3   9   72.19    3.90
   1   3   9   69.59    3.90
   1  -3  -9   65.19    3.80
  -1   3  -9   64.09    3.80
  -1   3  -9   66.89    3.80
  -1  -3   9   67.09    3.90
   1  -3  -9   67.69    3.90
   1   3   9   66.59    3.90
  -1   3  -9   65.99    3.90
   2   3  -9   56.69    3.10
  -2  -3  -9   57.49    3.10
   2  -3   9   49.00    3.00
  -2   3   9   49.80    3.00
  -2   3   9   50.79    3.10
  -2  -3  -9   55.89    3.10
  -2   3   9   48.00    3.00
  -2  -3  -9   59.59    3.10
   2   3  -9   56.89    3.10
   2  -3   9   49.50    3.00
   2  -3   9   48.60    3.10
  -2   3   9   50.79    3.00
  -2  -3   9   48.90    3.10
  -2  -3   9   48.80    3.10
   2  -3  -9   57.79    3.00
   2   3   9   47.50    3.10
  -2  -3   9   49.70    3.10
   2  -3  -9   56.19    3.00
  -2   3  -9   59.19    3.00
   2   3   9   48.30    3.10
  -2   3  -9   58.19    3.10
   2   3   9   49.40    3.10
  -2  -3   9   48.60    3.10
   3  -3   9    3.80    0.40
   3  -3   9    4.80    0.50
   3   3  -9    3.30    0.50
   3   3  -9    4.00    0.60
  -3  -3  -9    3.10    0.60
  -3  -3  -9    3.10    0.50
   3  -3   9    4.10    0.50
  -3   3   9    4.70    0.50
  -3   3   9    4.00    0.60
  -3  -3  -9    3.60    0.50
   3  -3   9    3.70    0.40
  -3   3   9    4.40    0.40
   3  -3   9    5.30    0.70
  -3   3  -9    3.60    0.60
   3   3   9    4.10    0.60
  -3   3  -9    4.00    0.40
  -3   3  -9    3.40    0.50
   3  -3  -9    4.20    0.40
   3   3   9    5.20    0.60
   3   3   9    4.40    0.60
  -3  -3   9    3.70    0.60
  -3   3  -9    3.90    0.50
  -3  -3   9    4.50    0.60
  -3  -3   9    3.50    0.60
   3  -3  -9    3.30    0.50
  -3  -3   9    4.30    0.60
   4  -3   9   67.99    3.80
   4  -3   9   65.89    3.70
  -4  -3  -9   64.39    3.80
  -4   3   9   65.79    3.80
  -4  -3  -9   68.19    3.90
   4   3  -9   62.69    3.80
   4  -3   9   63.39    3.80
  -4   3   9   64.79    3.80
  -4  -3  -9   65.59    3.80
  -4   3   9   63.89    3.70
   4   3   9   66.69    3.90
  -4  -3   9   61.19    3.80
   4   3   9   56.19    3.70
  -4   3  -9   59.69    3.80
  -4   3  -9   60.19    3.70
   4   3   9   67.09    3.80
  -4  -3   9   64.19    3.80
  -4  -3   9   62.49    3.80
  -4  -3   9   66.79    3.90
   4  -3  -9   65.29    3.80
  -5  -3  -9   12.70    1.30
   5  -3   9   17.00    1.20
  -5  -3  -9   13.80    1.30
   5   3  -9   13.00    1.40
  -5   3   9   16.40    1.30
  -5  -3  -9   12.10    1.20
  -5   3   9   17.10    1.30
   5  -3   9   16.30    1.10
   5  -3   9   15.30    1.30
  -5   3   9   14.10    1.20
   5   3  -9   12.90    1.30
  -5  -3   9   14.50    1.30
   5  -3  -9   14.10    1.20
  -5  -3   9   14.90    1.20
  -5  -3   9   14.20    1.40
   5   3   9   16.30    1.30
  -5   3  -9   11.60    1.10
   5  -3  -9   13.40    1.30
   5   3   9   14.50    1.30
  -5   3  -9   12.90    1.00
  -5  -3   9   14.60    1.40
   6  -3   9    5.10    0.70
   6  -3   9    3.90    0.90
   6   3  -9    4.20    1.10
  -6  -3  -9    3.60    1.00
   6   3  -9    5.10    1.10
  -6   3   9    4.70    0.90
   6  -3   9    5.30    1.00
  -6   3   9    4.90    1.00
  -6  -3  -9    4.20    0.90
  -6   3   9    4.40    0.90
   6   3   9    4.50    1.00
  -6  -3   9    5.20    1.20
   6  -3  -9    2.80    0.80
   6  -3  -9    6.60    1.00
   6  -3  -9    5.20    0.90
  -6  -3   9    3.70    0.80
  -6  -3   9    4.40    1.00
   6   3   9    4.80    1.00
  -6  -3   9    4.90    1.10
  -7   3   9    0.80    0.90
   7  -3   9    0.70    0.60
   7  -3   9    1.10    0.80
  -7  -3  -9    1.00    1.00
   7   3  -9    0.40    1.00
   7  -3   9    1.10    0.90
   7   3  -9   -0.70    0.90
  -7  -3  -9   -0.10    0.80
   7   3   9    0.60    0.90
  -7  -3   9    0.30    0.90
   7   3   9    2.30    1.10
   7  -3  -9    0.80    1.00
   7   3   9   -0.20    0.90
  -7  -3   9    1.10    0.90
  -7  -3   9    0.50    0.90
   7  -3  -9    0.20    0.90
   7  -3  -9   -1.20    0.70
  -8  -3  -9    1.70    1.30
   8   3  -9    2.80    1.40
   8   3  -9    2.50    1.30
   8  -3   9    3.30    1.00
  -8  -3  -9    2.90    1.20
   8  -3   9    2.30    1.10
   8  -3  -9    4.00    1.10
   8  -3  -9    2.50    1.20
   8   3   9    1.50    1.20
  -8  -3   9    3.40    1.30
   8  -3  -9    3.20    1.20
   8   3   9    1.60    1.10
  -8  -3   9    2.40    1.00
   8   3   9    1.80    1.30
  -8  -3   9    3.10    1.30
   0   4  -9    0.00    0.40
   0   4   9    0.40    0.30
   0  -4   9   -0.10    0.20
   0   4  -9    0.20    0.30
   0   4   9    0.30    0.40
   0  -4  -9    0.30    0.20
   0  -4   9    0.50    0.20
   0   4  -9    0.10    0.20
   0   4   9    0.50    0.30
   0  -4  -9    0.10    0.20
   0   4   9    0.10    0.20
   0  -4   9    0.30    0.30
   0  -4  -9    0.60    0.40
   0  -4   9    0.70    0.40
   0   4   9    0.50    0.30
  -1  -4  -9   66.79    4.00
   1  -4   9   74.59    4.10
  -1   4   9   73.19    4.10
   1   4  -9   70.69    4.10
  -1   4   9   73.09    4.10
  -1   4   9   70.79    4.10
  -1   4   9   76.19    4.00
  -1  -4  -9   68.19    4.10
  -1  -4  -9   69.49    4.00
   1   4  -9   70.49    4.10
   1   4  -9   65.89    4.00
   1  -4   9   72.29    4.10
   1  -4   9   71.19    4.00
  -1   4  -9   66.59    4.10
  -1   4  -9   68.99    4.10
  -1  -4   9   72.89    4.10
   1   4   9   70.29    4.10
   1   4   9   68.09    4.00
  -1  -4   9   71.39    4.10
   1   4   9   69.89    4.10
   1   4   9   69.29    4.10
   1   4   9   73.39    4.00
  -1  -4   9   72.09    4.00
   1  -4  -9   65.89    4.00
  -1   4  -9   65.69    4.00
  -2  -4  -9   18.70    1.40
   2   4  -9   19.30    1.40
  -2  -4  -9   19.10    1.30
   2   4  -9   18.00    1.30
  -2   4   9   19.90    1.20
  -2   4   9   18.80    1.30
   2  -4   9   19.30    1.20
  -2   4   9   21.50    1.30
   2  -4   9   18.90    1.40
  -2   4   9   20.00    1.40
   2  -4  -9   18.60    1.20
  -2  -4   9   18.70    1.40
   2   4   9   21.60    1.40
  -2  -4   9   20.40    1.40
  -2   4  -9   18.50    1.20
   2   4   9   19.00    1.40
  -2  -4   9   20.10    1.30
   2   4   9   20.10    1.30
  -2   4  -9   20.10    1.40
  -2  -4   9   20.60    1.40
   3  -4   9   57.99    3.50
  -3   4   9   57.19    3.50
  -3  -4  -9   65.59    3.70
   3   4  -9   61.99    3.70
   3  -4   9   60.09    3.40
  -3   4   9   60.19    3.50
  -3   4   9   61.09    3.60
  -3  -4  -9   62.99    3.60
   3  -4   9   59.09    3.50
  -3   4   9   53.89    3.70
  -3  -4  -9   63.89    3.60
   3  -4   9   60.19    3.60
   3  -4  -9   62.99    3.50
   3   4   9   61.19    3.60
  -3  -4   9   57.79    3.60
   3   4   9   57.29    3.60
  -3   4  -9   62.29    3.40
  -3   4  -9   65.89    3.60
  -3  -4   9   55.79    3.60
  -3  -4   9   57.49    3.60
   3   4   9   60.09    3.60
  -3  -4   9   57.09    3.70
   3  -4  -9   61.99    3.50
  -3   4  -9   65.29    3.50
   3  -4  -9   62.39    3.50
  -4   4   9   20.00    1.50
  -4  -4  -9   17.90    1.50
   4  -4   9   19.30    1.20
   4   4  -9   17.80    1.50
   4  -4   9   23.10    1.50
  -4   4   9   20.80    1.30
   4   4  -9   21.10    1.50
   4  -4   9   21.70    1.20
   4  -4   9   18.70    1.30
  -4  -4  -9   14.60    1.40
   4   4  -9   17.10    1.30
  -4  -4  -9   15.80    1.40
  -4   4   9   19.30    1.20
  -4   4   9   20.50    1.30
  -4  -4   9   16.50    1.50
  -4   4  -9   19.30    1.30
   4   4   9   17.20    1.40
  -4  -4   9   20.20    1.50
   4  -4  -9   18.40    1.30
  -4  -4   9   17.80    1.50
  -4   4  -9   16.90    1.20
   4   4   9   17.70    1.50
   4   4   9   18.80    1.50
  -4  -4   9   18.50    1.40
  -4   4  -9   19.10    1.40
   5   4  -9    8.00    1.20
   5  -4   9    9.30    0.90
   5  -4   9    9.00    0.80
  -5  -4  -9    9.40    1.20
  -5   4   9    9.60    1.10
  -5   4   9    9.00    1.00
   5  -4   9    7.60    1.10
  -5  -4  -9   10.10    1.20
  -5  -4  -9    8.00    1.00
   5   4  -9    8.20    1.20
   5  -4  -9   10.20    1.00
  -5  -4   9    7.20    1.00
  -5  -4   9    8.80    1.20
   5   4   9    9.10    1.20
  -5  -4   9    7.30    1.10
  -5   4  -9    9.50    0.90
  -5   4  -9    9.60    1.00
   5  -4  -9   10.90    1.00
  -5  -4   9    9.50    1.20
   5   4   9    6.00    1.10
   6  -4   9    1.10    0.80
  -6  -4  -9    0.00    0.80
  -6   4   9    0.30    0.70
   6   4  -9    0.60    0.90
   6   4  -9    1.40    0.90
   6  -4   9    0.20    0.50
  -6  -4  -9    1.40    0.90
  -6   4   9    0.20    0.70
   6  -4   9   -0.70    0.60
  -6  -4   9    0.00    0.80
   6  -4  -9   -0.60    0.70
  -6   4  -9    0.40    0.50
  -6   4  -9   -0.10    0.60
  -6  -4   9    0.90    0.80
   6   4   9    0.20    0.80
  -6  -4   9    0.20    0.80
   6  -4  -9    0.90    0.70
   6  -4  -9   -0.20    0.70
   6   4   9   -0.10    0.80
  -7  -4  -9    2.30    1.20
   7  -4   9    2.60    1.00
  -7  -4  -9    2.90    1.10
   7  -4   9    2.60    0.90
  -7   4   9    2.30    0.90
   7   4  -9    1.60    1.10
   7   4  -9    1.10    1.10
   7   4   9    4.20    1.20
   7   4   9    4.70    1.40
   7  -4  -9    2.90    0.90
  -7  -4   9   -0.80    1.00
   7  -4  -9    2.50    0.90
   7  -4  -9    0.80    0.90
  -7  -4   9    1.80    1.10
  -7  -4   9    2.00    1.10
   0   5   9   61.99    3.70
   0  -5  -9   72.89    3.70
   0   5  -9   74.69    3.90
   0   5  -9   70.89    3.80
   0   5   9   66.29    3.90
   0   5  -9   69.69    3.90
   0   5   9   60.49    3.70
   0  -5  -9   73.89    3.90
   0  -5   9   62.09    3.80
   0  -5   9   62.99    3.70
   0   5   9   56.89    3.80
   0   5   9   63.19    3.90
   0  -5   9   57.09    3.80
   0   5   9   62.19    3.90
   1   5  -9   10.20    0.90
  -1   5   9    9.80    0.90
   1  -5   9    8.20    0.80
  -1   5   9   10.10    0.90
  -1   5   9    8.50    0.60
  -1  -5  -9    8.90    0.90
   1   5  -9    8.40    0.90
   1  -5   9    8.60    0.70
  -1  -5  -9    9.60    0.70
   1  -5   9    9.80    0.90
  -1   5   9    9.60    0.90
   1   5   9    9.30    0.80
   1   5   9    9.80    0.90
   1   5   9    9.70    0.90
  -1   5  -9    8.00    0.90
  -1  -5   9    9.00    0.90
  -1   5  -9    8.80    0.90
   1  -5  -9    9.60    0.80
  -1   5  -9    8.30    0.80
  -1  -5   9   10.40    0.80
  -1  -5   9    8.70    0.90
   2  -5   9   12.50    1.00
   2   5  -9   13.50    1.20
  -2   5   9   12.50    1.20
  -2  -5  -9   15.30    1.10
   2   5  -9   16.00    1.20
  -2   5   9   15.40    1.10
  -2  -5  -9   16.40    1.30
   2  -5   9   15.10    1.20
   2   5   9   15.70    1.20
  -2   5  -9   13.90    1.20
  -2   5  -9   15.00    1.10
  -2   5  -9   13.70    1.00
   2   5   9   11.30    1.10
  -2  -5   9   12.90    1.10
  -2  -5   9   13.10    1.20
  -3  -5  -9    7.40    0.90
  -3  -5  -9    7.30    1.00
  -3   5   9    8.40    0.80
   3   5  -9   10.00    1.10
   3   5  -9    8.20    1.00
  -3   5   9    8.40    0.80
   3  -5   9   11.10    1.10
  -3   5   9    8.80    1.00
   3  -5   9    8.10    0.70
   3   5  -9    8.40    0.90
  -3  -5   9   10.20    1.10
   3  -5  -9    8.90    0.70
  -3  -5   9    8.60    1.00
  -3   5  -9    8.90    1.00
   3   5   9    9.10    1.00
   3   5   9    9.00    1.00
  -3  -5   9    8.90    1.00
   3   5   9   10.20    1.10
   3  -5  -9    9.60    0.70
  -3   5  -9    9.60    0.90
  -3   5  -9    8.00    0.70
  -4  -5  -9   24.50    1.90
  -4   5   9   26.10    1.70
   4   5  -9   27.00    1.90
  -4   5   9   26.60    1.60
   4   5  -9   26.00    1.90
   4  -5   9   24.10    1.60
  -4   5   9   25.90    1.70
   4  -5   9   25.00    1.80
   4  -5   9   24.90    1.50
   4   5  -9   23.70    1.80
  -4  -5  -9   23.50    1.90
  -4   5   9   23.50    1.80
   4  -5   9   25.20    1.60
  -4   5  -9   24.50    1.80
  -4  -5   9   24.60    2.00
  -4   5  -9   25.00    1.70
   4  -5  -9   27.80    1.60
   4   5   9   25.80    1.90
   4   5   9   24.00    1.90
  -4  -5   9   23.80    1.90
  -4  -5   9   23.30    1.80
   4  -5  -9   25.10    1.60
   4   5   9   22.30    1.80
  -4  -5   9   22.00    1.80
  -5   5   9    0.40    0.70
   5   5  -9    1.00    0.80
  -5   5   9    1.10    0.50
  -5   5   9    1.20    0.50
   5   5  -9    1.80    0.90
  -5   5   9    0.30    0.60
   5  -5   9    2.00    0.90
   5  -5   9    1.10    0.40
   5  -5   9   -0.10    0.40
  -5  -5  -9   -0.20    0.80
  -5  -5  -9    0.80    0.80
  -5  -5   9   -0.50    0.70
  -5  -5   9    0.80    0.90
   5  -5  -9    0.90    0.50
  -5  -5   9   -0.20    0.90
   5   5   9    1.00    0.80
   5  -5  -9    0.50    0.60
   5   5   9    0.00    0.70
  -5   5  -9    1.10    0.60
  -5   5  -9   -0.20    0.60
   6   5  -9    0.90    1.00
   6  -5   9    2.10    0.80
  -6   5   9    2.30    0.90
   6   5  -9    2.30    1.00
  -6  -5  -9    1.90    1.10
  -6  -5  -9    2.50    1.10
   6  -5   9    4.30    1.00
  -6  -5   9    3.00    1.20
  -6   5  -9    2.30    0.70
   6   5   9    3.20    1.20
   6  -5  -9    2.00    0.70
  -6   5  -9    2.30    0.80
  -6  -5   9    0.90    1.00
  -6  -5   9    2.10    1.00
   6  -5  -9    2.50    0.80
   6   5   9    3.80    1.10
   7  -5   9    1.20    1.00
   7   5  -9    1.10    1.40
  -7   5   9    2.00    1.00
   7   5  -9    0.10    1.10
  -7  -5  -9   -0.10    1.00
  -7  -5  -9    1.30    1.10
  -7   5  -9    1.20    0.90
  -7  -5   9    1.50    1.20
   7   5   9   -0.10    1.00
  -7  -5   9    1.20    1.20
   7   5   9    0.80    1.20
   7  -5  -9    1.00    1.00
   7  -5  -9    1.50    0.90
  -7  -5   9    2.40    1.30
   7  -5  -9    0.70    0.90
   0  -6   9    0.10    0.50
   0  -6   9   -0.20    0.50
   0   6   9    1.40    0.80
   0   6   9    1.20    0.50
   0  -6  -9    0.20    0.30
   0   6  -9    0.60    0.60
   0   6   9    0.90    0.50
   0  -6  -9    0.80    0.50
   0   6   9    1.20    0.40
   0   6  -9    1.00    0.60
  -1  -6  -9   15.70    1.10
   1   6  -9   15.70    1.40
   1   6  -9   13.40    1.10
  -1   6   9   16.60    1.30
   1  -6   9   16.80    1.30
   1   6  -9   14.50    1.30
   1  -6   9   16.40    1.20
  -1   6   9   14.30    1.30
  -1   6   9   14.70    1.40
  -1   6  -9   14.70    1.20
   1  -6  -9   16.00    1.20
   1  -6  -9   14.20    1.00
  -1   6  -9   14.00    1.20
   1   6   9   16.40    1.10
  -1   6  -9   13.70    1.30
   1   6   9   16.70    1.30
  -1  -6   9   16.90    1.10
   1   6   9   14.90    1.40
  -1  -6   9   14.60    1.30
  -1  -6   9   15.40    1.30
   2  -6   9   -0.40    0.50
  -2   6   9   -0.30    0.40
  -2  -6  -9    0.30    0.60
  -2   6   9    0.00    0.60
   2  -6   9    0.00    0.40
   2   6  -9   -0.60    0.60
   2   6  -9    0.70    0.70
   2   6  -9   -0.50    0.50
  -2  -6  -9    0.50    0.50
  -2   6   9    0.00    0.50
   2   6   9   -0.20    0.50
   2   6   9    0.00    0.60
  -2  -6   9    0.20    0.60
  -2  -6   9   -0.20    0.60
   2   6   9    1.40    0.70
  -2  -6   9   -0.50    0.50
  -2   6  -9    0.70    0.40
  -2   6  -9    1.30    0.50
  -2   6  -9    0.00    0.60
  -3   6   9   15.70    1.30
  -3   6   9   14.70    1.20
   3  -6   9   13.70    1.00
  -3   6   9   14.70    1.20
   3   6  -9   11.80    1.30
  -3  -6  -9   11.10    1.50
   3   6  -9   15.60    1.40
  -3  -6  -9   12.90    1.30
   3  -6   9   14.20    1.30
   3   6  -9   12.20    1.30
   3   6   9   17.90    1.40
  -3  -6   9   13.60    1.40
  -3  -6   9   12.30    1.40
  -3   6  -9   13.80    1.30
   3   6   9   13.60    1.30
   3   6   9   13.80    1.30
  -3  -6   9   14.00    1.30
  -4  -6  -9    1.00    0.80
  -4   6   9    1.90    0.70
  -4   6   9    1.80    0.60
   4   6  -9    1.50    0.80
   4  -6   9    1.10    0.80
   4   6  -9    2.30    0.90
  -4   6   9    0.80    0.60
  -4  -6  -9    2.60    0.90
  -4   6  -9    1.30    0.70
   4  -6  -9    2.90    0.60
  -4  -6   9    2.20    0.80
   4   6   9    0.80    0.70
  -4   6  -9    1.70    0.80
   4   6   9    2.50    0.90
  -4  -6   9    1.10    0.90
  -4  -6   9    0.70    0.70
   4   6   9   -0.20    0.70
  -5  -6  -9    2.10    1.00
   5   6  -9   -0.10    0.90
   5   6  -9    1.40    1.00
  -5   6   9    2.40    0.80
  -5   6   9    1.70    0.70
   5  -6   9    0.80    0.90
  -5  -6  -9    1.40    1.00
  -5   6   9    2.60    0.70
  -5   6  -9    2.40    0.80
   5  -6  -9    1.60    0.60
   5   6   9    2.40    1.00
  -5   6  -9    1.90    0.80
  -5  -6   9    1.40    0.90
  -6  -6  -9    1.20    1.00
   6  -6   9    0.70    0.90
  -6   6   9    0.60    0.80
  -6  -6  -9   -1.70    1.00
   6   6  -9   -0.40    1.10
  -6   6   9    0.10    0.80
   6   6  -9   -0.50    1.00
  -6  -6   9    1.20    1.20
  -6  -6   9   -0.30    0.90
  -6   6  -9    0.30    0.90
   6   6   9    1.40    1.10
  -6  -6   9    0.70    1.10
   6   6   9    0.90    1.10
   0   7   9    3.60    0.90
   0   7   9    5.70    0.90
   0  -7   9    4.10    0.80
   0   7  -9    5.90    0.90
   0  -7  -9    2.40    0.70
   0  -7  -9    3.10    0.50
   0   7  -9    3.50    0.90
   0  -7   9    5.10    0.80
  -1   7   9    3.10    0.50
   1   7  -9    5.30    1.00
   1  -7   9    2.20    0.70
  -1   7   9    3.70    0.80
  -1  -7  -9    3.50    0.60
   1   7  -9    3.00    0.80
  -1   7   9    2.50    0.80
   1  -7   9    2.10    0.70
  -1   7   9    3.00    0.80
   1   7  -9    4.10    0.60
   1   7   9    2.70    0.60
   1   7   9    2.80    0.80
  -1   7  -9    5.30    1.00
   1   7   9    3.70    0.90
  -1  -7   9    2.30    0.70
   1  -7  -9    5.30    0.70
  -1   7  -9    4.30    0.70
   1  -7  -9    3.50    0.60
  -1  -7   9    2.30    0.80
   2   7  -9    3.00    0.90
  -2  -7  -9    2.40    0.90
  -2   7   9    2.80    0.70
  -2   7   9    2.30    0.70
   2   7  -9    4.10    0.70
   2   7  -9    2.50    0.80
  -2   7   9    3.60    0.90
   2  -7   9    4.30    0.80
   2   7   9    3.00    0.90
   2   7   9    2.70    0.70
  -2   7  -9    3.10    0.60
  -2  -7   9    3.10    0.70
  -2   7  -9    3.90    0.80
  -2  -7   9    2.20    0.80
   2   7   9    4.10    1.00
  -2  -7   9    4.00    0.90
  -2   7  -9    2.30    0.80
  -3   7   9    6.30    1.00
   3   7  -9    6.10    1.00
  -3  -7  -9    5.30    0.90
  -3  -7  -9    5.10    1.00
   3   7  -9    8.60    1.20
   3   7  -9    4.70    1.00
   3  -7   9    4.90    1.00
  -3   7   9    7.10    1.00
  -3  -7   9    5.60    1.10
  -3   7  -9    6.90    1.10
  -3   7  -9    4.90    0.60
  -3  -7   9    6.40    1.00
  -3  -7   9    6.10    1.10
   3   7   9    4.30    0.90
   3   7   9    7.50    1.20
   3   7   9    5.20    1.00
   4   7  -9    5.00    1.10
   4  -7   9    2.30    0.80
  -4  -7  -9    2.20    0.90
  -4   7   9    1.30    0.70
  -4  -7  -9    2.50    1.00
   4   7  -9    1.90    0.90
  -4   7   9    2.30    0.80
   4   7   9    2.50    0.90
  -4  -7   9    3.00    1.00
  -4  -7   9    1.00    0.80
  -4   7  -9    2.90    0.90
   4   7   9    2.20    1.00
  -4  -7   9    1.40    1.00
  -5  -7  -9    0.40    0.90
  -5   7   9    0.30    0.80
   5   7  -9   -0.50    1.00
   5  -7   9    0.90    0.90
  -5  -7  -9   -0.50    1.00
   5   7  -9    0.00    0.90
  -5   7   9    0.40    0.90
  -5  -7   9    0.60    0.90
   5   7   9    0.00    1.00
  -5   7  -9    1.10    0.90
   5   7   9    0.30    0.90
  -5  -7   9   -0.20    0.90
  -5  -7   9   -1.20    0.90
  -6  -7  -9   -0.70    1.00
  -6   7   9    0.50    0.90
  -6  -7  -9    0.80    1.10
   6   7  -9   -0.20    1.00
   6  -7   9    2.10    1.00
   6   7  -9   -1.20    1.20
  -6   7   9   -0.10    0.80
   6   7   9   -1.50    0.90
  -6  -7   9   -1.40    1.20
   6   7   9    0.20    1.20
  -6  -7   9    1.70    1.50
  -6   7  -9   -0.20    1.00
   0   8   9    1.10    0.80
   0  -8   9    0.60    0.70
   0   8   9   -0.40    0.70
   0   8  -9   -0.50    0.80
   0  -8  -9    0.00    0.50
   0  -8   9   -0.40    0.60
   0   8  -9   -0.90    0.70
   1  -8   9    1.20    0.80
  -1  -8  -9    1.50    0.60
   1   8  -9    0.80    0.90
  -1   8   9    1.80    0.90
  -1   8   9    1.80    0.90
   1   8  -9    1.80    0.90
  -1   8  -9    1.70    0.90
   1   8   9    1.20    0.80
  -1   8  -9    0.50    0.70
   1   8   9    1.20    0.50
   1  -8  -9    0.30    0.50
  -1  -8   9    1.00    0.90
  -1  -8   9    1.40    0.80
   1   8   9    0.90    0.90
   2   8  -9    1.70    0.90
  -2  -8  -9    0.40    0.80
  -2   8   9    1.20    0.80
  -2  -8  -9    1.50    0.70
  -2   8   9    1.40    0.80
   2   8  -9    1.50    0.70
   2  -8   9    1.80    0.80
   2   8  -9    1.80    0.90
   2   8   9    1.90    0.90
  -2   8  -9    1.70    0.60
  -2  -8   9    0.60    0.80
   2   8   9    1.20    0.70
   2   8   9    2.80    1.10
  -2  -8   9    1.30    0.90
   3   8  -9    0.80    1.00
   3  -8   9    2.60    0.90
  -3  -8  -9    1.00    0.80
   3   8  -9    0.70    0.80
  -3   8   9    0.80    0.80
  -3  -8  -9    0.60    1.00
  -3   8   9    2.30    0.90
   3   8   9    0.70    1.00
  -3   8  -9    0.70    0.90
  -3  -8   9    1.90    1.00
  -3   8  -9    0.50    0.50
  -3  -8   9    1.10    0.90
   3   8   9    0.40    0.80
   4   8  -9    1.40    1.10
   4  -8   9    2.00    0.90
  -4   8   9    0.10    0.80
   4   8  -9    1.30    0.90
  -4  -8  -9   -0.30    1.00
  -4  -8  -9    2.00    1.20
  -4   8   9    0.10    0.90
  -4  -8   9    1.40    1.00
  -4   8  -9    1.10    0.90
  -4  -8   9    0.30    1.00
   4   8   9   -0.60    1.00
   4   8   9    0.50    1.10
  -5   8   9    0.40    0.90
   5   8  -9    1.20    1.00
   5   8  -9   -0.30    1.10
  -5  -8  -9   -0.30    1.00
  -5   8   9   -0.30    0.90
   5  -8   9    1.80    0.90
  -5  -8  -9   -0.40    1.10
  -5   8  -9    1.10    1.10
   5   8   9   -0.20    0.90
  -5  -8   9    0.90    1.30
  -5  -8   9    1.60    1.20
   5   8   9   -0.70    1.20
   0   9   9    0.90    1.00
   0   9  -9   -0.80    0.90
   0   9   9    0.80    1.00
   0   9  -9    0.30    1.00
   0  -9  -9    1.10    0.70
   0  -9   9    0.60    0.80
  -1   9   9    1.30    0.90
   1  -9   9    2.10    0.90
  -1  -9  -9    1.80    0.90
   1   9  -9    3.00    1.10
   1   9  -9    1.40    1.10
  -1   9   9    2.70    1.10
  -1   9  -9    1.10    1.10
  -1   9  -9    1.90    0.80
   1   9   9    2.10    1.10
   1   9   9    1.10    1.10
  -2  -9  -9   -1.20    0.70
   2   9  -9   -0.50    0.90
  -2   9   9    1.00    1.00
   2   9  -9    3.10    1.10
   2  -9   9    1.30    0.80
  -2   9   9   -0.30    1.00
   2   9   9    0.50    1.00
   2   9   9    0.80    1.20
   2   9   9    1.40    0.90
  -2  -9   9    0.70    1.00
  -2   9  -9   -0.10    1.00
   3  -9   9   -0.40    0.80
   3   9  -9    1.60    1.20
  -3   9   9    1.40    1.00
   3   9  -9    1.50    0.90
  -3   9   9    2.10    1.00
  -3  -9   9    1.30    1.10
   3   9   9    0.80    1.30
  -3  -9   9    1.20    1.00
  -3   9  -9   -0.40    1.00
   3   9   9    0.10    0.80
   4  -9   9    0.80    0.90
  -4   9   9   -0.20    0.80
   4   9  -9    2.20    0.90
   4   9  -9    2.40    1.30
  -4  -9  -9    1.10    1.40
  -4   9   9    1.20    1.00
  -4  -9  -9   -0.20    1.00
  -4   9  -9    0.50    1.10
  -4  -9   9    1.60    1.40
  -4  -9   9    0.00    1.20
   4   9   9    1.10    1.00
   4   9   9   -0.70    1.20
   0 -10   9   -0.40    0.90
   0  10  -9    0.80    0.90
   0  10   9    0.40    1.00
   0  10  -9   -0.50    1.10
   0  10   9    0.10    1.10
   1 -10   9    1.60    0.90
   1  10  -9    1.60    1.10
  -1  10   9   -0.60    1.10
   1  10  -9   -0.70    1.10
  -1  10   9   -1.00    1.00
   1  10   9   -0.20    1.20
  -1 -10   9   -0.80    0.90
   1  10   9    0.10    1.00
  -1  10  -9    0.40    1.10
   2 -10   9    1.50    1.00
  -2 -10   9    0.40    1.20
   0   0 -10  513.65   31.50
   0   0 -10  511.05   31.50
   0   0  10  632.44   31.60
   0   0 -10  534.05   31.50
   0   0 -10  511.65   31.50
   0   0  10  634.44   31.50
   0   0  10  625.84   31.50
   0   0  10  637.24   31.50
   0   0 -10  523.35   31.50
   1   0  10    0.10    0.20
  -1   0  10    0.00    0.20
   1   0 -10    0.20    0.20
  -1   0 -10    0.20    0.20
  -1   0  10   -0.30    0.20
  -1   0 -10    0.30    0.20
  -1   0 -10    0.10    0.20
   1   0  10    0.10    0.20
  -1   0 -10    0.30    0.10
   1   0  10    0.10    0.10
   1   0  10    0.10    0.20
   1   0 -10   -0.20    0.10
  -1   0 -10    0.00    0.20
   1   0 -10    0.30    0.20
  -1   0  10    0.00    0.20
   1   0 -10   -0.10    0.10
   1   0  10   -0.20    0.20
   1   0 -10    0.00    0.10
   1   0  10    0.10    0.20
  -1   0  10   -0.10    0.10
   2   0  10  110.79    6.50
  -2   0  10  121.09    6.60
  -2   0 -10  120.99    6.60
   2   0 -10  110.19    6.60
   2   0  10  114.69    6.60
  -2   0  10  116.09    6.60
  -2   0 -10  113.09    6.60
  -2   0  10  119.89    6.60
   2   0  10  116.69    6.60
  -2   0  10  112.49    6.50
   2   0  10  115.49    6.50
   2   0  10  116.99    6.60
  -2   0 -10  125.99    6.60
  -2   0 -10  121.79    6.50
   2   0  10  112.49    6.60
  -2   0  10  116.99    6.60
  -2   0 -10  119.29    6.60
   2   0 -10  123.39    6.60
   3   0  10   -0.10    0.30
  -3   0 -10    0.00    0.20
   3   0  10   -0.20    0.30
  -3   0 -10   -0.10    0.30
   3   0  10    0.20    0.30
  -3   0  10   -0.20    0.30
  -3   0 -10   -0.10    0.30
  -3   0  10   -0.20    0.20
  -3   0 -10    0.10    0.30
  -3   0  10    0.10    0.20
   3   0  10   -0.20    0.20
   3   0 -10   -0.30    0.30
  -3   0  10    0.50    0.30
  -3   0  10    0.20    0.30
  -4   0 -10   43.70    2.80
  -4   0 -10   45.70    2.80
   4   0  10   50.19    2.80
   4   0  10   49.10    2.90
  -4   0  10   49.70    2.90
  -4   0 -10   44.20    2.90
   4   0  10   48.00    2.90
  -4   0  10   47.80    2.80
   4   0 -10   44.40    2.90
  -4   0  10   48.30    2.90
  -5   0  10    0.20    0.30
  -5   0  10   -0.40    0.50
  -5   0 -10   -0.20    0.40
  -5   0  10    1.10    0.60
   5   0  10    0.00    0.50
   5   0  10    0.40    0.40
   5   0  10   -0.40    0.50
  -5   0 -10   -0.30    0.40
  -5   0 -10   -0.40    0.60
   5   0 -10   -0.30    0.50
  -5   0  10   -1.10    0.50
  -6   0  10   14.00    1.00
  -6   0  10   14.00    1.40
  -6   0  10   14.00    1.40
  -6   0 -10   11.40    1.20
   6   0 -10   14.20    1.40
   6   0  10   14.90    1.40
   6   0  10   15.20    1.20
   6   0 -10   14.10    1.50
   6   0  10   13.90    1.40
  -6   0 -10   13.60    1.10
  -6   0 -10   14.90    1.50
  -7   0  10   -1.10    0.80
  -7   0 -10    0.10    0.60
  -7   0 -10   -0.40    0.70
   7   0 -10    0.30    0.90
   7   0  10    0.10    0.80
  -7   0 -10    0.30    0.90
   7   0  10   -0.10    0.80
  -7   0  10   -0.30    0.50
   7   0  10   -1.20    0.80
   7   0 -10   -0.40    0.90
  -8   0 -10    5.60    1.40
   8   0  10    5.00    1.30
  -8   0 -10    3.00    1.00
   8   0 -10    2.70    1.20
  -8   0  10    4.10    1.10
  -8   0  10    4.60    1.30
   8   0 -10    1.10    1.20
   8   0  10    4.30    1.20
   8   0 -10    2.70    1.10
   8   0  10    4.90    1.30
   0  -1 -10    0.30    0.20
   0  -1  10    0.50    0.20
   0   1 -10    0.40    0.10
   0  -1 -10    0.30    0.20
   0  -1  10    0.40    0.20
   0   1  10    0.20    0.20
   0  -1  10    0.40    0.20
   0  -1 -10    0.60    0.20
   0   1  10    0.10    0.20
   0   1 -10    0.10    0.20
   0   1 -10   -0.10    0.20
   0  -1 -10    0.30    0.20
   0   1  10    0.20    0.10
   0   1  10    0.30    0.20
   0   1  10    0.30    0.20
   0  -1  10    0.30    0.10
   0   1  10    0.50    0.10
   0  -1 -10    0.40    0.10
   0  -1  10    0.20    0.20
   0   1 -10    0.30    0.20
   0   1 -10    0.50    0.20
   1   1 -10  309.07   17.10
  -1  -1 -10  300.57   17.10
   1  -1  10  317.97   17.20
  -1   1  10  312.57   17.10
  -1  -1 -10  304.27   17.20
   1  -1  10  299.37   17.10
  -1   1  10  302.57   17.20
   1   1 -10  302.67   17.20
  -1   1  10  314.97   17.20
   1  -1  10  318.87   17.20
   1   1 -10  301.27   17.10
  -1  -1 -10  295.27   17.20
  -1  -1 -10  294.67   17.10
  -1   1  10  315.97   17.10
   1   1 -10  315.97   17.20
   1   1 -10  305.97   17.10
  -1  -1 -10  308.07   17.10
  -1   1  10  297.57   17.10
   1  -1  10  313.87   17.10
   1   1  10  306.97   17.10
  -1   1 -10  304.47   17.20
   1  -1 -10  306.87   17.10
   1   1  10  310.87   17.20
   1  -1 -10  310.17   17.10
  -1  -1  10  306.37   17.10
  -1  -1  10  315.37   17.20
  -1  -1  10  317.27   17.10
   1  -1 -10  311.97   17.20
  -1   1 -10  300.07   17.10
  -1  -1  10  319.07   17.10
   1   1  10  304.87   17.10
   1   1  10  304.17   17.10
  -1   1 -10  310.47   17.20
   1   1  10  311.37   17.10
  -1  -1  10  317.97   17.20
   1  -1 -10  315.07   17.10
   1  -1 -10  312.57   17.20
   1   1  10  315.97   17.20
  -1   1 -10  304.47   17.10
   2  -1  10   16.70    1.00
  -2  -1 -10   16.30    1.10
  -2   1  10   16.40    1.10
  -2   1  10   17.00    1.00
  -2  -1 -10   16.20    1.10
  -2   1  10   18.10    1.00
   2  -1  10   16.70    1.10
   2  -1  10   16.50    1.00
  -2  -1 -10   15.90    1.10
   2   1 -10   17.50    1.10
  -2  -1 -10   15.80    1.10
  -2   1  10   16.20    1.10
   2   1 -10   16.90    1.00
   2  -1  10   16.80    1.00
   2   1 -10   15.20    1.10
  -2   1  10   16.50    1.00
   2  -1  10   16.70    1.00
  -2   1 -10   16.20    1.00
  -2  -1  10   18.00    1.10
  -2  -1  10   16.60    1.10
   2   1  10   15.20    1.10
  -2  -1  10   16.10    1.10
  -2   1 -10   16.70    1.10
   2  -1 -10   16.20    1.10
   2  -1 -10   16.40    1.00
  -2   1 -10   16.90    1.10
   2   1  10   17.00    1.10
   2   1  10   16.00    1.10
  -2  -1  10   17.40    1.10
   2   1  10   16.10    1.10
  -2  -1  10   15.80    1.00
  -2   1 -10   15.90    1.00
   3  -1  10   93.09    5.50
   3  -1  10   94.29    5.60
  -3  -1 -10  106.09    5.60
  -3   1  10   96.69    5.50
  -3   1  10   95.79    5.60
   3  -1  10   96.79    5.60
  -3  -1 -10  102.99    5.60
  -3  -1 -10  105.49    5.60
  -3   1  10  100.49    5.60
   3   1 -10  106.99    5.60
   3  -1  10   92.99    5.50
   3   1  10   92.39    5.50
  -3  -1  10   93.69    5.50
   3   1  10   95.39    5.60
  -3  -1  10   93.89    5.60
   3  -1 -10  101.89    5.50
  -3  -1  10   95.79    5.60
   3   1  10   96.89    5.50
  -3  -1  10   97.09    5.60
   3   1  10   94.59    5.60
  -3  -1  10   93.79    5.50
  -3   1 -10  103.99    5.50
   4  -1  10    2.70    0.40
  -4  -1 -10    3.80    0.50
  -4   1  10    2.70    0.50
  -4   1  10    3.30    0.60
   4   1 -10    3.20    0.60
   4  -1  10    4.00    0.60
  -4  -1 -10    5.00    0.60
   4  -1  10    3.60    0.60
  -4   1  10    2.20    0.50
  -4  -1 -10    3.30    0.50
   4   1  10    2.10    0.50
  -4  -1  10    3.10    0.60
  -4  -1  10    2.60    0.60
  -4  -1  10    2.20    0.60
  -4  -1  10    1.90    0.40
   4   1  10    2.60    0.50
  -4   1 -10    4.30    0.60
   4   1  10    2.30    0.50
  -4  -1  10    2.10    0.40
   5  -1  10   19.80    1.60
  -5   1  10   18.20    1.60
  -5  -1 -10   23.80    1.50
  -5   1  10   19.10    1.60
  -5  -1 -10   24.80    1.50
   5  -1  10   20.90    1.60
   5  -1  10   20.80    1.50
  -5  -1 -10   26.30    1.70
   5   1 -10   24.70    1.70
  -5   1  10   18.90    1.60
  -5  -1  10   19.30    1.60
   5   1  10   20.10    1.60
  -5  -1  10   19.00    1.50
  -5   1 -10   24.70    1.40
   5   1  10   20.80    1.60
  -5  -1  10   22.90    1.70
   5   1  10   21.30    1.70
  -5   1 -10   22.90    1.50
  -5   1 -10   25.70    1.70
   5  -1 -10   23.70    1.60
   6  -1  10    0.90    0.70
  -6  -1 -10    1.10    0.60
   6  -1  10    1.10    0.80
   6   1 -10    1.40    0.80
   6   1 -10   -0.20    0.70
  -6   1  10    0.90    0.70
  -6   1  10    0.50    0.70
  -6  -1 -10    0.60    0.70
  -6  -1 -10    1.20    0.60
  -6   1  10    1.00    0.70
   6  -1 -10    0.20    0.70
   6   1  10    0.10    0.70
   6   1  10    0.90    0.70
  -6  -1  10    0.90    0.70
  -6  -1  10    0.70    0.50
  -6  -1  10    1.70    0.80
   6   1  10    0.60    0.70
  -6   1 -10    0.50    0.60
   6  -1 -10    1.60    0.80
  -6  -1  10    0.80    0.50
  -6   1 -10    1.30    0.80
  -6   1 -10    1.70    0.60
   7  -1  10    4.30    1.20
  -7  -1 -10    2.50    0.80
   7   1 -10    3.50    1.00
  -7  -1 -10    1.70    1.00
   7  -1  10    2.50    1.00
   7  -1  10    3.90    1.10
  -7   1  10    3.00    1.10
  -7  -1 -10    2.10    0.80
   7   1 -10    4.00    1.10
  -7   1  10    3.60    0.90
   7  -1 -10    2.20    1.00
  -7  -1  10    2.50    1.00
  -7  -1  10    2.30    0.70
  -7   1 -10    3.60    0.70
  -7  -1  10    4.30    0.70
   7  -1 -10    1.00    1.00
  -7   1 -10    2.70    1.00
   7   1  10    2.90    1.00
   7   1  10    3.30    0.90
  -7   1 -10    3.70    0.80
   7  -1 -10    3.10    1.00
   7   1  10    4.10    1.00
  -7  -1  10    4.60    1.20
  -8  -1 -10    0.20    0.90
   8  -1  10    2.60    1.10
   8   1 -10    1.90    1.10
  -8  -1 -10    0.40    1.20
   8   1 -10    0.90    1.10
  -8   1  10    1.00    1.00
   8  -1  10    2.00    1.20
  -8   1  10    2.10    1.10
   8  -1 -10    1.20    1.00
   8  -1 -10    1.00    1.00
   8   1  10    1.30    1.20
  -8  -1  10    1.20    1.10
  -8  -1  10    1.00    0.80
   8   1  10    2.80    1.30
  -8  -1  10    0.20    1.10
   8   1  10    1.90    1.20
   8  -1 -10    0.80    1.10
   0   2 -10  292.27   17.20
   0  -2 -10  307.07   17.20
   0  -2 -10  292.87   17.30
   0   2 -10  297.87   17.30
   0   2  10  333.47   17.30
   0  -2  10  323.37   17.30
   0   2 -10  297.97   17.30
   0   2  10  325.27   17.30
   0   2 -10  298.17   17.20
   0  -2  10  341.47   17.50
   0  -2 -10  290.37   17.30
   0   2  10  335.27   17.30
   0   2  10  318.97   17.30
   0  -2 -10  307.57   17.30
   0   2 -10  296.07   17.30
   0  -2  10  314.17   17.20
   0   2  10  315.97   17.20
   0  -2 -10  292.57   17.30
   0   2  10  324.47   17.20
   0  -2  10  328.67   17.30
   0   2 -10  297.67   17.30
   1   2 -10   11.50    0.70
  -1  -2 -10   10.70    0.70
   1   2 -10   11.80    0.80
   1   2 -10   11.00    0.70
  -1  -2 -10   11.00    0.80
  -1  -2 -10   10.70    0.70
  -1  -2 -10   10.90    0.70
   1   2 -10   10.60    0.80
   1   2 -10   10.90    0.70
  -1  -2 -10   11.00    0.80
   1   2 -10    9.40    0.70
   1  -2 -10    9.90    0.70
   1  -2 -10   10.90    0.70
   1  -2 -10   11.20    0.70
  -1   2 -10   11.10    0.70
  -1   2 -10    9.90    0.80
   1  -2 -10   10.40    0.80
  -1   2 -10   11.00    0.80
  -1   2 -10   10.10    0.70
  -2   2  10   59.99    3.40
  -2  -2 -10   59.89    3.50
  -2  -2 -10   59.59    3.50
  -2   2  10   59.69    3.50
   2   2 -10   59.89    3.50
  -2   2  10   59.29    3.40
  -2   2  10   61.29    3.50
   2  -2  10   60.39    3.50
   2   2 -10   64.89    3.50
  -2   2  10   58.09    3.40
  -2  -2 -10   61.79    3.50
   2  -2  10   58.89    3.50
   2   2  10   58.99    3.50
  -2  -2  10   60.59    3.50
  -2   2 -10   62.29    3.50
  -2  -2  10   57.59    3.50
  -2   2 -10   63.69    3.50
  -2  -2  10   60.39    3.50
   2   2  10   58.79    3.50
  -2  -2  10   59.49    3.50
   2   2  10   60.89    3.50
  -2   2 -10   58.39    3.40
   2  -2 -10   61.99    3.50
   2  -2 -10   59.89    3.40
  -3  -2 -10    0.50    0.40
   3   2 -10    0.10    0.40
  -3  -2 -10    0.70    0.40
   3  -2  10    0.10    0.20
  -3   2  10    0.20    0.30
   3  -2  10    0.60    0.30
   3   2 -10    0.40    0.30
   3  -2  10    0.60    0.20
  -3  -2 -10   -0.20    0.40
  -3   2  10    0.90    0.40
   3  -2  10    0.30    0.40
  -3   2  10    0.80    0.30
   3   2  10    0.50    0.40
   3   2  10    0.90    0.40
  -3  -2  10    0.60    0.40
  -3  -2  10    0.40    0.40
   3  -2 -10    0.30    0.30
  -3   2 -10    0.50    0.30
  -3   2 -10    0.70    0.40
  -3  -2  10    0.70    0.40
   3   2  10    0.30    0.40
  -4   2  10   38.70    2.40
  -4  -2 -10   35.60    2.60
   4  -2  10   38.80    2.40
   4  -2  10   38.30    2.20
   4  -2  10   35.50    2.20
  -4   2  10   36.00    2.30
  -4   2  10   38.40    2.30
   4  -2  10   39.00    2.30
  -4  -2 -10   37.00    2.40
  -4   2 -10   34.60    2.20
  -4  -2  10   38.40    2.40
  -4   2 -10   34.70    2.20
   4  -2 -10   34.50    2.20
   4   2  10   39.20    2.30
  -4  -2  10   37.80    2.20
  -5  -2 -10    5.00    0.80
  -5   2  10    7.60    0.90
  -5  -2 -10    7.00    0.90
   5   2 -10    5.40    0.90
   5  -2  10    4.80    0.80
   5  -2  10    6.20    1.00
  -5   2  10    7.00    0.80
   5  -2  10    6.50    0.70
  -5  -2 -10    7.00    0.80
  -5   2  10    5.20    0.90
   5   2  10    5.10    0.90
  -5   2 -10    6.70    0.70
   5  -2 -10    6.80    0.90
  -5   2 -10    6.50    0.70
   5  -2 -10    6.10    0.80
  -5  -2  10    5.00    0.80
  -5  -2  10    6.90    0.80
   5   2  10    7.00    0.90
  -5  -2  10    5.90    0.90
  -5  -2  10    6.20    0.90
   6   2 -10    7.70    1.10
  -6   2  10    8.70    1.10
  -6  -2 -10    6.40    0.90
  -6  -2 -10    7.10    1.00
   6  -2  10    8.40    1.10
   6  -2  10    8.50    1.10
   6  -2  10    7.30    0.90
   6   2 -10    6.20    1.20
  -6  -2 -10    6.50    1.10
  -6   2  10    5.50    1.00
  -6   2  10    8.00    1.10
  -6   2 -10    7.90    0.90
  -6  -2  10   10.00    1.00
  -6  -2  10    6.70    1.10
  -6  -2  10    5.60    1.10
  -6  -2  10    6.90    0.90
   6  -2 -10    9.90    1.20
   6   2  10    8.60    1.10
  -6   2 -10    9.30    0.90
   6  -2 -10    7.60    1.00
   6  -2 -10    9.20    1.10
   6   2  10    7.70    1.10
   6   2  10    7.80    1.20
  -7  -2 -10    0.00    0.80
   7   2 -10    0.50    0.90
   7  -2  10    0.50    0.60
   7  -2  10    0.80    0.90
  -7  -2 -10   -0.40    0.90
   7   2 -10    1.40    0.90
  -7   2  10    0.00    0.70
   7  -2  10    0.60    0.80
  -7   2  10    1.40    1.00
  -7   2 -10    0.30    0.60
   7   2  10    0.10    0.90
  -7  -2  10    0.90    0.70
   7   2  10    1.50    1.00
   7  -2 -10   -0.60    0.80
   7  -2 -10   -0.20    0.90
  -7  -2  10   -0.60    0.90
   7   2  10    1.60    0.90
  -7  -2  10    0.10    0.90
  -7   2 -10    0.20    0.70
  -8   2  10    3.40    1.00
   8  -2  10    1.10    1.20
  -8   2  10    2.90    1.10
   8  -2  10    4.20    1.30
   8  -2  10    3.70    1.10
   8   2 -10    3.10    1.20
  -8  -2  10    2.10    1.30
   8  -2 -10    2.90    1.30
   8  -2 -10    0.60    1.10
   8   2  10    1.90    1.00
[truncated: 949,060 more chars]
