# Supplementary material for: Synthesis, crystal structure, Hirshfeld surface analysis, density function theory calculations and photophysical properties of methyl 4′-[(4-bromobenzo­yl)­oxy]biphenyl-4-carboxyl­ate: a compound with bromine⋯oxygen contacts
Source: Acta Crystallogr E Crystallogr Commun. 2025 Feb 28;81(Pt 3):264–70. doi: 10.1107/S2056989025001604 (PMC11891586; doi:10.1107/S2056989025001604)
Supplement: Supplementary file 2 [file e-81-00264-Isup2.hkl]

data_I                                                                          
_shelx_title ' PAL_2_0m_a.res in Pna2(1)'                                       
_shelx_refln_list_code          4                                               
_shelx_F_calc_maximum      418.24                                               
_exptl_crystal_F_000       832.00                                               
_reflns_d_resolution_high  0.6991                                               
                                                                                
loop_                                                                           
 _space_group_symop_operation_xyz                                               
 'x, y, z'                                                                      
 '-x, -y, z+1/2'                                                                
 '-x+1/2, y+1/2, z+1/2'                                                         
 'x+1/2, -y+1/2, z'                                                             
                                                                                
_cell_length_a     5.9754                                                       
_cell_length_b     7.2962                                                       
_cell_length_c    39.5369                                                       
_cell_angle_alpha  90.000                                                       
_cell_angle_beta   90.000                                                       
_cell_angle_gamma  90.000                                                       
                                                                                
_shelx_F_squared_multiplier     1.000                                           
                                                                                
loop_                                                                           
 _refln_index_h                                                                 
 _refln_index_k                                                                 
 _refln_index_l                                                                 
 _refln_F_squared_calc                                                          
 _refln_F_squared_meas                                                          
 _refln_F_squared_sigma                                                         
 _refln_observed_status                                                         
   1   2 -55         45.47         29.10        22.86 o                         
   2   1 -54         10.39        -22.86        22.86 o                         
   0   2 -54        101.92         87.29        24.94 o                         
   2   0 -53        278.13        180.82        41.57 o                         
   2   1 -53          5.52         10.93        19.74 o                         
   1   2 -53         19.47         47.80        20.78 o                         
   2   2 -53        113.50        108.93        38.45 o                         
   1   3 -53         18.14         41.57        22.86 o                         
   2   0 -52         77.44         89.37        31.18 o                         
   2   1 -52         11.69         13.76        15.38 o                         
   3   1 -52         17.13         26.68        15.57 o                         
   0   2 -52        156.45        155.88        22.86 o                         
   1   2 -52        120.91         85.21        22.86 o                         
   2   2 -52         44.90         44.91        16.85 o                         
   1   3 -52         94.23         56.12        20.78 o                         
   2   3 -52         53.23         23.31        16.47 o                         
   2   0 -51        279.36        288.89        37.41 o                         
   1   1 -51        122.57        101.84        27.02 o                         
   2   1 -51          3.16         22.86        19.11 o                         
   3   1 -51        114.74        138.10        23.42 o                         
   1   2 -51         45.89         70.38        33.25 o                         
   2   2 -51        144.59        118.23        18.94 o                         
   3   2 -51         46.66         41.24        15.45 o                         
   1   3 -51         37.92         17.79        21.82 o                         
   2   3 -51         17.13         22.45        17.29 o                         
   2   0 -50        157.50        139.25        35.33 o                         
   1   1 -50         68.25         64.43        24.94 o                         
   2   1 -50         19.29         29.10        17.64 o                         
   3   1 -50        275.69        276.42        35.33 o                         
   0   2 -50        927.60        929.03        66.51 o                         
   1   2 -50        123.10        125.82        14.35 o                         
   2   2 -50         89.63        100.90        19.86 o                         
   3   2 -50          1.67         24.71        14.00 o                         
   1   3 -50          9.90          7.42        34.29 o                         
   2   3 -50         64.20         33.25        20.78 o                         
   3   3 -50         46.99         49.63        19.74 o                         
   1   4 -50        132.89        149.64        35.33 o                         
   2   4 -50         22.64         42.95        18.84 o                         
   2   0 -49        147.17        149.64        33.25 o                         
   4   0 -49         45.71         63.11        21.46 o                         
   1   1 -49        367.80        536.22        54.04 o                         
   2   1 -49          8.19         24.40        36.37 o                         
   3   1 -49         26.25         24.83        15.29 o                         
   4   1 -49          2.06        -15.71        15.71 o                         
   1   2 -49         22.92         37.24        10.57 o                         
   2   2 -49         86.51         96.74        30.14 o                         
   3   2 -49         35.12         69.73        15.23 o                         
   0   3 -49        246.75        164.19        22.86 o                         
   1   3 -49        126.88        130.01        32.21 o                         
   2   3 -49         44.19        122.62        31.18 o                         
   3   3 -49          2.51          6.98        14.83 o                         
   1   4 -49         35.31         36.11        16.04 o                         
   2   4 -49         14.07         27.02        29.10 o                         
   2   0 -48         73.03         81.06        27.02 o                         
   4   0 -48        111.93         85.63        21.46 o                         
   1   1 -48         35.97        100.66        29.10 o                         
   2   1 -48         21.93         47.26        16.85 o                         
   3   1 -48        391.63        394.06        56.12 o                         
   4   1 -48         16.27         20.72        16.18 o                         
   0   2 -48        139.73        129.98        16.91 o                         
   1   2 -48         57.92         50.32        10.43 o                         
   2   2 -48         23.64         48.86        13.75 o                         
   3   2 -48          5.40          6.69        14.10 o                         
   4   2 -48         58.46         40.31        16.46 o                         
   1   3 -48         19.17         47.61        15.38 o                         
   2   3 -48         93.72         73.12        17.45 o                         
   3   3 -48        132.08        106.85        20.29 o                         
   1   4 -48         82.83         95.86        22.86 o                         
   2   4 -48          0.98        -15.38        15.38 o                         
   3   4 -48          2.88         22.69        16.91 o                         
   1   5 -48         14.11         43.65        27.02 o                         
   2   0 -47        231.19        232.78        35.33 o                         
   4   0 -47         60.60         51.37        19.95 o                         
   1   1 -47        671.63        695.28        75.86 o                         
   2   1 -47         38.45         36.42        16.85 o                         
   3   1 -47         56.94         84.86        27.35 o                         
   4   1 -47         25.39         18.85        15.23 o                         
   1   2 -47         70.21         94.93        14.07 o                         
   2   2 -47         97.00         87.46        13.87 o                         
   3   2 -47         46.54         46.36        14.34 o                         
   4   2 -47         13.73         29.57        14.97 o                         
   0   3 -47        206.11        184.12        48.84 o                         
   1   3 -47        175.41        181.71        20.78 o                         
   2   3 -47        153.27        141.36        22.53 o                         
   3   3 -47          8.60         38.78        15.23 o                         
   4   3 -47        105.71         79.65        20.73 o                         
   1   4 -47         76.36         62.35        20.78 o                         
   2   4 -47          1.80          9.56        17.29 o                         
   3   4 -47         24.47          4.07        17.45 o                         
   1   5 -47         24.84         87.29        27.02 o                         
   2   5 -47         96.96         65.71        33.25 o                         
   0   0 -46        464.70        475.95        41.57 o                         
   2   0 -46         84.71         64.43        24.94 o                         
   4   0 -46         65.64         73.04        20.42 o                         
   1   1 -46         38.92         37.41        20.78 o                         
   2   1 -46         23.04         37.41        25.98 o                         
   3   1 -46        148.86        143.33        17.74 o                         
   4   1 -46          3.88          9.98        14.97 o                         
   0   2 -46        375.92        363.72        31.18 o                         
   1   2 -46         36.23         46.35        12.14 o                         
   2   2 -46         83.89         55.29        13.75 o                         
   3   2 -46         24.43         40.52        14.97 o                         
   4   2 -46         46.04         55.06        22.78 o                         
   1   3 -46          8.89         19.91        13.45 o                         
   2   3 -46        100.78        105.66        15.57 o                         
   3   3 -46         36.09         23.37        14.07 o                         
   4   3 -46         23.91         33.96        15.84 o                         
   0   4 -46        150.66        187.05        31.18 o                         
   1   4 -46         87.32         85.33        16.91 o                         
   2   4 -46         52.36         66.51        22.86 o                         
   3   4 -46         26.54         21.26        14.66 o                         
   1   5 -46          3.49         51.96        27.02 o                         
   2   5 -46         61.20         36.37        29.10 o                         
   2   0 -45        466.38        409.44        47.80 o                         
   4   0 -45        115.55        102.68        20.97 o                         
   0   1 -45         51.42         50.47        15.38 o                         
   1   1 -45        560.91        633.33        35.98 o                         
   2   1 -45         40.94         60.27        17.64 o                         
   3   1 -45         18.67         50.00        14.66 o                         
   4   1 -45         11.13         19.24        14.83 o                         
   5   1 -45         90.09         85.09        18.22 o                         
   1   2 -45         34.16         50.58        15.84 o                         
   2   2 -45        265.56        196.99        18.61 o                         
   3   2 -45         78.77         55.25        17.45 o                         
   4   2 -45         39.56         38.61        17.84 o                         
   0   3 -45        170.62        153.80        20.78 o                         
   1   3 -45        113.18        101.30        16.04 o                         
   2   3 -45        133.06        116.89        15.57 o                         
   3   3 -45          2.72         29.36        13.45 o                         
   4   3 -45         50.66         34.78        14.83 o                         
   1   4 -45         48.02         47.21        14.96 o                         
   2   4 -45         61.70         41.22        16.91 o                         
   3   4 -45        114.51         99.46        17.40 o                         
   4   4 -45          2.06        -22.86        22.86 o                         
   0   5 -45         69.46        110.15        29.10 o                         
   1   5 -45          2.53         13.66        35.33 o                         
   2   5 -45         56.47         66.77        19.74 o                         
   3   5 -45          1.80         12.05        28.06 o                         
   1   6 -45         20.45         31.18        29.10 o                         
   2   0 -44        204.34        191.21        31.18 o                         
   4   0 -44        170.12        130.57        24.94 o                         
   1   1 -44        135.76        158.52        14.77 o                         
   2   1 -44         53.38         58.47        31.18 o                         
   3   1 -44        630.98        671.57        31.89 o                         
   4   1 -44         40.33         41.37        14.97 o                         
   5   1 -44         68.66         95.03        17.92 o                         
   0   2 -44        467.91        511.28        32.85 o                         
   1   2 -44        205.50        179.96        28.06 o                         
   2   2 -44         97.28        100.65        14.30 o                         
   3   2 -44         24.97         43.26        13.45 o                         
   4   2 -44         77.87         70.26        18.22 o                         
   5   2 -44         56.03         26.28        17.78 o                         
   1   3 -44         65.70         68.86        12.29 o                         
   2   3 -44        197.62        181.26        26.35 o                         
   3   3 -44         76.76         72.58        14.58 o                         
   4   3 -44        139.86        126.60        18.22 o                         
   0   4 -44         48.28         22.86        12.47 o                         
   1   4 -44        219.52        191.12        18.44 o                         
   2   4 -44         28.69         64.45        14.00 o                         
   3   4 -44         37.44         34.45        19.80 o                         
   4   4 -44          9.44          7.22        15.29 o                         
   1   5 -44         19.96         25.63        14.55 o                         
   2   5 -44         78.22         29.76        15.38 o                         
   3   5 -44         24.67         23.28        17.98 o                         
   2   6 -44         15.42         45.72        22.04 o                         
   2   0 -43        605.15        658.84        54.04 o                         
   4   0 -43        200.39        168.25        41.57 o                         
   0   1 -43         35.60         19.74        14.70 o                         
   1   1 -43        295.08        304.53        37.00 o                         
   2   1 -43          8.96         14.05        15.38 o                         
   3   1 -43         30.41         36.37        17.64 o                         
   4   1 -43          4.61         22.99        14.30 o                         
   5   1 -43         86.01         56.39        13.88 o                         
   1   2 -43         75.48         96.24        16.85 o                         
   2   2 -43        327.52        334.54        26.33 o                         
   3   2 -43        203.17        147.63        22.86 o                         
   4   2 -43        122.84         96.46        16.18 o                         
   5   2 -43         58.61         79.60        17.08 o                         
   0   3 -43        195.47        180.12        16.91 o                         
   1   3 -43        164.65        146.81        14.40 o                         
   2   3 -43         31.31         25.75        12.76 o                         
   3   3 -43         28.52         25.35        14.35 o                         
   4   3 -43         11.61          6.19        21.06 o                         
   1   4 -43        103.69        105.67        23.90 o                         
   2   4 -43         28.52         35.51        16.47 o                         
   3   4 -43        278.94        291.65        21.60 o                         
   4   4 -43         14.89         32.96        14.97 o                         
   0   5 -43        154.36        137.17        29.10 o                         
   1   5 -43         29.90         -0.98        15.59 o                         
   2   5 -43         12.72          9.73        15.38 o                         
   3   5 -43         32.52         35.50        17.98 o                         
   1   6 -43         24.97         41.57        29.10 o                         
   2   6 -43         44.38         34.34        16.47 o                         
   2   0 -42        291.86        357.48        37.41 o                         
   4   0 -42         79.76         51.96        27.02 o                         
   1   1 -42        332.31        405.27        21.18 o                         
   2   1 -42         95.94         69.63        17.64 o                         
   3   1 -42        506.16        490.24        27.37 o                         
   4   1 -42         48.91         50.73        15.45 o                         
   5   1 -42         15.17         48.18        13.49 o                         
   0   2 -42        939.89       1042.25        47.03 o                         
   1   2 -42        419.32        478.73        34.13 o                         
   2   2 -42        126.77        139.67        15.23 o                         
   3   2 -42         28.46         18.52        12.69 o                         
   4   2 -42         30.28         18.07        20.78 o                         
   5   2 -42         35.91         36.67        23.20 o                         
   1   3 -42         25.88         31.48         8.08 o                         
   2   3 -42        345.51        278.76        35.33 o                         
   3   3 -42         82.80         85.68        25.98 o                         
   4   3 -42        159.53        178.13        46.40 o                         
   5   3 -42         15.53         11.10        23.35 o                         
   0   4 -42         25.23         17.61        10.95 o                         
   1   4 -42        369.06        389.68        20.48 o                         
   2   4 -42         11.57          8.61        19.74 o                         
   3   4 -42         12.45         15.86        14.77 o                         
   4   4 -42          1.51         -4.39        13.37 o                         
   1   5 -42         18.52          8.73        18.71 o                         
   2   5 -42        156.95        161.22        20.03 o                         
   3   5 -42          7.71         18.41        14.87 o                         
   0   6 -42         29.76         54.04        24.94 o                         
   1   6 -42         66.87         66.51        29.10 o                         
   2   6 -42          3.80         41.85        15.59 o                         
   2   0 -41        843.79        818.88        62.35 o                         
   4   0 -41        499.28        440.62        62.35 o                         
   0   1 -41        126.90         97.27        18.71 o                         
   1   1 -41        956.37       1008.03        48.50 o                         
   2   1 -41         41.81         39.49        22.86 o                         
   3   1 -41         15.24         29.60        12.23 o                         
   4   1 -41         19.05         34.54        14.97 o                         
   5   1 -41        131.29        109.43        14.79 o                         
   1   2 -41        126.46        123.48        11.10 o                         
   2   2 -41        371.08        338.31        22.66 o                         
   3   2 -41        145.91        153.58        16.46 o                         
   4   2 -41        224.85        219.44        19.26 o                         
   5   2 -41         30.76         29.64        14.77 o                         
   0   3 -41        575.26        524.90        39.49 o                         
   1   3 -41        123.27        107.34        10.05 o                         
   2   3 -41        159.99        140.68        15.23 o                         
   3   3 -41          3.43         22.73        12.52 o                         
   4   3 -41         72.63         82.03        23.90 o                         
   5   3 -41         44.16         52.72        32.02 o                         
   1   4 -41        120.79        127.25        14.40 o                         
   2   4 -41         17.70         35.31        12.52 o                         
   3   4 -41        175.29        152.46        21.24 o                         
   4   4 -41          8.51          4.29        13.45 o                         
   0   5 -41        357.50        423.99        39.49 o                         
   1   5 -41         42.52         50.77        14.96 o                         
   2   5 -41         74.85         70.94        16.53 o                         
   3   5 -41          4.80         14.81        14.58 o                         
   4   5 -41         40.62         39.26        14.97 o                         
   1   6 -41         22.55         18.71        24.94 o                         
   2   6 -41         17.86         24.04        28.06 o                         
   3   6 -41         45.18         53.24        18.94 o                         
   1   7 -41         68.04         83.14        29.10 o                         
   0   0 -40       1640.62       1656.26        99.76 o                         
   2   0 -40        250.25        291.27        24.22 o                         
   4   0 -40         76.32         95.61        31.18 o                         
   6   0 -40         79.25         68.59        29.10 o                         
   1   1 -40        336.37        380.79        20.70 o                         
   2   1 -40         33.51          9.52        16.63 o                         
   3   1 -40        346.13        327.94        31.74 o                         
   4   1 -40         13.00         10.39        12.66 o                         
   5   1 -40         51.36         54.20        12.47 o                         
   0   2 -40        790.53        783.69        39.68 o                         
   1   2 -40        312.54        316.49        20.10 o                         
   2   2 -40        144.63        129.40        14.30 o                         
   3   2 -40         24.95         13.53        11.88 o                         
   4   2 -40         92.70         97.99        15.87 o                         
   5   2 -40         15.60         24.95        14.97 o                         
   1   3 -40        209.15        204.53        20.70 o                         
   2   3 -40        152.99        122.96        13.75 o                         
   3   3 -40        148.69        124.05        15.80 o                         
   4   3 -40         50.59         50.85        14.30 o                         
   5   3 -40         23.57         15.91        17.80 o                         
   0   4 -40         54.96         57.22        10.95 o                         
   1   4 -40        372.52        365.23        22.32 o                         
   2   4 -40         14.53         16.86        11.88 o                         
   3   4 -40         13.36          4.51        12.82 o                         
   4   4 -40        113.31        110.63        19.11 o                         
   5   4 -40         18.34          6.82        18.33 o                         
   1   5 -40         71.15         55.95        11.84 o                         
   2   5 -40        118.65         76.97        14.57 o                         
   3   5 -40         24.66         31.32        14.97 o                         
   4   5 -40         28.24         46.19        29.77 o                         
   0   6 -40        104.60        110.15        27.02 o                         
   1   6 -40         86.62         64.36        14.96 o                         
   2   6 -40         13.91         -2.57        23.90 o                         
   3   6 -40          2.67         10.39        16.85 o                         
   1   7 -40         11.20         31.18        27.02 o                         
   2   0 -39        839.32        868.76        60.27 o                         
   4   0 -39        108.56         72.74        27.02 o                         
   6   0 -39         16.07         30.84        18.33 o                         
   0   1 -39        397.16        364.05        29.10 o                         
   1   1 -39       1216.42       1310.12        44.40 o                         
   2   1 -39         68.69         89.39        14.48 o                         
   3   1 -39        127.11        112.33        14.07 o                         
   4   1 -39          6.70         10.29        14.48 o                         
   5   1 -39        202.10        181.20        16.38 o                         
   6   1 -39         17.40        -12.50        14.83 o                         
   1   2 -39        243.64        245.45        12.16 o                         
   2   2 -39        343.77        359.87        17.25 o                         
   3   2 -39        180.59        176.32        21.27 o                         
   4   2 -39         75.80         52.82        13.96 o                         
   5   2 -39         55.23         47.33        15.51 o                         
   0   3 -39       1219.56       1247.88        56.57 o                         
   1   3 -39        300.01        293.44        21.00 o                         
   2   3 -39        233.49        199.70        19.50 o                         
   3   3 -39         55.52         53.99        13.75 o                         
   4   3 -39         30.44         12.26        13.09 o                         
   5   3 -39         82.46         57.67        16.37 o                         
   1   4 -39        236.70        227.17        30.03 o                         
   2   4 -39         10.24          3.74        10.92 o                         
   3   4 -39        129.77         90.36        15.23 o                         
   4   4 -39         50.04         61.12        15.51 o                         
   5   4 -39         48.22         55.97        15.35 o                         
   0   5 -39        392.83        351.25        39.49 o                         
   1   5 -39         17.00          4.68        14.48 o                         
   2   5 -39         91.68        101.17        16.50 o                         
   3   5 -39         10.31         27.60        15.65 o                         
   4   5 -39         31.22         32.45        17.45 o                         
   1   6 -39         44.28         39.69        16.63 o                         
   2   6 -39         11.99         19.60        28.06 o                         
   3   6 -39         11.51         14.38        17.45 o                         
   0   7 -39         30.38         45.72        27.02 o                         
   1   7 -39          7.05         24.94        27.02 o                         
   2   7 -39         10.08        -21.94        31.18 o                         
   0   0 -38       1493.83       1558.57        95.61 o                         
   2   0 -38        156.31        191.21        16.47 o                         
   4   0 -38        202.15        141.33        29.10 o                         
   6   0 -38        131.73        106.00        31.18 o                         
   1   1 -38        822.44        820.54        31.98 o                         
   2   1 -38         52.40         51.00        10.57 o                         
   3   1 -38        556.87        509.67        25.98 o                         
   4   1 -38         14.90          5.57        11.88 o                         
   5   1 -38        132.42        163.35        16.14 o                         
   6   1 -38          0.71          8.62        15.51 o                         
   0   2 -38        850.95        855.22        43.34 o                         
   1   2 -38        120.56        129.97        13.87 o                         
   2   2 -38        102.48        123.55        12.03 o                         
   3   2 -38         26.53         26.75        11.29 o                         
   4   2 -38         48.19         31.78        12.52 o                         
   5   2 -38        102.46        110.77        19.25 o                         
   6   2 -38         64.20         41.13        13.88 o                         
   1   3 -38        139.38        122.88         9.29 o                         
   2   3 -38        230.12        198.82        14.00 o                         
   3   3 -38        194.20        160.45        16.71 o                         
   4   3 -38         93.65        114.65        15.87 o                         
   5   3 -38         24.75         27.14        18.10 o                         
   0   4 -38        155.67        119.96        14.56 o                         
   1   4 -38        243.84        251.88        18.30 o                         
   2   4 -38         17.48          7.72        11.29 o                         
   3   4 -38          8.66          6.86        14.55 o                         
   4   4 -38         81.37         57.75        15.17 o                         
   5   4 -38        123.65        120.64        18.03 o                         
   1   5 -38          2.22          4.10         9.20 o                         
   2   5 -38        153.12        141.40        18.60 o                         
   3   5 -38         36.90         46.84        13.75 o                         
   4   5 -38         84.10         99.35        19.48 o                         
   0   6 -38        100.88        120.55        27.02 o                         
   1   6 -38        105.33         94.10        18.26 o                         
   2   6 -38         13.89         18.52        15.38 o                         
   3   6 -38          5.92          0.38        18.71 o                         
   1   7 -38          7.70         18.71        27.02 o                         
   2   7 -38         33.04         57.67        16.91 o                         
   2   0 -37        795.37        793.94        51.96 o                         
   4   0 -37        416.11        455.16        41.57 o                         
   6   0 -37         13.81         13.30        18.33 o                         
   0   1 -37         84.68         83.93        15.38 o                         
   1   1 -37        661.21        775.23        49.88 o                         
   2   1 -37         72.07         72.91        11.15 o                         
   3   1 -37        147.39        134.92        14.74 o                         
   4   1 -37          7.81          7.92        12.36 o                         
   5   1 -37         35.62         39.25        13.57 o                         
   6   1 -37          3.81         -1.93        14.74 o                         
   1   2 -37         29.51         32.17         7.26 o                         
   2   2 -37        486.94        501.92        19.87 o                         
   3   2 -37        262.06        262.63        21.73 o                         
   4   2 -37        159.54        147.50        24.94 o                         
   5   2 -37          7.59          3.22        13.09 o                         
   6   2 -37          3.87        -12.21        34.29 o                         
   1   3 -37        129.95        129.43        13.33 o                         
   2   3 -37        224.71        214.90        17.04 o                         
   3   3 -37          0.55         -0.65        10.67 o                         
   4   3 -37         25.69         27.56        13.09 o                         
   5   3 -37         17.58         26.73        24.43 o                         
   1   4 -37         41.78         47.16         9.20 o                         
   2   4 -37         79.41         61.36        10.72 o                         
   3   4 -37        281.64        253.89        19.18 o                         
   4   4 -37          6.53          6.24        13.20 o                         
   5   4 -37          8.47         21.97        14.30 o                         
   0   5 -37        173.65        139.25        29.10 o                         
   1   5 -37          0.42         -5.74         8.85 o                         
   2   5 -37        107.50         87.84        12.83 o                         
   3   5 -37         70.35         61.83        13.75 o                         
   4   5 -37          8.58         22.80        14.07 o                         
   5   5 -37          6.34         -4.16        24.94 o                         
   1   6 -37         25.40         36.47        15.97 o                         
   2   6 -37          0.72          4.57        13.83 o                         
   3   6 -37        123.86         87.09        16.37 o                         
   4   6 -37         42.25         77.89        19.36 o                         
   0   7 -37         65.41        108.08        27.02 o                         
   2   7 -37         28.34         30.14        18.71 o                         
   4   0 -36        247.02        263.95        33.25 o                         
   6   0 -36        229.22        214.69        36.37 o                         
   1   1 -36        879.09        918.64        70.66 o                         
   2   1 -36        253.72        238.33        15.57 o                         
   3   1 -36        990.65        919.71        44.02 o                         
   4   1 -36         62.80         73.36        15.82 o                         
   5   1 -36        214.29        188.56        18.37 o                         
   6   1 -36         11.17         21.92        12.71 o                         
   1   2 -36        575.63        613.13        28.40 o                         
   2   2 -36        123.87        111.73        17.67 o                         
   3   2 -36        174.30        124.95        13.75 o                         
   4   2 -36        161.47        165.14        19.82 o                         
   5   2 -36         85.83         83.55        14.77 o                         
   6   2 -36        126.43        130.08        26.10 o                         
   1   3 -36        182.66        187.92        21.27 o                         
   2   3 -36        869.95        863.49        30.08 o                         
   3   3 -36        272.01        231.87        17.40 o                         
   4   3 -36        185.69        170.29        17.17 o                         
   5   3 -36         50.47         64.38        15.51 o                         
   6   3 -36         39.43         49.11        20.88 o                         
   0   4 -36         82.12         68.48        11.29 o                         
   1   4 -36        543.47        540.38        41.57 o                         
   2   4 -36         11.18         -5.76         8.27 o                         
   3   4 -36        193.99        178.01        32.16 o                         
   4   4 -36         34.04         35.58        13.09 o                         
   5   4 -36         91.82         94.76        16.29 o                         
   1   5 -36          3.93         11.20         8.60 o                         
   2   5 -36        345.57        333.42        21.38 o                         
   3   5 -36         85.32         82.59        14.13 o                         
   4   5 -36         55.71         57.27        15.29 o                         
   5   5 -36          5.99         22.22        21.82 o                         
   0   6 -36         19.61         20.78        20.78 o                         
   1   6 -36         90.06         80.91        17.45 o                         
   2   6 -36         14.81         -0.56        12.31 o                         
   3   6 -36         23.91         12.05        16.05 o                         
   4   6 -36          7.22          9.99        18.44 o                         
   2   7 -36         29.00         36.37        16.91 o                         
   3   7 -36         51.92         60.73        19.48 o                         
   4   0 -35        326.52        340.85        37.41 o                         
   6   0 -35         47.50         36.54        35.33 o                         
   0   1 -35        289.43        299.55        22.04 o                         
   1   1 -35        971.70       1050.63        36.84 o                         
   2   1 -35         35.36         55.75         9.79 o                         
   3   1 -35        315.55        238.62        17.50 o                         
   4   1 -35         15.56          6.45        11.16 o                         
   5   1 -35        208.43        191.87        37.88 o                         
   6   1 -35          8.19         15.76        16.20 o                         
   1   2 -35         83.94         86.47         7.95 o                         
   2   2 -35       1329.30       1357.54        52.91 o                         
   3   2 -35        399.07        397.32        22.74 o                         
   4   2 -35        248.85        213.23        18.29 o                         
   5   2 -35          2.05         12.15        12.36 o                         
   6   2 -35         13.79         16.66        12.29 o                         
   0   3 -35       1084.20       1084.91        43.09 o                         
   1   3 -35        320.62        335.35        14.41 o                         
   2   3 -35        175.62        178.91        10.71 o                         
   3   3 -35        137.17        124.82        14.66 o                         
   4   3 -35         59.10         49.88        17.64 o                         
   5   3 -35         43.23         50.48        14.77 o                         
   6   3 -35         35.25         73.08        22.74 o                         
   1   4 -35        147.60        137.88        12.82 o                         
   2   4 -35        226.90        200.43        13.77 o                         
   3   4 -35        567.18        579.11        27.93 o                         
   4   4 -35         77.94         75.83        14.30 o                         
   5   4 -35          9.49         17.52        14.58 o                         
   0   5 -35        503.11        417.75        47.80 o                         
   1   5 -35          0.82         -8.60         8.60 o                         
   2   5 -35         95.65         66.76        12.76 o                         
   3   5 -35         33.92         28.69        16.56 o                         
   4   5 -35         31.45         32.03        13.75 o                         
   5   5 -35          0.19         -0.13        16.05 o                         
   1   6 -35         37.18         56.35        11.69 o                         
   2   6 -35          9.39          4.36        18.71 o                         
   3   6 -35        208.51        194.36        19.91 o                         
   4   6 -35          7.01         -8.73        15.23 o                         
   0   7 -35         55.35         91.45        27.02 o                         
   1   7 -35         24.24         22.86        14.96 o                         
   2   7 -35          4.37         -1.19        14.96 o                         
   3   7 -35          9.58         16.08        16.85 o                         
   1   8 -35          1.08          2.08        24.94 o                         
   2   0 -34       3164.29       3312.51       182.90 o                         
   4   0 -34        442.04        392.81        37.41 o                         
   6   0 -34         15.65         32.21        16.17 o                         
   1   1 -34       1650.26       1777.08        64.39 o                         
   2   1 -34         56.20         55.71         9.28 o                         
   3   1 -34       1108.45       1112.52        35.26 o                         
   4   1 -34         41.28         45.65        11.56 o                         
   5   1 -34        223.52        195.38        18.00 o                         
   6   1 -34          0.68          8.36        11.67 o                         
   1   2 -34        108.04        111.03         9.85 o                         
   2   2 -34       1488.69       1453.16        41.41 o                         
   3   2 -34         76.55         95.68        10.00 o                         
   4   2 -34        261.06        235.41        17.92 o                         
   5   2 -34         33.08         16.36        12.76 o                         
   6   2 -34          9.46          4.51        11.67 o                         
   1   3 -34        391.52        380.30        15.86 o                         
   2   3 -34        278.79        280.91        15.68 o                         
   3   3 -34        271.26        253.15        18.29 o                         
   4   3 -34        164.31        160.11        17.70 o                         
   5   3 -34         64.77         54.11        14.30 o                         
   6   3 -34          3.78         10.67        15.23 o                         
   0   4 -34         12.71         16.86         7.79 o                         
   1   4 -34         96.89         96.06         8.87 o                         
   2   4 -34        126.47        114.37        11.29 o                         
   3   4 -34         53.69         72.46        13.09 o                         
   4   4 -34         43.18         43.58        13.09 o                         
   5   4 -34         44.40         27.75        15.01 o                         
   1   5 -34          2.46          6.58         8.85 o                         
   2   5 -34        227.98        180.69        16.52 o                         
   3   5 -34          7.79         34.43        11.88 o                         
   4   5 -34        122.42        146.13        22.04 o                         
   5   5 -34          8.03         28.82        14.77 o                         
   0   6 -34          7.09         14.55         9.29 o                         
   1   6 -34         65.73         70.09        15.54 o                         
   2   6 -34          0.79          2.35        16.10 o                         
   3   6 -34          0.94         18.88        13.09 o                         
   4   6 -34          5.52         12.78        16.73 o                         
   1   7 -34         12.69          9.16        11.52 o                         
   2   7 -34         69.36         52.14        16.47 o                         
   3   7 -34          1.99         38.80        17.45 o                         
   0   8 -34          3.59        -24.94        24.94 o                         
   1   8 -34         22.67         64.43        27.02 o                         
   4   0 -33       1074.39       1018.40        70.66 o                         
   6   0 -33         28.09         14.35        15.38 o                         
   0   1 -33        429.35        415.77        26.45 o                         
   2   1 -33         51.75         57.47         7.96 o                         
   3   1 -33        177.12        122.16        10.65 o                         
   4   1 -33         45.87         24.30        11.16 o                         
   5   1 -33        145.26        145.74        17.09 o                         
   6   1 -33         13.01         10.31        11.08 o                         
   1   2 -33        108.15        125.01        13.23 o                         
   2   2 -33        480.96        469.12        24.66 o                         
   3   2 -33        537.49        504.00        18.77 o                         
   4   2 -33        559.58        614.04        26.34 o                         
   5   2 -33         22.64         25.04        13.37 o                         
   6   2 -33         21.33         24.34        12.12 o                         
   0   3 -33       1399.76       1410.95        52.71 o                         
   1   3 -33        319.07        332.32        14.76 o                         
   3   3 -33         46.26         23.32         8.40 o                         
   4   3 -33        174.79        173.68        25.26 o                         
   5   3 -33         22.60         15.62        12.76 o                         
   6   3 -33         50.14         33.95        14.40 o                         
   1   4 -33         70.18         74.47         8.05 o                         
   2   4 -33         29.35         27.59        10.50 o                         
   3   4 -33        552.76        582.27        25.52 o                         
   4   4 -33         73.12         59.49        17.45 o                         
   5   4 -33         31.81         16.89        13.45 o                         
   6   4 -33          4.00          3.28        15.23 o                         
   0   5 -33        544.88        522.00        35.33 o                         
   1   5 -33         23.56         25.77         8.78 o                         
   2   5 -33         27.14         26.53         9.73 o                         
   3   5 -33          0.58        -12.43        12.43 o                         
   4   5 -33         71.05         62.43        21.57 o                         
   5   5 -33          4.65         16.92        14.54 o                         
   1   6 -33         19.21         20.54        10.26 o                         
   2   6 -33         20.58         24.11        12.52 o                         
   3   6 -33        134.96        111.46        17.33 o                         
   4   6 -33          0.34         16.89        14.30 o                         
   0   7 -33         47.36          6.24        20.78 o                         
   1   7 -33         27.13         26.77        14.15 o                         
   2   7 -33          0.24         27.68        15.38 o                         
   3   7 -33         10.61          9.49        22.86 o                         
   1   8 -33         13.53        -20.78        22.86 o                         
   2   8 -33         14.76         27.20        28.06 o                         
   2   0 -32         63.85         91.45        20.78 o                         
   4   0 -32        314.92        236.46        45.72 o                         
   6   0 -32         35.13         30.48        15.38 o                         
   2   1 -32        191.40        187.07        11.19 o                         
   3   1 -32        780.34        760.95        25.77 o                         
   4   1 -32         29.70         38.85        11.10 o                         
   5   1 -32         67.97         80.02        13.57 o                         
   6   1 -32          9.23          2.28        10.87 o                         
   7   1 -32         33.96         30.14        17.64 o                         
   1   2 -32        465.28        449.70        19.70 o                         
   2   2 -32         84.05         96.47         8.05 o                         
   3   2 -32         11.80         19.09         6.69 o                         
   4   2 -32        185.82        174.50        23.98 o                         
   5   2 -32         86.81         85.88        14.58 o                         
   6   2 -32         20.09          7.27        11.43 o                         
   1   3 -32        788.95        813.17        22.83 o                         
   2   3 -32        914.75        926.15        28.28 o                         
   3   3 -32        236.21        190.46        11.59 o                         
   4   3 -32        156.78        155.02        32.13 o                         
   5   3 -32         59.23         57.60        13.57 o                         
   6   3 -32         23.87         44.71        15.17 o                         
   0   4 -32         51.22         45.18         7.97 o                         
   1   4 -32        567.39        560.77        23.56 o                         
   2   4 -32         53.27         39.63         8.98 o                         
   3   4 -32          3.70         22.74        10.67 o                         
   4   4 -32         54.78         50.87        13.09 o                         
   5   4 -32        111.81        113.68        15.80 o                         
   6   4 -32          1.89         19.03        15.51 o                         
   1   5 -32         90.17         73.78         9.42 o                         
   2   5 -32        561.31        556.77        22.16 o                         
   3   5 -32          5.10         -0.82        11.56 o                         
   4   5 -32        117.64        101.86        15.35 o                         
   5   5 -32         26.62         34.29        17.64 o                         
   0   6 -32         41.03         16.63         9.29 o                         
   1   6 -32         92.83         80.75        10.72 o                         
   2   6 -32          6.39         10.55        11.01 o                         
   3   6 -32          0.13         -5.86        11.56 o                         
   4   6 -32         10.54         28.33        14.66 o                         
   5   6 -32         41.05         60.50        21.82 o                         
   1   7 -32         10.67         -3.80        11.29 o                         
   2   7 -32         60.34         48.46        15.38 o                         
   3   7 -32         53.11         61.77        17.98 o                         
   4   7 -32         30.26         47.80        24.94 o                         
   0   8 -32         46.29         37.41        24.94 o                         
   1   8 -32          2.29        -22.86        22.86 o                         
   2   8 -32          9.28         20.97        15.97 o                         
   2   0 -31       2008.34       2057.74        80.79 o                         
   4   0 -31       1317.33       1216.35        76.90 o                         
   6   0 -31         89.43         82.70        16.85 o                         
   0   1 -31         28.34         33.25        10.29 o                         
   2   1 -31         59.99         49.15         5.84 o                         
   3   1 -31         26.00         32.10         5.09 o                         
   4   1 -31         21.62         15.40         6.41 o                         
   5   1 -31        565.15        523.15        48.84 o                         
   6   1 -31         19.82         24.12        10.62 o                         
   7   1 -31         44.53         50.42        12.96 o                         
   1   2 -31         33.00         37.31         7.16 o                         
   2   2 -31        944.82        981.03        29.29 o                         
   3   2 -31        457.87        449.94        18.90 o                         
   4   2 -31        579.17        542.17        30.93 o                         
   5   2 -31         85.91         95.33        16.85 o                         
   6   2 -31         40.66         21.24        11.86 o                         
   0   3 -31        104.05         94.69        12.95 o                         
   1   3 -31         64.18         66.96         7.56 o                         
   2   3 -31        123.96        134.53         8.72 o                         
   3   3 -31          8.24         27.67         6.99 o                         
   4   3 -31         87.84         89.23        13.09 o                         
   5   3 -31        122.25        108.45        19.61 o                         
   6   3 -31         84.58         78.40        15.17 o                         
   1   4 -31         63.33         79.94        10.27 o                         
   2   4 -31         88.46         89.44        10.03 o                         
   3   4 -31        491.91        515.19        31.41 o                         
   4   4 -31         50.58         43.80        12.14 o                         
   5   4 -31         66.04         79.62        17.64 o                         
   6   4 -31          7.73         11.78        33.25 o                         
   0   5 -31        140.87        129.40        10.75 o                         
   1   5 -31         31.95         25.49         8.37 o                         
   2   5 -31         29.05         34.84         9.00 o                         
   3   5 -31          2.49         -8.95        11.01 o                         
   4   5 -31         39.07         20.59        15.38 o                         
   5   5 -31          5.29          6.51        17.67 o                         
   1   6 -31         43.90         18.68         9.20 o                         
   2   6 -31          0.57          9.85         9.67 o                         
   3   6 -31        182.28        195.81        17.40 o                         
   4   6 -31         33.69         24.16        17.45 o                         
   5   6 -31          9.52          2.08        17.64 o                         
   0   7 -31        145.00        180.82        29.10 o                         
   1   7 -31         27.95         23.31        11.52 o                         
   2   7 -31          6.71          6.55        14.48 o                         
   3   7 -31          9.51         13.12        13.45 o                         
   4   7 -31          4.84          9.70        17.45 o                         
   1   8 -31         12.03        -16.63        22.86 o                         
   2   8 -31          8.87         18.33        15.97 o                         
   0   0 -30      13470.12      13850.92       785.63 o                         
   2   0 -30        825.99        820.86        42.54 o                         
   4   0 -30        607.45        660.92        47.80 o                         
   6   0 -30        268.44        255.71        24.98 o                         
   1   1 -30       1149.05       1151.09        34.80 o                         
   2   1 -30        108.12         98.90        11.34 o                         
   3   1 -30       1365.29       1356.97        36.94 o                         
   4   1 -30         22.13          8.56         5.45 o                         
   5   1 -30        191.56        198.43        19.50 o                         
   6   1 -30          0.22         -6.67         9.83 o                         
   7   1 -30         13.56         19.40        12.83 o                         
   0   2 -30       7495.53       7615.98       299.81 o                         
   1   2 -30        880.89        840.24        21.60 o                         
   2   2 -30        209.07        234.25         9.76 o                         
   3   2 -30         66.37         57.16         6.86 o                         
   4   2 -30        236.70        221.59        14.27 o                         
   5   2 -30        134.99        147.44        25.01 o                         
   6   2 -30        141.59        152.26        14.69 o                         
   7   2 -30         14.49         23.05        15.30 o                         
   1   3 -30        153.10        148.93        11.56 o                         
   2   3 -30        413.18        428.65        17.07 o                         
   3   3 -30        343.01        325.72        13.47 o                         
   4   3 -30        106.42        115.68        13.57 o                         
   5   3 -30        123.61        127.24        19.07 o                         
   6   3 -30          2.34         -7.44        14.90 o                         
   0   4 -30       1435.16       1340.13        47.06 o                         
   1   4 -30        999.17       1004.76        30.07 o                         
   2   4 -30         88.03        106.74        16.50 o                         
   3   4 -30        121.70         99.54        10.87 o                         
   4   4 -30          4.68          1.04        13.23 o                         
   5   4 -30        148.39        153.11        20.57 o                         
   6   4 -30         16.33         33.25        16.17 o                         
   1   5 -30        105.50         84.61         8.41 o                         
   2   5 -30        224.88        228.32        16.29 o                         
   3   5 -30         26.54          2.08        12.98 o                         
   4   5 -30         74.01         75.92        23.90 o                         
   5   5 -30         38.50         23.31        11.92 o                         
   0   6 -30        176.93        138.13        14.16 o                         
   1   6 -30        321.68        291.51        19.58 o                         
   2   6 -30        167.24        160.15        13.04 o                         
   3   6 -30         26.47         27.61        15.38 o                         
   4   6 -30         92.23         79.73        15.00 o                         
   5   6 -30         36.81         35.07        17.57 o                         
   1   7 -30         47.23         21.22        13.45 o                         
   2   7 -30         36.33         72.35        16.47 o                         
   3   7 -30          0.54         -1.90        16.85 o                         
   4   7 -30         13.34         23.87        14.30 o                         
   0   8 -30         42.57         43.65        22.86 o                         
   1   8 -30         35.62         24.40        16.85 o                         
   2   8 -30         41.66         24.25        29.10 o                         
   3   8 -30          2.95         35.83        17.98 o                         
   2   0 -29       2040.14       1962.74        83.02 o                         
   4   0 -29        375.77        392.81        37.41 o                         
   6   0 -29         48.06         30.30        16.63 o                         
   0   1 -29       1529.29       1548.23        58.79 o                         
   1   1 -29       3238.19       3257.57        90.67 o                         
   2   1 -29         51.46         46.12         4.81 o                         
   3   1 -29         71.94         65.70         7.78 o                         
   4   1 -29         15.38          4.28         5.28 o                         
   5   1 -29        184.79        153.80        29.10 o                         
   6   1 -29         10.49          3.65        10.10 o                         
   7   1 -29         47.28         29.10        29.10 o                         
   1   2 -29        482.11        481.86        13.01 o                         
   2   2 -29       1209.21       1153.60        26.77 o                         
   3   2 -29        606.86        602.70        25.78 o                         
   4   2 -29        312.44        279.95        16.08 o                         
   5   2 -29          2.64         12.61        11.16 o                         
   6   2 -29         16.85         34.67        11.14 o                         
   7   2 -29         13.85         11.94        12.41 o                         
   0   3 -29       5024.30       4963.65       177.81 o                         
   1   3 -29       1087.99       1074.86        31.19 o                         
   2   3 -29        346.38        352.50        13.62 o                         
   3   3 -29         51.18         48.84         8.22 o                         
   4   3 -29         48.87         40.75         9.83 o                         
   5   3 -29         75.11         90.79        16.85 o                         
   6   3 -29         44.76         40.53        16.17 o                         
   1   4 -29        632.16        640.67        20.70 o                         
   2   4 -29        202.90        186.42        17.40 o                         
   3   4 -29        751.53        734.27        25.44 o                         
   4   4 -29         99.56         92.75        19.51 o                         
   5   4 -29          3.19         13.51        14.70 o                         
   6   4 -29          0.95         39.49        16.85 o                         
   0   5 -29       1624.95       1653.29        64.66 o                         
   1   5 -29        126.18        124.09         9.71 o                         
   2   5 -29        290.06        284.40        15.98 o                         
   3   5 -29          3.58         -5.33        11.48 o                         
   4   5 -29         34.86         25.90        11.01 o                         
   5   5 -29         25.02          7.25        10.54 o                         
   6   5 -29         25.01         20.31        12.83 o                         
   1   6 -29        207.08        188.28        13.04 o                         
   2   6 -29         72.02         64.72        10.19 o                         
   3   6 -29        128.97        135.34        18.94 o                         
   4   6 -29          4.08         36.46        10.98 o                         
   5   6 -29          1.84         -4.05        11.78 o                         
   0   7 -29         10.97         30.32        13.51 o                         
   1   7 -29        107.23        125.41        16.91 o                         
   2   7 -29         52.88         29.45        12.52 o                         
   3   7 -29          2.89        -20.78        20.78 o                         
   4   7 -29         21.88         31.11        11.59 o                         
   1   8 -29         18.66         31.80        12.52 o                         
   2   8 -29         45.36         59.49        17.45 o                         
   3   8 -29          3.87          4.52        29.10 o                         
   0   0 -28       6736.75       6939.07       399.05 o                         
   2   0 -28        971.45        994.43        44.02 o                         
   4   0 -28         59.58         82.98        13.23 o                         
   6   0 -28        321.72        342.36        45.72 o                         
   1   1 -28        545.48        594.93        20.78 o                         
   2   1 -28        164.11        160.99         7.17 o                         
   3   1 -28       1165.50       1179.92        28.40 o                         
   4   1 -28        200.72        183.19         9.31 o                         
   5   1 -28        192.10        198.57        13.80 o                         
   6   1 -28         11.49         10.04        10.03 o                         
   7   1 -28         33.42         29.87        11.92 o                         
   0   2 -28       2453.42       2450.28       112.42 o                         
   1   2 -28       2276.38       2264.40        50.14 o                         
   2   2 -28        326.23        337.88        10.26 o                         
   3   2 -28          6.21         11.70         5.63 o                         
   4   2 -28         51.21         43.05         8.60 o                         
   5   2 -28         86.53         62.35        17.98 o                         
   6   2 -28        162.75        154.28        14.21 o                         
   7   2 -28         34.11         38.99        13.39 o                         
   1   3 -28        354.26        341.35        13.70 o                         
   2   3 -28        452.83        449.55        13.34 o                         
   3   3 -28        163.57        181.09         9.71 o                         
   4   3 -28        565.57        556.93        25.58 o                         
   5   3 -28          1.62         -0.11         8.17 o                         
   6   3 -28         34.53         18.71        16.17 o                         
   7   3 -28         19.04         14.55        17.64 o                         
   0   4 -28        273.48        271.90        20.57 o                         
   1   4 -28       1807.62       1814.20        49.43 o                         
   2   4 -28         46.87         36.88         9.95 o                         
   3   4 -28          1.60          1.87         8.55 o                         
   4   4 -28         17.18         18.33         9.06 o                         
   5   4 -28        112.73         79.12        12.12 o                         
   6   4 -28         11.86         20.39        11.67 o                         
   1   5 -28        496.96        479.38        16.87 o                         
   2   5 -28        143.50        118.70        10.87 o                         
   3   5 -28         37.14         33.15        14.48 o                         
   4   5 -28        141.41        132.51        13.09 o                         
   5   5 -28         72.12         71.78        11.84 o                         
   6   5 -28         18.69         36.06        16.85 o                         
   0   6 -28        380.70        345.77        17.61 o                         
   1   6 -28        289.86        295.87        19.20 o                         
   2   6 -28         91.33         89.52        12.14 o                         
   3   6 -28          0.11          0.67         8.43 o                         
   4   6 -28          5.40          0.82        10.49 o                         
   5   6 -28         27.58         12.14        11.36 o                         
   1   7 -28        193.70        164.09        14.87 o                         
   2   7 -28         18.47         46.02        14.96 o                         
   3   7 -28         40.89         28.98        11.52 o                         
   4   7 -28          8.62          7.46        11.19 o                         
   0   8 -28        198.12        199.52        33.25 o                         
   1   8 -28         12.38         17.99        12.23 o                         
   2   8 -28         44.89         40.30        17.67 o                         
   3   8 -28          1.19         11.43        17.64 o                         
   2   0 -27       3100.35       2945.63       101.59 o                         
   4   0 -27        437.42        435.97        32.21 o                         
   6   0 -27         20.07         14.55        18.71 o                         
   1   1 -27       4741.23       4758.79       134.57 o                         
   2   1 -27        152.13        150.34         7.07 o                         
   3   1 -27         18.74         22.99         3.94 o                         
   4   1 -27         32.01         45.55         5.45 o                         
   5   1 -27        278.35        243.19        19.75 o                         
   6   1 -27         14.48         28.65        12.73 o                         
   7   1 -27         87.59         67.19        12.47 o                         
   1   2 -27        871.99        871.96        22.32 o                         
   2   2 -27       1164.72       1141.10        26.34 o                         
   3   2 -27        198.55        229.28        16.85 o                         
   4   2 -27        187.54        193.63        11.11 o                         
   5   2 -27         50.41         45.72        15.97 o                         
   6   2 -27         19.46         13.83        12.36 o                         
   7   2 -27         18.01          4.36        12.04 o                         
   0   3 -27       1650.17       1647.94       114.31 o                         
   1   3 -27        866.14        866.62        23.39 o                         
   2   3 -27        760.44        790.98        23.02 o                         
   3   3 -27         42.80         31.45         7.05 o                         
   4   3 -27        120.64        129.02        13.09 o                         
   5   3 -27         57.52         36.37         7.85 o                         
   6   3 -27         58.32         63.39        12.37 o                         
   7   3 -27         14.88         20.26        15.21 o                         
   1   4 -27        822.03        817.86        24.67 o                         
   2   4 -27         14.70         16.51         6.14 o                         
   3   4 -27        214.67        209.47        15.51 o                         
   4   4 -27         53.60         32.40         9.27 o                         
   5   4 -27         92.29         88.53        17.64 o                         
   6   4 -27         10.03         10.22        10.31 o                         
   0   5 -27        929.51        854.80        44.81 o                         
   1   5 -27        204.87        202.16        10.51 o                         
   2   5 -27        482.02        514.91        22.32 o                         
   3   5 -27         95.72         75.66         8.90 o                         
   4   5 -27         72.80         64.91        12.30 o                         
   5   5 -27          4.76          6.76        10.20 o                         
   6   5 -27         32.84          5.87        14.00 o                         
   1   6 -27        158.40        156.27        12.90 o                         
   2   6 -27        262.29        229.82        17.01 o                         
   3   6 -27         69.83         60.48        11.10 o                         
   4   6 -27         81.13         67.88        11.59 o                         
   5   6 -27         31.39         17.68        12.04 o                         
   0   7 -27        221.90        236.93        31.18 o                         
   1   7 -27        230.17        223.92        25.60 o                         
   2   7 -27         51.84         62.94        15.59 o                         
   3   7 -27         55.27         48.95        10.51 o                         
   4   7 -27         25.46          4.60        10.51 o                         
   1   8 -27         16.94         26.13        12.76 o                         
   2   8 -27         88.24         73.32        17.45 o                         
   3   8 -27          3.41         -0.30        15.38 o                         
   0   9 -27         21.30         37.41        27.02 o                         
   1   9 -27         52.18         49.88        27.02 o                         
   0   0 -26       3608.19       3572.31       191.21 o                         
   4   0 -26        583.69        526.52        22.80 o                         
   6   0 -26        131.30        123.87        18.71 o                         
   1   1 -26       1600.99       1627.08        38.03 o                         
   2   1 -26        396.34        408.20        11.31 o                         
   3   1 -26       2163.81       2034.95        48.06 o                         
   4   1 -26         61.19         66.62         6.68 o                         
   5   1 -26        159.18        157.54        11.27 o                         
   6   1 -26         19.31          9.65        11.70 o                         
   7   1 -26          0.39          1.97        10.03 o                         
   0   2 -26       1806.37       1692.43        51.16 o                         
   2   2 -26        440.83        414.26        18.77 o                         
   3   2 -26         45.74         43.58         5.74 o                         
   4   2 -26        300.29        287.99        14.21 o                         
   5   2 -26         87.49         97.97        11.88 o                         
   6   2 -26         57.14         77.21        13.57 o                         
   7   2 -26         19.07          7.38        10.07 o                         
   1   3 -26        153.81        146.69         9.30 o                         
   2   3 -26       1621.54       1638.91        45.20 o                         
   3   3 -26        687.36        660.03        22.51 o                         
   4   3 -26        258.25        263.86        11.45 o                         
   5   3 -26         46.01         22.37         7.76 o                         
   6   3 -26         54.17         64.60         8.95 o                         
   7   3 -26          3.55         17.36        13.96 o                         
   0   4 -26        137.65        137.38         8.43 o                         
   1   4 -26        595.24        587.29        20.33 o                         
   2   4 -26        343.89        340.03        14.49 o                         
   3   4 -26         47.34         44.79         6.68 o                         
   4   4 -26         22.95         16.98        10.56 o                         
   5   4 -26        104.59         94.78        12.56 o                         
   6   4 -26          0.93         16.41        11.67 o                         
   1   5 -26        253.09        267.90        11.59 o                         
   2   5 -26        903.01        860.58        33.56 o                         
   3   5 -26         37.09         17.99         7.30 o                         
   4   5 -26        171.85        161.69        13.09 o                         
   5   5 -26          5.82          8.92        10.20 o                         
   6   5 -26          6.34          4.08        13.09 o                         
   0   6 -26         42.14         51.86         9.82 o                         
   1   6 -26        147.22        161.63        12.04 o                         
   2   6 -26        160.25        143.33        13.75 o                         
   3   6 -26          9.70         21.36         9.45 o                         
   4   6 -26          3.89         -8.00         9.27 o                         
   5   6 -26         20.63         33.49        12.41 o                         
   1   7 -26        225.49        195.63        15.57 o                         
   2   7 -26        130.38        134.68        15.62 o                         
   3   7 -26         60.61         51.73        10.29 o                         
   4   7 -26         28.01         38.81        13.20 o                         
   0   8 -26         34.30         41.57        22.86 o                         
   1   8 -26         14.93          5.26        12.43 o                         
   2   8 -26         33.27          6.33        15.38 o                         
   3   8 -26          0.53         26.54        13.57 o                         
   1   9 -26         45.04         70.66        29.10 o                         
   2   0 -25       2701.53       2663.05        87.19 o                         
   4   0 -25        713.02        669.31        35.78 o                         
   6   0 -25         33.20         34.29        15.59 o                         
   0   1 -25       1347.19       1336.22        54.38 o                         
   1   1 -25       3980.18       3971.09        84.72 o                         
   2   1 -25         51.33         59.78         5.73 o                         
   3   1 -25         23.41         23.46         4.28 o                         
   4   1 -25         13.76          7.92         4.18 o                         
   5   1 -25        395.64        359.07        19.49 o                         
   6   1 -25         43.28         40.88        11.70 o                         
   7   1 -25        133.86        141.07        14.27 o                         
   1   2 -25        223.81        218.08         8.33 o                         
   2   2 -25       1413.17       1415.21        30.95 o                         
   3   2 -25       1015.26        939.37        22.63 o                         
   4   2 -25        253.96        233.25        12.41 o                         
   5   2 -25         91.03         97.73        11.88 o                         
   6   2 -25          4.45         21.75        11.56 o                         
   7   2 -25          0.14          5.11        10.10 o                         
   0   3 -25       3530.48       3323.63        94.29 o                         
   1   3 -25       1301.39       1288.29        35.31 o                         
   2   3 -25        107.79        122.47         8.92 o                         
   3   3 -25          4.66          8.43         5.35 o                         
   4   3 -25        102.61         92.75         6.98 o                         
   5   3 -25        117.03        106.10         8.65 o                         
   6   3 -25        147.55        163.27        11.89 o                         
   7   3 -25         16.14         20.42        11.53 o                         
   1   4 -25        129.66        146.87        10.10 o                         
   2   4 -25        285.85        311.74        13.45 o                         
   3   4 -25        790.53        759.45        21.30 o                         
   4   4 -25          1.15          4.32         6.96 o                         
   5   4 -25         49.80         49.63        10.31 o                         
   6   4 -25          7.78          2.97        10.87 o                         
   0   5 -25       1051.10       1055.59        46.28 o                         
   1   5 -25        337.12        317.37        12.93 o                         
   2   5 -25         29.86         51.71         6.27 o                         
   3   5 -25          1.76          9.57         6.47 o                         
   4   5 -25         92.73         99.33        11.59 o                         
   5   5 -25         34.54         28.74        11.14 o                         
   6   5 -25         54.82         40.01        12.47 o                         
   1   6 -25          9.66         15.53         8.60 o                         
   2   6 -25         50.72         43.77         7.44 o                         
   3   6 -25         81.75         72.54        10.69 o                         
   4   6 -25         19.48         22.91        10.62 o                         
   5   6 -25          8.85         37.08        12.41 o                         
   0   7 -25        128.59         92.77        13.83 o                         
   1   7 -25         93.79         93.23        12.14 o                         
   2   7 -25         14.84         19.07         7.36 o                         
   3   7 -25          7.93         18.11        10.33 o                         
   4   7 -25         20.42          9.83        13.87 o                         
   5   7 -25         20.22         16.99        10.77 o                         
   1   8 -25          0.57          3.74        10.92 o                         
   2   8 -25         11.13         39.79        15.38 o                         
   3   8 -25          3.41         -0.84        16.85 o                         
   0   9 -25         36.92         -6.24        29.10 o                         
   1   9 -25          8.50          6.24        22.86 o                         
   2   9 -25          6.56        -13.16        15.38 o                         
   0   0 -24       4873.24       4935.73       261.88 o                         
   2   0 -24        650.79        627.67        35.33 o                         
   4   0 -24        269.88        263.87        16.19 o                         
   6   0 -24        441.48        434.01        87.29 o                         
   1   1 -24        700.76        691.30        19.50 o                         
   2   1 -24        313.01        302.86         9.42 o                         
   3   1 -24       2977.96       2885.57        87.03 o                         
   4   1 -24         49.46         56.47         5.36 o                         
   5   1 -24        106.90         84.40         8.46 o                         
   6   1 -24         29.03         41.07        11.16 o                         
   7   1 -24         93.25         93.21        12.41 o                         
   0   2 -24       2825.89       2804.97        75.84 o                         
   1   2 -24        366.38        370.07         9.95 o                         
   2   2 -24        211.61        232.13         7.04 o                         
   3   2 -24        456.11        421.71        12.36 o                         
   4   2 -24        129.70        112.70         9.83 o                         
   5   2 -24        112.63         93.50         8.32 o                         
   6   2 -24        279.30        295.39        15.01 o                         
   7   2 -24          1.49         -6.92         9.67 o                         
   1   3 -24        225.96        218.95         8.99 o                         
   2   3 -24       1096.43       1060.13        35.84 o                         
   3   3 -24        877.08        881.98        23.73 o                         
   4   3 -24        279.04        292.73        10.34 o                         
   5   3 -24         19.72         19.48         6.79 o                         
   6   3 -24         73.27         71.69         9.25 o                         
   7   3 -24         19.16          8.80        12.18 o                         
   0   4 -24        257.93        254.71        10.53 o                         
   1   4 -24        662.65        648.12        18.92 o                         
   2   4 -24        310.20        301.90        11.23 o                         
   3   4 -24        430.99        424.71        20.61 o                         
   4   4 -24         14.34         20.70         7.15 o                         
   5   4 -24        126.74        126.28         9.31 o                         
   6   4 -24         78.26         77.60        12.41 o                         
   7   4 -24          6.36          7.39        12.41 o                         
   1   5 -24         19.28         23.84         6.08 o                         
   2   5 -24        595.92        570.96        17.20 o                         
   3   5 -24         18.05         21.44         6.21 o                         
   4   5 -24        204.57        191.95        14.61 o                         
   5   5 -24          8.43         17.04        10.63 o                         
   6   5 -24          8.88         17.21        12.90 o                         
   0   6 -24         40.70         40.88         9.98 o                         
   1   6 -24        229.89        232.70        13.00 o                         
   2   6 -24        504.09        445.80        16.01 o                         
   3   6 -24         66.69         54.98         9.67 o                         
   4   6 -24          2.13         -7.08        10.10 o                         
   5   6 -24         43.99         51.56        12.74 o                         
   1   7 -24          5.86         10.71         9.95 o                         
   2   7 -24        144.34        145.13        10.61 o                         
   3   7 -24         92.49         80.22        13.45 o                         
   4   7 -24         19.46          9.18        10.98 o                         
   5   7 -24         10.04         20.70        12.48 o                         
   0   8 -24         26.88         20.56        14.55 o                         
   1   8 -24         18.11         41.18        15.77 o                         
   2   8 -24        150.60        118.07        18.33 o                         
   3   8 -24          7.02         20.23        10.12 o                         
   4   8 -24          4.63          5.09        10.12 o                         
   1   9 -24          3.95         -2.18        19.74 o                         
   2   9 -24         21.44          1.89        15.97 o                         
   2   0 -23       2583.89       2511.05        89.61 o                         
   6   0 -23         75.31         85.21        14.70 o                         
   0   1 -23        198.86        198.00         9.45 o                         
   1   1 -23       3936.11       3905.66        93.19 o                         
   2   1 -23        229.10        216.49         6.54 o                         
   3   1 -23        826.63        847.03        21.31 o                         
   4   1 -23         48.37         45.58         5.47 o                         
   5   1 -23        485.91        429.00        15.71 o                         
   6   1 -23         17.82         18.23        14.58 o                         
   7   1 -23         35.52         14.55        12.00 o                         
   1   2 -23        601.81        630.76        13.66 o                         
   2   2 -23        923.85        887.72        22.32 o                         
   4   2 -23        324.09        318.19        11.88 o                         
   5   2 -23        102.35         97.97         7.97 o                         
   6   2 -23         32.30         23.46         8.53 o                         
   7   2 -23         56.62         50.48         9.48 o                         
   0   3 -23        896.33        897.86        49.88 o                         
   1   3 -23        718.79        725.99        22.85 o                         
   2   3 -23        549.37        567.59        17.29 o                         
   3   3 -23        214.02        232.94         9.52 o                         
   4   3 -23        179.32        174.73         7.45 o                         
   5   3 -23        108.40        110.60         8.58 o                         
   6   3 -23         72.57         77.93         9.10 o                         
   7   3 -23         15.43         21.95         8.35 o                         
   1   4 -23        673.78        673.34        20.23 o                         
   2   4 -23        188.29        201.43        11.59 o                         
   4   4 -23         26.70          9.53         8.01 o                         
   5   4 -23         65.93         68.21         8.09 o                         
   6   4 -23          6.06         13.74        11.08 o                         
   7   4 -23         43.99         31.20        10.61 o                         
   0   5 -23        762.76        777.02        35.98 o                         
   1   5 -23         31.68         11.82         6.45 o                         
   2   5 -23        160.93        157.24         9.38 o                         
   3   5 -23         19.99         12.43         5.96 o                         
   4   5 -23         84.45        120.55        13.09 o                         
   5   5 -23         19.79         23.90        14.70 o                         
   6   5 -23         40.15         43.73        10.69 o                         
   1   6 -23        146.67        153.98        10.92 o                         
   2   6 -23        371.67        357.84        14.13 o                         
   3   6 -23        220.72        226.59        14.15 o                         
   4   6 -23          1.63          6.33         9.67 o                         
   5   6 -23          5.48         18.66        10.87 o                         
   6   6 -23          3.03          1.23        10.90 o                         
   0   7 -23        243.36        266.03        31.18 o                         
   1   7 -23         87.28         96.11        26.57 o                         
   2   7 -23         38.62         43.80         8.41 o                         
   3   7 -23          4.20          8.11        12.60 o                         
   4   7 -23          6.57         18.49         9.26 o                         
   5   7 -23         10.73         15.78        11.41 o                         
   1   8 -23         24.30         27.71        12.00 o                         
   2   8 -23        153.31        119.84        13.75 o                         
   3   8 -23         73.67         91.36        13.75 o                         
   4   8 -23          8.21         10.06        10.42 o                         
   1   9 -23         26.82         27.43        14.21 o                         
   2   9 -23         14.68         50.69        16.85 o                         
   0   0 -22       7185.79       7285.95       372.03 o                         
   2   0 -22       2498.22       2584.27        73.26 o                         
   4   0 -22        177.64        195.37        24.94 o                         
   6   0 -22        281.57        236.67        21.27 o                         
   1   1 -22       1702.94       1784.73        44.53 o                         
   2   1 -22        282.44        275.26         7.12 o                         
   3   1 -22        646.37        609.94        16.30 o                         
   4   1 -22        102.29         98.06         7.05 o                         
   5   1 -22         54.45         54.51         7.30 o                         
   6   1 -22         17.85         25.00         9.06 o                         
   7   1 -22        119.54        106.78        14.77 o                         
   0   2 -22       3383.45       3388.21        77.87 o                         
   1   2 -22       2113.85       2127.79        41.41 o                         
   2   2 -22       1178.30       1195.57        26.35 o                         
   3   2 -22        323.81        319.82         9.38 o                         
   4   2 -22        104.74        108.14        12.32 o                         
   5   2 -22        143.01        140.01         8.57 o                         
   6   2 -22        105.63        100.28        10.17 o                         
   7   2 -22         45.46         53.68         9.35 o                         
   1   3 -22        620.59        671.92        16.53 o                         
   2   3 -22        888.55        905.77        20.40 o                         
   3   3 -22         78.94         64.43        14.55 o                         
   4   3 -22        302.32        289.78        11.21 o                         
   5   3 -22         12.52          7.12         6.09 o                         
   6   3 -22         86.30         78.76         9.26 o                         
   7   3 -22         23.98         19.72         7.68 o                         
   0   4 -22        294.74        275.77        12.52 o                         
   1   4 -22       1875.58       1841.81        45.90 o                         
   2   4 -22        237.94        245.90         9.42 o                         
   3   4 -22        118.04        125.57         8.49 o                         
   4   4 -22         10.06          4.54         5.90 o                         
   5   4 -22        166.84        163.26         9.36 o                         
   6   4 -22          0.27         -2.40        10.03 o                         
   7   4 -22         38.02         31.78        10.73 o                         
   1   5 -22        242.45        210.87        12.66 o                         
   2   5 -22        272.95        291.44        14.18 o                         
   3   5 -22        118.61        112.03         9.58 o                         
   4   5 -22        106.53         98.58        10.54 o                         
   5   5 -22         59.31         38.22        12.76 o                         
   6   5 -22         61.13         61.97        11.06 o                         
   0   6 -22         15.38         14.42         9.83 o                         
   1   6 -22        437.72        434.14        13.34 o                         
   2   6 -22         89.32         83.81         8.15 o                         
   3   6 -22          5.08          7.81         7.95 o                         
   4   6 -22          0.88          1.90         9.79 o                         
   5   6 -22         43.58         48.27        10.12 o                         
   6   6 -22         12.17          5.47        11.14 o                         
   1   7 -22         56.98         57.92         8.10 o                         
   2   7 -22          8.60         22.36         8.47 o                         
   3   7 -22         79.99         62.09        10.72 o                         
   4   7 -22         11.68         25.15         9.57 o                         
   5   7 -22         52.40         42.14        18.00 o                         
   0   8 -22         67.97         28.47        14.48 o                         
   1   8 -22         57.46         55.66        12.23 o                         
   2   8 -22         36.73         19.52         9.34 o                         
   3   8 -22         19.11         22.91         8.76 o                         
   4   8 -22          5.66         41.84        11.94 o                         
   1   9 -22          8.01         -0.07        12.23 o                         
   2   9 -22          2.44         15.87        15.97 o                         
   2   0 -21       1525.25       1533.58        44.65 o                         
   4   0 -21       2686.40       2404.47       137.17 o                         
   6   0 -21         33.44         25.02         9.95 o                         
   0   1 -21       1082.77       1228.11        81.06 o                         
   1   1 -21       2269.89       2336.49        65.06 o                         
   2   1 -21         26.03         17.70         2.73 o                         
   3   1 -21        257.71        241.34        11.93 o                         
   4   1 -21        218.86        197.29         8.14 o                         
   5   1 -21        621.38        595.54        17.52 o                         
   6   1 -21         17.42          5.39         6.73 o                         
   7   1 -21         55.26         47.09        12.23 o                         
   1   2 -21         77.53         79.59         4.72 o                         
   2   2 -21       1215.25       1193.51        28.40 o                         
   3   2 -21        816.76        834.41        20.31 o                         
   4   2 -21       1440.03       1450.72        36.06 o                         
   5   2 -21         14.53         13.60         7.59 o                         
   6   2 -21         15.64          9.55         7.04 o                         
   7   2 -21         31.36         44.54        10.11 o                         
   0   3 -21       2899.36       2924.07       197.45 o                         
   1   3 -21       1328.00       1360.69        32.37 o                         
   2   3 -21        346.55        361.55        12.14 o                         
   3   3 -21        227.46        221.21         9.14 o                         
   4   3 -21        649.27        611.54        15.26 o                         
   5   3 -21        108.64        107.36         7.71 o                         
   6   3 -21         58.90         57.66         9.14 o                         
   7   3 -21         23.73         19.79         7.75 o                         
   1   4 -21        308.77        314.45        11.41 o                         
   2   4 -21        334.68        317.45        10.65 o                         
   3   4 -21       1023.74       1039.92        27.85 o                         
   4   4 -21        110.22        101.25         7.40 o                         
   5   4 -21         54.25         57.76         7.01 o                         
   6   4 -21         10.48         18.95         7.98 o                         
   7   4 -21         23.41         24.98        10.42 o                         
   0   5 -21       1053.80       1054.22        51.37 o                         
   1   5 -21        165.93        172.62         7.74 o                         
   2   5 -21        457.48        483.75        16.78 o                         
   3   5 -21         91.72         84.34         7.73 o                         
   4   5 -21        228.52        228.75        19.54 o                         
   5   5 -21         46.84         43.13        10.39 o                         
   6   5 -21         26.97         25.79        10.39 o                         
   1   6 -21        226.70        226.94         9.60 o                         
   2   6 -21          1.99          1.53         5.47 o                         
   3   6 -21        234.00        225.99        11.90 o                         
   4   6 -21         33.91         42.74        11.88 o                         
   5   6 -21         36.79         41.07        12.63 o                         
   6   6 -21          9.85         11.08        14.40 o                         
   0   7 -21         71.12         73.14        10.57 o                         
   1   7 -21         82.82         85.35         8.60 o                         
   2   7 -21        131.34        120.42         9.61 o                         
   3   7 -21         22.79         14.84         8.11 o                         
   4   7 -21         24.04         20.23         9.53 o                         
   5   7 -21         61.42         60.55        11.41 o                         
   1   8 -21         51.33         55.84        16.80 o                         
   2   8 -21         23.20         24.31         8.40 o                         
   3   8 -21         10.94         26.54         9.16 o                         
   4   8 -21         26.34         25.76        10.42 o                         
   0   9 -21         30.06         14.55        22.86 o                         
   1   9 -21         36.06         50.96        13.45 o                         
   2   9 -21         12.03         51.51        16.85 o                         
   0   0 -20      17129.59      17072.74       493.09 o                         
   2   0 -20       2984.56       3089.35        82.86 o                         
   6   0 -20        245.91        241.09        27.02 o                         
   1   1 -20        739.86        676.88        13.83 o                         
   2   1 -20        234.65        237.13         6.60 o                         
   3   1 -20       3751.36       3661.56        94.55 o                         
   4   1 -20        133.68        118.90         6.13 o                         
   5   1 -20         42.24         55.71         6.57 o                         
   6   1 -20         31.54         36.50         7.25 o                         
   7   1 -20         53.57         62.41         8.66 o                         
   0   2 -20       9365.71       9940.83       282.40 o                         
   1   2 -20       1197.22       1178.26        26.83 o                         
   2   2 -20       1062.23       1113.37        22.21 o                         
   3   2 -20         14.54         22.10         3.50 o                         
   4   2 -20       1214.39       1211.97        29.74 o                         
   5   2 -20         80.20         84.30         7.04 o                         
   6   2 -20        145.40        125.48        13.25 o                         
   7   2 -20         48.29         57.46         7.90 o                         
   1   3 -20        115.16        141.76        19.74 o                         
   2   3 -20        887.64        862.69        21.30 o                         
   3   3 -20        855.61        842.10        23.67 o                         
   4   3 -20        390.16        392.50        11.12 o                         
   5   3 -20         14.97         42.39         7.10 o                         
   6   3 -20        118.51        102.98         8.21 o                         
   7   3 -20         10.96         10.58         7.41 o                         
   0   4 -20       1516.37       1539.58        46.48 o                         
   1   4 -20       1298.49       1250.85        28.59 o                         
   2   4 -20         62.30         68.31         5.73 o                         
   3   4 -20         20.21         35.98         6.09 o                         
   4   4 -20        181.33        162.37         8.69 o                         
   5   4 -20         94.27         97.70         7.55 o                         
   6   4 -20         23.66         32.13         9.24 o                         
   7   4 -20         52.13         56.03        12.90 o                         
   1   5 -20         46.66         50.03         5.05 o                         
   2   5 -20        467.69        479.15        15.52 o                         
   3   5 -20         47.50         59.70         7.92 o                         
   4   5 -20        149.50        139.19        11.36 o                         
   5   5 -20         26.70         30.79         9.83 o                         
   6   5 -20         49.83         39.29         9.14 o                         
   0   6 -20         49.30         50.34         8.23 o                         
   1   6 -20        487.62        477.72        14.64 o                         
   2   6 -20         39.22         36.20         6.34 o                         
   3   6 -20         13.94         10.62         6.99 o                         
   4   6 -20         13.66          3.34         9.27 o                         
   5   6 -20         25.14         21.72         9.40 o                         
   6   6 -20          1.32         16.47        12.04 o                         
   1   7 -20         36.30         33.12         5.97 o                         
   2   7 -20         65.47         72.66        12.25 o                         
   3   7 -20         22.51         15.36         8.85 o                         
   4   7 -20         23.15         31.38         9.82 o                         
   5   7 -20          8.83          4.38         9.77 o                         
   0   8 -20         23.75         14.09        12.98 o                         
   1   8 -20         92.92        100.26        10.69 o                         
   2   8 -20         13.03         17.05         9.67 o                         
   3   8 -20         12.30         18.14         8.40 o                         
   4   8 -20         12.84         20.22        10.66 o                         
   1   9 -20          6.50         -6.59        11.88 o                         
   2   9 -20          0.44         -2.18        15.38 o                         
   3   9 -20          3.80         16.63        41.57 o                         
   2   0 -19       2335.52       2276.00        69.61 o                         
   6   0 -19         35.52         36.24        17.67 o                         
   8   0 -19         86.28         95.24        31.26 o                         
   0   1 -19        133.70        106.24         5.35 o                         
   1   1 -19       2960.59       2809.09        78.25 o                         
   2   1 -19        345.62        346.21         8.38 o                         
   3   1 -19        314.12        330.15        10.06 o                         
   4   1 -19         90.30         81.49         5.40 o                         
   5   1 -19       1658.26       1557.48        39.59 o                         
   6   1 -19         24.75         19.27         9.14 o                         
   7   1 -19         24.95         28.75         7.37 o                         
   8   1 -19          4.66          2.08        16.17 o                         
   1   2 -19        132.09        124.88         5.42 o                         
   2   2 -19       1036.93        976.96        21.39 o                         
   4   2 -19        990.22       1032.95        74.82 o                         
   5   2 -19        279.22        256.29        11.29 o                         
   6   2 -19         10.64         15.73         7.90 o                         
   7   2 -19          3.55          7.54         7.05 o                         
   0   3 -19       1111.83       1124.44        37.16 o                         
   1   3 -19        560.54        556.98        15.01 o                         
   2   3 -19        941.77        942.76        23.32 o                         
   3   3 -19        128.92        115.75         5.62 o                         
   4   3 -19        368.01        346.28        12.03 o                         
   5   3 -19        458.09        440.77        13.52 o                         
   6   3 -19        102.28        122.26         8.41 o                         
   7   3 -19         25.95         26.90         7.64 o                         
   2   4 -19        129.61        123.21         6.86 o                         
   4   4 -19         44.69         47.14         7.34 o                         
   5   4 -19        164.84        175.11        12.78 o                         
   6   4 -19          2.20          0.94         6.67 o                         
   7   4 -19          5.15         29.48         8.90 o                         
   0   5 -19        944.62        917.71        39.60 o                         
   1   5 -19         36.93         29.20         4.79 o                         
   2   5 -19        415.41        406.30        14.10 o                         
   3   5 -19         25.51         19.71         6.69 o                         
   4   5 -19        190.46        170.73        10.80 o                         
   5   5 -19         29.96         26.98         9.67 o                         
   6   5 -19         53.37         46.14         9.14 o                         
   1   6 -19        131.44        147.13        10.56 o                         
   2   6 -19         13.04          3.95         5.56 o                         
   3   6 -19         86.09         79.91         7.94 o                         
   4   6 -19         40.17         41.51         9.83 o                         
   5   6 -19          8.49          4.46         8.84 o                         
   6   6 -19          4.72         -4.52        11.59 o                         
   0   7 -19        202.00        199.52        16.91 o                         
   1   7 -19         73.18         63.86         6.92 o                         
   2   7 -19         79.06         79.59         8.88 o                         
   3   7 -19          5.45         10.33         7.82 o                         
   4   7 -19         34.20         42.68         9.97 o                         
   5   7 -19          2.54          5.41        10.12 o                         
   1   8 -19         25.43         28.90         8.05 o                         
   2   8 -19          1.38          9.44         7.32 o                         
   3   8 -19         14.43         20.53         9.01 o                         
   4   8 -19          3.09         11.28         9.75 o                         
   0   9 -19         14.24         58.10        18.71 o                         
   1   9 -19         52.21         50.82        22.31 o                         
   2   9 -19          9.19         16.63        31.18 o                         
   3   9 -19          1.31         12.38        16.85 o                         
   6   0 -18        524.30        529.68        27.81 o                         
   8   0 -18         13.37         31.18        22.86 o                         
   1   1 -18       1893.85       2533.33       170.43 o                         
   2   1 -18        363.78        363.93        10.24 o                         
   3   1 -18       4943.47       4709.69       123.62 o                         
   4   1 -18         33.27         53.46         6.13 o                         
   5   1 -18        512.28        500.58        13.64 o                         
   6   1 -18         48.35         47.61         7.95 o                         
   7   1 -18         26.34          7.36         7.23 o                         
   8   1 -18          5.87          2.53         8.24 o                         
   2   2 -18        357.46        378.26        33.25 o                         
   3   2 -18        119.75        113.67         5.90 o                         
   5   2 -18        376.54        354.88        12.52 o                         
   6   2 -18        271.23        295.10        11.20 o                         
   7   2 -18          5.84         12.27         6.86 o                         
   2   3 -18       1512.01       1493.91        37.04 o                         
   3   3 -18       1692.52       1669.86        34.60 o                         
   4   3 -18        236.67        266.03        27.02 o                         
   5   3 -18         48.73         50.57         5.74 o                         
   6   3 -18        146.03        144.17         9.69 o                         
   7   3 -18          0.12         -0.91         6.80 o                         
   0   4 -18        960.80        933.62        26.42 o                         
   1   4 -18       1089.97       1049.58        27.33 o                         
   2   4 -18         25.80         24.97         4.37 o                         
   3   4 -18        118.06        109.42         9.30 o                         
   4   4 -18         52.09         49.79         7.37 o                         
   5   4 -18        403.19        371.31        13.98 o                         
   6   4 -18         21.72         26.15         7.67 o                         
   7   4 -18         12.28         17.23         8.62 o                         
   1   5 -18         35.31         31.72         3.59 o                         
   2   5 -18        808.50        811.64        21.90 o                         
   3   5 -18         70.29         74.95         8.14 o                         
   4   5 -18        224.44        230.95        12.21 o                         
   5   5 -18          0.24          3.36         8.79 o                         
   6   5 -18         42.47         55.99         8.83 o                         
   0   6 -18         98.27         92.13        11.48 o                         
   1   6 -18        453.88        426.70        12.69 o                         
   2   6 -18         53.74         52.10         6.59 o                         
   3   6 -18          9.18         19.84         6.21 o                         
   4   6 -18         12.36         16.95         9.27 o                         
   5   6 -18         90.74         95.79        10.10 o                         
   6   6 -18          7.32          2.36        10.02 o                         
   1   7 -18         54.30         49.44         6.32 o                         
   2   7 -18         72.15         79.54         8.41 o                         
   3   7 -18         19.47         22.41         7.52 o                         
   4   7 -18         48.48         56.04         9.67 o                         
   5   7 -18          7.54          7.09        10.22 o                         
   0   8 -18         84.29         95.45        14.96 o                         
   1   8 -18         60.62         62.22         7.04 o                         
   2   8 -18         36.37         52.93        11.94 o                         
   3   8 -18         11.71          8.89         8.36 o                         
   4   8 -18         11.47         17.93         9.71 o                         
   1   9 -18         18.68         24.25        12.00 o                         
   2   9 -18          1.03         13.41        15.97 o                         
   3   9 -18         11.35          9.58        18.71 o                         
   2   0 -17       3179.03       3081.78        84.21 o                         
   4   0 -17       1231.67       1206.11        39.49 o                         
   6   0 -17          3.36         14.27         7.74 o                         
   8   0 -17         51.18         57.58        19.80 o                         
   0   1 -17       3158.86       3205.47        66.43 o                         
   1   1 -17      16622.84      17308.38       269.92 o                         
   2   1 -17        490.51        523.65        12.42 o                         
   3   1 -17        246.65        281.14         8.81 o                         
   4   1 -17         93.82         94.87         5.61 o                         
   5   1 -17        237.02        236.01         9.62 o                         
   6   1 -17         18.18         21.68         6.51 o                         
   7   1 -17         35.13         47.46        10.81 o                         
   8   1 -17          0.16          4.45         7.80 o                         
   1   2 -17        500.51        522.34        12.45 o                         
   2   2 -17       1306.77       1251.13        29.95 o                         
   3   2 -17        974.48        943.31        23.88 o                         
   5   2 -17         32.83         23.40         5.47 o                         
   6   2 -17          5.46         18.93         8.13 o                         
   7   2 -17         82.32         85.11         7.97 o                         
   0   3 -17       6407.45       6277.54       150.20 o                         
   1   3 -17       1586.94       1604.36        48.79 o                         
   2   3 -17       1058.61       1042.56        28.31 o                         
   3   3 -17          1.38         11.64         2.84 o                         
   4   3 -17        408.43        413.15        13.14 o                         
   5   3 -17         54.95         58.07         7.02 o                         
   6   3 -17         71.43         83.88         7.66 o                         
   7   3 -17          2.09         -3.84         6.74 o                         
   1   4 -17        449.99        447.30        12.26 o                         
   2   4 -17         59.07         50.86         4.78 o                         
   4   4 -17        119.34        112.78         6.09 o                         
   5   4 -17          9.87         18.53         5.73 o                         
   6   4 -17         25.82         37.02         7.81 o                         
   7   4 -17         85.24         94.57         8.74 o                         
   0   5 -17       1550.43       1600.14        87.29 o                         
   1   5 -17         24.42         29.32         3.04 o                         
   2   5 -17        341.78        361.50        11.13 o                         
   3   5 -17         15.14          9.73         5.25 o                         
   4   5 -17        158.23        155.68         8.99 o                         
   5   5 -17          7.99         13.24         5.92 o                         
   6   5 -17         37.38         44.76         8.69 o                         
   7   5 -17         27.00         31.51        11.69 o                         
   1   6 -17        105.86        114.42         7.64 o                         
   2   6 -17         59.17         54.19         5.83 o                         
   3   6 -17        187.17        162.86         9.84 o                         
   4   6 -17         56.98         53.89        11.45 o                         
   5   6 -17          1.30         -6.99         6.99 o                         
   6   6 -17         31.31         25.78        10.34 o                         
   0   7 -17        136.85        131.39        15.08 o                         
   1   7 -17         61.54         72.66         6.88 o                         
   2   7 -17         89.33         83.64         8.41 o                         
   3   7 -17          2.52         -8.15         8.15 o                         
   4   7 -17          5.32         23.21        10.01 o                         
   5   7 -17         41.91         40.51        10.61 o                         
   1   8 -17         11.95         20.07         6.11 o                         
   2   8 -17         46.86         38.08         8.17 o                         
   3   8 -17         16.50         24.43         9.09 o                         
   4   8 -17          6.09          9.80         9.43 o                         
   0   9 -17          0.19         -4.52        12.43 o                         
   1   9 -17         11.37         23.60        12.76 o                         
   2   9 -17         13.98         -6.24        14.70 o                         
   3   9 -17          9.01         21.15        11.36 o                         
   0   0 -16       8873.97       8836.00       246.55 o                         
   2   0 -16       4611.58       5101.02       228.52 o                         
   4   0 -16       2434.61       2338.04        70.66 o                         
   6   0 -16        364.94        317.99        27.02 o                         
   8   0 -16         19.31          4.35        20.78 o                         
   1   1 -16       4198.59       4363.85        68.05 o                         
   2   1 -16        150.03        129.84         4.02 o                         
   3   1 -16       1305.08       1219.93        45.56 o                         
   4   1 -16        243.65        233.10         9.64 o                         
   5   1 -16       1847.29       1751.34        41.18 o                         
   6   1 -16         17.65         12.11         5.49 o                         
   7   1 -16         47.11         44.09         7.70 o                         
   8   1 -16          0.97          9.70         8.99 o                         
   0   2 -16       4394.62       4139.71       211.99 o                         
   1   2 -16       1857.54       1909.83        48.50 o                         
   2   2 -16       1632.86       1802.16        58.44 o                         
   3   2 -16        275.16        302.10         7.82 o                         
   4   2 -16       1329.69       1253.79        32.80 o                         
   5   2 -16        131.80        124.11        12.00 o                         
   6   2 -16        271.03        248.90        11.90 o                         
   7   2 -16        112.75         97.00         8.03 o                         
   8   2 -16          5.98         -1.33         7.47 o                         
   1   3 -16        747.00        743.49        16.24 o                         
   2   3 -16        891.99        876.44        19.18 o                         
   4   3 -16        866.02        841.07        20.63 o                         
   5   3 -16        395.98        383.39        12.19 o                         
   6   3 -16         71.31         72.69         7.56 o                         
   7   3 -16         13.37         24.99         7.35 o                         
   0   4 -16       1059.33        968.52        54.04 o                         
   1   4 -16       1457.01       1432.87        35.06 o                         
   2   4 -16        128.96        136.87         7.50 o                         
   3   4 -16        307.35        336.35        13.45 o                         
   4   4 -16        152.04        135.99         8.40 o                         
   5   4 -16        153.34        176.58        13.45 o                         
   6   4 -16        146.47        136.36         9.80 o                         
   7   4 -16        121.50        122.55        10.79 o                         
   1   5 -16         35.10         35.02         3.08 o                         
   2   5 -16        684.73        686.33        19.13 o                         
   3   5 -16         80.67         82.63         6.82 o                         
   4   5 -16        376.95        354.48        16.25 o                         
   5   5 -16         10.56         21.13         6.44 o                         
   6   5 -16         22.71         24.56         8.41 o                         
   7   5 -16          5.28          1.26         9.92 o                         
   0   6 -16        251.40        228.85        13.09 o                         
   1   6 -16        336.31        327.65         9.17 o                         
   2   6 -16          0.82          8.75         5.38 o                         
   3   6 -16         48.18         57.34         6.80 o                         
   4   6 -16          5.28         -3.96         7.77 o                         
   5   6 -16         51.91         67.22        13.58 o                         
   6   6 -16         75.77         72.71        13.10 o                         
   1   7 -16         19.35         22.81         5.88 o                         
   2   7 -16        148.14        131.21         8.38 o                         
   3   7 -16         41.87         37.00         9.14 o                         
   4   7 -16         26.11         39.18         9.24 o                         
   5   7 -16          1.16          4.09         9.24 o                         
   0   8 -16         57.07         34.58        15.97 o                         
   1   8 -16         29.28         39.59         5.76 o                         
   2   8 -16          6.96         20.16         7.14 o                         
   3   8 -16          5.69         20.30         8.89 o                         
   4   8 -16         19.49         15.35         9.71 o                         
   1   9 -16          5.91          5.54        12.00 o                         
   2   9 -16         18.82         16.63        14.70 o                         
   3   9 -16         17.99         33.56        11.36 o                         
   2   0 -15      17497.89      18430.21       450.80 o                         
   4   0 -15       1396.41       1334.33        60.98 o                         
   6   0 -15        636.94        554.11        20.71 o                         
   8   0 -15          2.90         22.59        16.85 o                         
   0   1 -15        659.70        634.07        12.39 o                         
   1   1 -15       3351.34       3259.97        45.93 o                         
   2   1 -15        191.71        189.84         4.86 o                         
   3   1 -15        144.53        152.00         6.44 o                         
   4   1 -15          1.54          2.00         3.89 o                         
   5   1 -15        488.60        498.43        14.10 o                         
   6   1 -15         44.23         35.01         6.57 o                         
   7   1 -15        148.99        155.43        10.96 o                         
   8   1 -15          0.62          0.13         9.52 o                         
   1   2 -15       1237.22       1256.68        20.96 o                         
   2   2 -15       8964.73       9343.96       195.04 o                         
   3   2 -15       2086.59       2126.29        43.62 o                         
   4   2 -15        943.17        879.05        24.46 o                         
   5   2 -15        145.77        141.27         8.46 o                         
   6   2 -15        176.18        177.07         8.40 o                         
   7   2 -15         41.63         22.50         6.21 o                         
   8   2 -15          2.16          7.83         7.42 o                         
   0   3 -15       2347.32       2252.46        54.46 o                         
   1   3 -15        964.17        931.14        18.31 o                         
   2   3 -15        751.92        709.61        16.24 o                         
   3   3 -15         49.28         60.01         3.35 o                         
   4   3 -15          6.22         21.24         4.32 o                         
   5   3 -15         99.64         95.46         6.43 o                         
   6   3 -15        185.92        211.53         8.68 o                         
   7   3 -15        111.16        122.55         8.75 o                         
   1   4 -15       1100.31       1144.85        21.54 o                         
   2   4 -15        841.05        881.91        20.63 o                         
   3   4 -15       2993.88       2907.82        75.84 o                         
   4   4 -15        124.27        120.72         5.90 o                         
   5   4 -15        185.36        183.01         9.45 o                         
   6   4 -15         32.15         40.70         8.76 o                         
   7   4 -15         25.58         26.64         7.55 o                         
   0   5 -15       1208.05       1143.15        34.80 o                         
   1   5 -15          1.62          6.45         2.73 o                         
   2   5 -15        310.02        309.88         9.30 o                         
   3   5 -15         58.24         48.46         6.66 o                         
   4   5 -15         20.68         27.67         5.93 o                         
   5   5 -15          0.83          5.03         5.13 o                         
   6   5 -15        108.60        117.31         8.51 o                         
   7   5 -15         57.33         47.59        12.03 o                         
   1   6 -15        255.29        276.35         7.76 o                         
   2   6 -15         33.26         34.10         5.66 o                         
   3   6 -15        861.20        782.62        22.70 o                         
   4   6 -15         28.24         29.93         7.32 o                         
   5   6 -15         43.40         44.89         7.85 o                         
   6   6 -15         77.31         52.29        10.65 o                         
   0   7 -15        112.38        102.66        10.67 o                         
   1   7 -15         69.91         61.76         5.64 o                         
   2   7 -15         42.93         46.80         6.51 o                         
   3   7 -15         40.83         29.47         7.15 o                         
   4   7 -15         22.66         14.42         8.84 o                         
   5   7 -15          3.11         10.69         9.71 o                         
   1   8 -15          8.64          7.74         6.23 o                         
   2   8 -15         49.09         50.56         7.40 o                         
   3   8 -15         27.46         29.83         9.18 o                         
   4   8 -15         51.31         48.17        11.78 o                         
   0   9 -15          1.22         -2.73        23.90 o                         
   1   9 -15         16.74          9.94        10.31 o                         
   2   9 -15         27.64         33.04        12.23 o                         
   3   9 -15         10.66          6.03        10.31 o                         
   0   0 -14      17621.89      17954.19       435.55 o                         
   2   0 -14       5468.77       5779.22       147.04 o                         
   4   0 -14       1462.06       1426.03        41.82 o                         
   6   0 -14        749.14        698.76        29.58 o                         
   8   0 -14          3.31         17.71        16.85 o                         
   1   1 -14       8499.21       8661.13       113.68 o                         
   2   1 -14       1578.96       1632.75        30.32 o                         
   3   1 -14       4201.62       4166.68        91.80 o                         
   4   1 -14        336.78        303.68        14.83 o                         
   5   1 -14       2565.29       2404.81        58.12 o                         
   6   1 -14        135.92        124.47         9.11 o                         
   7   1 -14          3.46          7.59         6.47 o                         
   8   1 -14          0.46         -0.78         9.88 o                         
   0   2 -14       4077.11       3980.16        76.97 o                         
   1   2 -14       3537.09       3519.29        60.20 o                         
   2   2 -14       1921.59       1918.53        82.10 o                         
   3   2 -14         14.85         18.50         2.80 o                         
   4   2 -14        991.93        957.02        23.46 o                         
   5   2 -14        561.11        539.63        19.70 o                         
   6   2 -14        344.70        308.40        11.30 o                         
   7   2 -14          2.72         13.35         6.48 o                         
   8   2 -14          1.34          7.11         8.63 o                         
   1   3 -14       1623.92       1703.32        32.56 o                         
   2   3 -14       3579.35       3541.03        69.25 o                         
   3   3 -14        479.81        469.71        39.49 o                         
   4   3 -14        995.16        987.84        22.76 o                         
   5   3 -14        405.95        387.66        11.93 o                         
   6   3 -14        449.99        441.09        12.48 o                         
   7   3 -14         39.46         51.69         6.79 o                         
   0   4 -14         76.84         93.58         4.97 o                         
   1   4 -14       1954.49       1904.84        34.31 o                         
   2   4 -14        136.55        147.55         5.27 o                         
   3   4 -14         90.31         94.41        10.30 o                         
   4   4 -14        207.48        200.05         6.81 o                         
   5   4 -14        569.19        571.11        17.01 o                         
   6   4 -14         71.94         69.81         6.89 o                         
   7   4 -14          1.90          8.56         6.72 o                         
   1   5 -14         55.06         60.14         3.07 o                         
   2   5 -14        957.96        945.78        22.42 o                         
   3   5 -14        247.79        232.02        10.75 o                         
   4   5 -14        365.42        344.57        17.59 o                         
   5   5 -14          1.63          9.62         4.91 o                         
   6   5 -14        156.34        152.35        10.29 o                         
   7   5 -14         84.06         91.66        11.60 o                         
   0   6 -14        349.68        338.22        12.43 o                         
   1   6 -14        287.77        295.62         8.44 o                         
   2   6 -14         38.50         34.83         5.34 o                         
   3   6 -14         47.09         49.48         6.42 o                         
   4   6 -14         15.28         11.76         5.93 o                         
   5   6 -14         77.95         88.43         9.45 o                         
   6   6 -14         73.56         66.84        11.16 o                         
   1   7 -14          0.11          6.60         4.87 o                         
   2   7 -14         96.15         96.07         8.37 o                         
   3   7 -14        172.02        146.72        10.12 o                         
   4   7 -14         46.31         50.31         9.30 o                         
   5   7 -14         25.17         12.28         9.53 o                         
   0   8 -14        103.50         97.03        14.48 o                         
   1   8 -14         10.53          3.53         5.99 o                         
   2   8 -14         17.64         30.06         7.33 o                         
   3   8 -14         11.15          8.96         8.76 o                         
   4   8 -14         17.03         15.58        10.08 o                         
   5   8 -14          0.93          6.71        11.24 o                         
   1   9 -14          0.31          3.46        12.00 o                         
   2   9 -14          5.32         12.05        10.57 o                         
   3   9 -14         30.03         22.51        10.49 o                         
   0  10 -14          7.97          2.08        22.86 o                         
   1  10 -14          1.39        -29.10        29.10 o                         
   2   0 -13       8647.57       8791.46       368.88 o                         
   4   0 -13       2101.98       1982.53        56.37 o                         
   6   0 -13        274.57        254.24        15.87 o                         
   8   0 -13          9.51         18.05        10.02 o                         
   0   1 -13       1344.70       1361.99        27.71 o                         
   1   1 -13       6291.83       6213.46        91.53 o                         
   2   1 -13         98.41        114.15         4.88 o                         
   3   1 -13         52.79         50.82         3.21 o                         
   4   1 -13          2.85         -2.42         3.86 o                         
   6   1 -13         35.06         28.64         5.49 o                         
   7   1 -13        133.83        124.82         8.54 o                         
   8   1 -13          9.15         13.90         8.80 o                         
   1   2 -13       2340.89       2376.88        36.62 o                         
   2   2 -13       3565.78       3501.94        73.48 o                         
   3   2 -13       1244.48       1246.55        26.72 o                         
   4   2 -13       1250.04       1189.00        27.41 o                         
   5   2 -13        106.89        105.26         5.70 o                         
   6   2 -13        117.01        103.64         5.87 o                         
   7   2 -13          3.99          6.09         5.73 o                         
   8   2 -13         10.66          2.92         8.74 o                         
   0   3 -13       4548.60       4556.77       101.67 o                         
   1   3 -13       1671.42       1690.01        32.13 o                         
   3   3 -13        158.15        176.38         5.32 o                         
   4   3 -13         20.89         30.45         5.35 o                         
   5   3 -13         30.09         28.19         6.43 o                         
   6   3 -13        109.47        108.67         7.36 o                         
   7   3 -13          3.58          7.23         6.33 o                         
   1   4 -13       1500.68       1546.84        27.72 o                         
   2   4 -13        133.54        139.51         6.92 o                         
   3   4 -13       1879.42       1821.70        40.49 o                         
   4   4 -13        124.46        131.71         6.57 o                         
   5   4 -13        139.28        145.78         7.14 o                         
   6   4 -13         10.89          8.93         5.56 o                         
   7   4 -13          1.25         14.57         6.83 o                         
   0   5 -13       2280.00       2226.86        57.80 o                         
   1   5 -13         29.51         34.90         3.29 o                         
   2   5 -13         17.27         24.92         3.78 o                         
   3   5 -13        169.23        155.96         7.94 o                         
   4   5 -13         12.81         25.52         4.36 o                         
   5   5 -13         10.59         13.66         5.39 o                         
   6   5 -13         53.95         64.29         9.12 o                         
   7   5 -13         87.76         74.81        10.91 o                         
   1   6 -13        158.72        175.11         7.75 o                         
   2   6 -13        138.05        148.43         6.78 o                         
   3   6 -13        701.55        699.70        18.94 o                         
   4   6 -13         52.39         37.81         8.98 o                         
   5   6 -13         14.15         29.40         7.34 o                         
   6   6 -13          6.36         11.84        10.06 o                         
   0   7 -13        285.53        282.43        12.58 o                         
   1   7 -13         41.16         39.25         5.26 o                         
   2   7 -13          8.95         11.91         4.62 o                         
   3   7 -13         36.11         37.86        10.76 o                         
   4   7 -13          0.28          3.78         8.90 o                         
   5   7 -13          3.57          8.64         9.03 o                         
   6   7 -13         20.91         39.90        11.12 o                         
   1   8 -13         10.61         -1.81         5.99 o                         
   2   8 -13        160.29        138.40         8.05 o                         
   3   8 -13         79.66         69.09         9.64 o                         
   4   8 -13         38.87         37.47        10.35 o                         
   5   8 -13          7.02         -0.92        11.39 o                         
   0   9 -13          6.50        -12.98        12.98 o                         
   1   9 -13          7.45          3.57         9.42 o                         
   2   9 -13         15.34          4.06        23.90 o                         
   3   9 -13          3.16         -4.16         9.90 o                         
   1  10 -13         12.02         32.53        16.85 o                         
   0   0 -12      18099.29      18487.97       444.29 o                         
   2   0 -12       1169.37       1128.55        33.60 o                         
   4   0 -12        411.27        383.32        15.17 o                         
   6   0 -12         48.19         48.17         7.30 o                         
   8   0 -12         21.26         32.48         9.55 o                         
   1   1 -12       3005.46       3028.72        36.64 o                         
   2   1 -12        288.56        283.85         5.38 o                         
   3   1 -12       3811.75       3813.23        77.66 o                         
   4   1 -12        191.30        185.03         7.77 o                         
   5   1 -12         35.83         53.02        11.76 o                         
   6   1 -12         49.77         45.00         5.06 o                         
   7   1 -12         69.72         60.06         7.12 o                         
   8   1 -12          5.82          9.32         7.82 o                         
   0   2 -12       7028.29       6773.77       122.31 o                         
   1   2 -12       4898.31       5033.25        73.12 o                         
   2   2 -12        638.20        623.81        11.82 o                         
   3   2 -12        147.45        155.01         5.91 o                         
   4   2 -12        181.62        188.21        10.23 o                         
   5   2 -12         86.76         92.45         5.60 o                         
   6   2 -12         29.80         22.94         4.72 o                         
   7   2 -12         19.16         14.95         5.73 o                         
   8   2 -12         18.20         17.46         9.29 o                         
   1   3 -12        324.27        312.78         5.63 o                         
   2   3 -12       1491.67       1505.85        31.13 o                         
   3   3 -12       1531.58       1525.24        29.32 o                         
   4   3 -12        754.45        716.86        17.36 o                         
   5   3 -12         57.48         62.61         5.49 o                         
   6   3 -12        131.82        144.52         8.48 o                         
   7   3 -12          4.51         11.76         6.64 o                         
   0   4 -12        804.17        814.92        20.29 o                         
   1   4 -12       3439.08       3485.27        64.89 o                         
   2   4 -12         36.80         41.22         3.83 o                         
   3   4 -12         44.20         51.10         3.65 o                         
   4   4 -12        109.99        106.67         5.74 o                         
   5   4 -12        191.67        219.38         9.10 o                         
   6   4 -12          6.55          7.00         5.19 o                         
   7   4 -12         21.61         36.46         7.40 o                         
   1   5 -12         70.13         81.79         4.93 o                         
   2   5 -12       1133.33       1128.65        26.48 o                         
   3   5 -12        139.51        139.31         6.62 o                         
   4   5 -12        353.65        326.89        11.10 o                         
   5   5 -12         33.60         47.91         7.45 o                         
   6   5 -12         28.59         37.09         6.55 o                         
   7   5 -12         68.33         55.86         9.75 o                         
   0   6 -12        638.00        637.97        17.37 o                         
   1   6 -12        443.35        423.09        13.05 o                         
   2   6 -12         88.86         97.84         5.40 o                         
   3   6 -12          2.33         15.23         5.56 o                         
   4   6 -12        164.01        151.91         9.52 o                         
   5   6 -12        112.44        117.52        10.03 o                         
   6   6 -12          0.87         11.49         9.90 o                         
   1   7 -12        120.81        117.08         7.04 o                         
   2   7 -12        252.09        266.12         9.16 o                         
   3   7 -12         16.60         15.16         6.54 o                         
   4   7 -12         15.40          7.16         8.09 o                         
   5   7 -12         21.36         25.39         9.53 o                         
   6   7 -12          1.38         -4.85         9.77 o                         
   0   8 -12        227.40        218.06        23.47 o                         
   1   8 -12          2.32          0.57         6.18 o                         
   2   8 -12         57.51         55.95         6.64 o                         
   3   8 -12          1.18          9.02         9.63 o                         
   4   8 -12         50.14         63.17        10.71 o                         
   5   8 -12         20.10         19.18        11.10 o                         
   1   9 -12         51.26         37.97         7.96 o                         
   2   9 -12         20.86         29.04        10.75 o                         
   3   9 -12         19.61         37.86        10.03 o                         
   0  10 -12         13.27         17.81        14.96 o                         
   1  10 -12         16.55         -0.49        18.73 o                         
   2   0 -11       7993.53       7955.02       189.80 o                         
   4   0 -11       3079.54       3001.56        90.39 o                         
   6   0 -11         59.82         61.97         9.65 o                         
   8   0 -11         57.94         72.57        14.12 o                         
   0   1 -11       3007.91       2996.86        54.02 o                         
   1   1 -11       4816.19       4834.86        63.74 o                         
   2   1 -11        161.14        162.53         3.74 o                         
   3   1 -11        136.08        129.25         4.95 o                         
   4   1 -11         29.48         33.32         3.55 o                         
   5   1 -11       2223.79       2168.65        42.05 o                         
   6   1 -11        107.86        125.40         6.70 o                         
   7   1 -11         83.89         89.54         6.87 o                         
   8   1 -11          6.74          9.55         8.21 o                         
   1   2 -11         80.75         71.57         2.16 o                         
   2   2 -11       2959.01       3011.64        51.66 o                         
   3   2 -11       2035.12       1957.98        39.72 o                         
   4   2 -11       1411.57       1302.93        70.66 o                         
   5   2 -11        106.80        107.26         6.62 o                         
   6   2 -11         32.81         32.90         4.56 o                         
   7   2 -11          3.35         12.36         6.99 o                         
   8   2 -11         38.10         35.79         8.43 o                         
   0   3 -11       6144.17       6022.91       121.24 o                         
   1   3 -11        127.17        109.82         3.07 o                         
   2   3 -11        223.96        235.55         9.08 o                         
   3   3 -11        102.00        112.12         4.56 o                         
   4   3 -11        126.88        127.53         5.86 o                         
   5   3 -11        556.75        534.05        12.81 o                         
   6   3 -11        387.25        388.22        13.20 o                         
   7   3 -11         17.89         32.55         6.81 o                         
   8   3 -11         21.14         36.80        10.05 o                         
   1   4 -11        107.10        110.05         6.97 o                         
   2   4 -11        117.26        120.33         4.86 o                         
   3   4 -11       1712.14       1666.62        43.12 o                         
   4   4 -11        149.04        148.54         6.24 o                         
   5   4 -11         35.67         38.70         5.01 o                         
   6   4 -11          0.03          2.30         5.16 o                         
   7   4 -11         16.82         28.77         6.55 o                         
   0   5 -11       1762.98       1705.39        44.41 o                         
   1   5 -11        238.56        248.06         7.12 o                         
   2   5 -11         56.99         73.35         4.18 o                         
   3   5 -11        188.29        175.01         7.41 o                         
   4   5 -11        136.21        151.12         6.26 o                         
   5   5 -11         11.49         28.22         5.64 o                         
   6   5 -11        143.35        141.79         8.86 o                         
   7   5 -11          1.87         -4.99         7.99 o                         
   1   6 -11         92.24         86.23         5.56 o                         
   2   6 -11        127.17        134.17         7.72 o                         
   3   6 -11        303.80        299.33        11.68 o                         
   4   6 -11          2.53          4.72         6.12 o                         
   5   6 -11         17.27         19.17         7.33 o                         
   6   6 -11         12.06         -1.15         9.55 o                         
   0   7 -11        285.77        278.78        17.10 o                         
   1   7 -11        229.96        219.39         9.49 o                         
   2   7 -11         30.78         27.44         4.99 o                         
   3   7 -11         79.55         63.17         7.94 o                         
   4   7 -11         78.48         73.61         9.46 o                         
   5   7 -11         10.36          8.55         9.24 o                         
   6   7 -11          5.52        -12.04        12.04 o                         
   1   8 -11         79.77         78.12         8.09 o                         
   2   8 -11         27.75         21.89         6.09 o                         
   3   8 -11          9.76          8.57         7.86 o                         
   4   8 -11          2.36         -8.03         8.63 o                         
   5   8 -11         20.85         19.53        10.58 o                         
   0   9 -11         35.21         10.06        13.90 o                         
   1   9 -11         86.34        100.07        12.04 o                         
   2   9 -11         14.38         11.64        13.50 o                         
   3   9 -11          4.06         -0.40         9.92 o                         
   1  10 -11         31.44         28.98        14.30 o                         
   0   0 -10      10671.14      10784.70       292.79 o                         
   2   0 -10       2622.35       2483.40        51.73 o                         
   4   0 -10        933.26        925.29        29.60 o                         
   6   0 -10        302.54        281.96        12.16 o                         
   8   0 -10         64.45         64.05        11.11 o                         
   1   1 -10       6413.14       6361.99        81.73 o                         
   2   1 -10        326.00        339.53         6.15 o                         
   3   1 -10       2264.12       2173.65        47.23 o                         
   4   1 -10         78.99         82.50         6.17 o                         
   5   1 -10        517.78        510.11        11.49 o                         
   6   1 -10         22.95         19.41         4.44 o                         
   7   1 -10         66.23         60.06         5.65 o                         
   8   1 -10         18.69         18.78         8.21 o                         
   0   2 -10       6251.15       6181.49       108.24 o                         
   1   2 -10        243.87        223.63         3.49 o                         
   2   2 -10       1316.37       1273.36        22.87 o                         
   3   2 -10          2.37          7.85         2.59 o                         
   4   2 -10        754.20        732.09        21.42 o                         
   5   2 -10        125.38        133.03         5.88 o                         
   6   2 -10        152.88        165.25         7.48 o                         
   7   2 -10         11.11          3.06         5.79 o                         
   8   2 -10         41.12         41.40        12.12 o                         
   1   3 -10       1251.09       1262.12        19.81 o                         
   2   3 -10       1652.73       1638.68        28.85 o                         
   3   3 -10       1401.76       1392.11        23.98 o                         
   5   3 -10        123.87        139.19         6.06 o                         
   6   3 -10         67.18         51.82         8.92 o                         
   7   3 -10         23.75         20.31         8.21 o                         
   8   3 -10         59.98         57.19         9.47 o                         
   0   4 -10       1860.49       1851.67        37.81 o                         
   1   4 -10       1337.14       1322.49        28.09 o                         
   2   4 -10         62.45         61.11         4.50 o                         
   3   4 -10         32.72         39.46         3.64 o                         
   4   4 -10        531.72        497.60        12.53 o                         
   5   4 -10        106.01        118.20         6.12 o                         
   6   4 -10         20.13         22.70         5.24 o                         
   7   4 -10         24.52         31.53         7.09 o                         
   1   5 -10         26.88         43.15         3.09 o                         
   2   5 -10       1120.05       1127.45        24.67 o                         
   3   5 -10        272.43        273.76         7.18 o                         
   4   5 -10        215.88        214.22         8.78 o                         
   5   5 -10         20.94         15.02         4.84 o                         
   6   5 -10         26.82         30.16         6.26 o                         
   7   5 -10         13.75         12.58         7.42 o                         
   0   6 -10        380.24        406.24        15.49 o                         
   1   6 -10        568.27        543.71        13.52 o                         
   2   6 -10        179.59        177.87         6.78 o                         
   3   6 -10         22.68         29.85         5.96 o                         
   4   6 -10        227.51        204.42        12.16 o                         
   5   6 -10         17.16         18.59         6.73 o                         
   6   6 -10          9.56         -2.76         9.40 o                         
   1   7 -10         81.87         95.76         6.68 o                         
   2   7 -10        185.99        208.56         9.38 o                         
   3   7 -10          8.79          9.34         7.59 o                         
   4   7 -10         95.84         82.90         9.64 o                         
   5   7 -10         38.41         20.13         9.24 o                         
   6   7 -10          3.80         -2.38         9.97 o                         
   0   8 -10        100.54         95.27        10.57 o                         
   1   8 -10         65.32         53.05         7.40 o                         
   2   8 -10         74.26         61.62         7.28 o                         
   3   8 -10          6.75          9.19         8.46 o                         
   4   8 -10         39.35         19.50         9.30 o                         
   5   8 -10          0.41          1.18        10.27 o                         
   1   9 -10         25.99         28.07         8.20 o                         
   2   9 -10          9.22         15.20        10.34 o                         
   3   9 -10          9.10         17.39         9.47 o                         
   4   9 -10         50.63         39.18        19.80 o                         
   0  10 -10         22.11         23.05        15.97 o                         
   1  10 -10          4.46         -1.27        23.21 o                         
   2   0  -9       3233.73       3225.05        59.61 o                         
   4   0  -9       3435.19       3229.09        89.89 o                         
   6   0  -9         41.01         35.08         6.35 o                         
   8   0  -9         48.12         31.55         9.57 o                         
   0   1  -9       3521.16       3435.12        59.58 o                         
   1   1  -9       8971.07       8931.57       118.52 o                         
   2   1  -9        623.11        615.92         9.32 o                         
   3   1  -9        395.14        437.35         9.81 o                         
   4   1  -9        345.67        332.59         8.65 o                         
   5   1  -9       1027.92        945.96        22.57 o                         
   6   1  -9         21.26         24.39         4.24 o                         
   7   1  -9         66.75         70.09         6.36 o                         
   8   1  -9         20.42         24.43         8.79 o                         
   1   2  -9       1462.60       1493.13        19.80 o                         
   2   2  -9       1994.98       2077.96        34.92 o                         
   3   2  -9       1904.47       1803.96        35.46 o                         
   4   2  -9       1893.71       1864.18        47.75 o                         
   5   2  -9        287.29        263.54         7.44 o                         
   6   2  -9         15.26         19.37         4.91 o                         
   7   2  -9         55.90         52.78         9.88 o                         
   8   2  -9         32.07         39.52        13.20 o                         
   0   3  -9       6440.54       6072.39       297.21 o                         
   1   3  -9       1383.67       1381.99        20.75 o                         
   2   3  -9       1186.06       1196.62        21.24 o                         
   3   3  -9         67.99         76.57         3.10 o                         
   4   3  -9       1309.67       1325.67        29.84 o                         
   5   3  -9        270.70        268.91         8.42 o                         
   6   3  -9         90.06         98.20         8.27 o                         
   7   3  -9         10.31         -0.51         6.90 o                         
   8   3  -9         52.95         59.66         9.69 o                         
   1   4  -9       1363.70       1411.06        26.61 o                         
   2   4  -9        398.07        392.27        10.26 o                         
   3   4  -9       1351.40       1320.54        23.37 o                         
   4   4  -9        359.75        372.25         9.44 o                         
   5   4  -9        183.94        197.22         7.34 o                         
   6   4  -9          1.59          7.55         4.88 o                         
   7   4  -9         43.36         42.11         7.93 o                         
   0   5  -9       1561.15       1505.81        35.67 o                         
   1   5  -9        176.83        188.56         6.17 o                         
   2   5  -9        287.89        308.05         9.00 o                         
   3   5  -9        180.69        181.47         5.62 o                         
   4   5  -9        507.38        527.40        12.31 o                         
   5   5  -9         15.25         14.25         4.86 o                         
   6   5  -9         47.27         43.92         6.31 o                         
   7   5  -9         17.76         17.80         7.41 o                         
   1   6  -9        296.69        304.93         8.20 o                         
   2   6  -9          2.43          6.75         3.93 o                         
   3   6  -9        262.63        271.61        11.68 o                         
   4   6  -9         33.76         41.91         6.01 o                         
   5   6  -9         26.47         32.21         6.53 o                         
   6   6  -9          9.21         -4.27         9.24 o                         
   0   7  -9         76.88         77.87        13.18 o                         
   1   7  -9         79.60         88.58         5.99 o                         
   2   7  -9         49.60         67.29         6.01 o                         
   3   7  -9        122.91        120.79         8.98 o                         
   4   7  -9         39.05         62.44         9.38 o                         
   5   7  -9         13.02          2.60         8.70 o                         
   6   7  -9          4.74         -6.02         9.77 o                         
   1   8  -9         23.23         21.19         5.87 o                         
   2   8  -9         15.66         29.91         6.30 o                         
   3   8  -9         15.68         14.48         6.46 o                         
   4   8  -9          9.72         22.21         9.30 o                         
   5   8  -9          8.68          5.56         9.82 o                         
   0   9  -9         23.02          5.77        10.05 o                         
   1   9  -9         37.87         38.29         9.05 o                         
   2   9  -9         12.05          2.09        15.30 o                         
   3   9  -9         17.63         18.35        12.82 o                         
   4   9  -9         20.95         24.60        10.19 o                         
   1  10  -9          4.08          9.01        13.20 o                         
   0   0  -8       4692.08       4636.73       121.76 o                         
   2   0  -8       3679.82       3639.60        69.71 o                         
   4   0  -8        419.58        420.76        15.17 o                         
   6   0  -8        340.86        324.28        12.60 o                         
   8   0  -8          6.00         11.18         9.24 o                         
   1   1  -8       4178.37       4109.15        52.85 o                         
   2   1  -8        480.04        475.30         7.62 o                         
   3   1  -8       5345.37       5338.50       102.69 o                         
   4   1  -8        536.94        519.51        12.00 o                         
   5   1  -8        212.17        213.54         6.35 o                         
   6   1  -8          0.49          3.16         3.94 o                         
   7   1  -8         67.48         67.16         5.86 o                         
   8   1  -8          0.57          7.97         7.75 o                         
   0   2  -8       2945.10       2920.06        81.05 o                         
   1   2  -8       2214.72       2173.71        31.60 o                         
   2   2  -8       1329.39       1293.25        21.64 o                         
   3   2  -8        164.67        152.34         4.47 o                         
   4   2  -8        110.73        133.49         5.47 o                         
   5   2  -8        278.74        268.65         9.15 o                         
   6   2  -8        147.85        160.61         7.73 o                         
   7   2  -8         58.24         71.09         8.06 o                         
   8   2  -8          2.13         11.50         8.86 o                         
   1   3  -8       1336.46       1341.59        20.39 o                         
   2   3  -8       1375.55       1322.66        23.46 o                         
   3   3  -8        467.58        455.66         8.97 o                         
   4   3  -8       1578.54       1455.20        32.65 o                         
   5   3  -8        158.09        162.51         6.86 o                         
   6   3  -8          1.98          7.50         5.45 o                         
   7   3  -8          8.76         -0.49         7.13 o                         
   8   3  -8          1.84         -3.70         7.93 o                         
   0   4  -8       1285.61       1299.33        33.64 o                         
   1   4  -8       1541.52       1478.69        25.35 o                         
   2   4  -8         56.17         62.88         2.80 o                         
   3   4  -8         93.72         90.55         3.80 o                         
   4   4  -8         79.34         87.07         4.57 o                         
   5   4  -8        343.41        337.46         9.46 o                         
   6   4  -8          4.20          0.16         5.11 o                         
   7   4  -8         41.97         44.34         7.88 o                         
   1   5  -8        162.60        194.33         5.42 o                         
   2   5  -8        639.07        622.28        11.86 o                         
   3   5  -8        201.08        219.90         6.61 o                         
   4   5  -8        532.56        519.66        12.09 o                         
   5   5  -8         61.19         62.72         5.96 o                         
   6   5  -8          4.44         12.36         5.31 o                         
   7   5  -8         19.74         25.89         7.26 o                         
   0   6  -8        729.10        765.83        22.51 o                         
   1   6  -8        406.53        402.43         9.53 o                         
   2   6  -8        130.01        136.88         5.51 o                         
   3   6  -8         11.71         30.03         3.86 o                         
   4   6  -8        210.39        180.31         9.03 o                         
   5   6  -8        107.19        115.55        12.32 o                         
   6   6  -8          4.55         18.13        10.69 o                         
   1   7  -8         28.32         37.41         5.89 o                         
   2   7  -8        126.38        142.54         6.66 o                         
   3   7  -8        197.58        203.00         9.30 o                         
   4   7  -8         47.70         53.20         5.87 o                         
   5   7  -8          9.05         -0.19         8.87 o                         
   6   7  -8          1.14          1.17        11.55 o                         
   0   8  -8        165.69        161.75        11.84 o                         
   1   8  -8         57.65         64.45         6.76 o                         
   2   8  -8         88.15         91.33         7.33 o                         
   3   8  -8          5.78          6.48         6.56 o                         
   4   8  -8         83.92         73.50        10.51 o                         
   5   8  -8         14.40         13.09        10.90 o                         
   1   9  -8         12.06         16.82         8.09 o                         
   2   9  -8          8.71         22.32         8.28 o                         
   3   9  -8         25.44         25.77        19.89 o                         
   4   9  -8          5.41          8.34        10.83 o                         
   0  10  -8         17.66         -4.16        16.17 o                         
   1  10  -8          9.62         17.67        11.59 o                         
   2  10  -8         21.35         38.36        25.98 o                         
   2   0  -7       2502.11       2360.18        61.65 o                         
   4   0  -7       1052.79       1002.61        31.15 o                         
   6   0  -7         31.32         36.83         6.71 o                         
   8   0  -7         64.07         79.52        10.34 o                         
   0   1  -7        378.29        375.87        11.15 o                         
   1   1  -7       7825.97       7734.02       101.76 o                         
   2   1  -7        292.94        309.96         5.34 o                         
   3   1  -7        329.66        367.07         8.62 o                         
   4   1  -7         22.36         25.95         3.89 o                         
   5   1  -7        572.79        556.26        13.77 o                         
   6   1  -7         15.30         14.37         4.11 o                         
   7   1  -7         24.84         20.51         5.17 o                         
   8   1  -7          0.97         -7.43         7.43 o                         
   1   2  -7        623.09        671.83         9.72 o                         
   2   2  -7       1429.36       1360.42        22.97 o                         
   3   2  -7        579.67        570.27        14.57 o                         
   4   2  -7        679.61        628.59        18.95 o                         
   5   2  -7         60.16         64.77         5.06 o                         
   6   2  -7         29.59         30.59         5.46 o                         
   7   2  -7         15.95         14.58         6.99 o                         
   8   2  -7         32.91         30.82         8.78 o                         
   0   3  -7       2761.09       2664.43        54.74 o                         
   1   3  -7       1539.24       1471.43        22.65 o                         
   3   3  -7         77.38         95.85         3.52 o                         
   4   3  -7         47.23         54.75         3.72 o                         
   5   3  -7        132.91        128.68         8.21 o                         
   6   3  -7         67.97         74.95         7.46 o                         
   7   3  -7          7.69         12.27         7.30 o                         
   8   3  -7          0.45         10.43         8.85 o                         
   1   4  -7          2.37          5.14         2.15 o                         
   2   4  -7        173.08        176.15         4.36 o                         
   3   4  -7       1349.01       1311.87        24.47 o                         
   4   4  -7         87.66         92.64         4.23 o                         
   5   4  -7         70.36         64.96         5.06 o                         
   6   4  -7          1.94         -5.01         5.01 o                         
   7   4  -7         17.24         22.60         7.95 o                         
   0   5  -7       2311.16       2255.72        52.59 o                         
   1   5  -7         56.02         65.28         3.11 o                         
   2   5  -7        542.63        531.83        10.76 o                         
   3   5  -7        585.33        576.83        12.87 o                         
   4   5  -7         18.51         22.02         3.70 o                         
   5   5  -7         19.56         14.49         4.43 o                         
   6   5  -7         48.60         45.85         5.93 o                         
   7   5  -7          0.90          6.99         7.07 o                         
   1   6  -7        138.30        165.59         6.45 o                         
   2   6  -7        174.06        174.20         5.86 o                         
   3   6  -7        687.58        658.36        15.03 o                         
   4   6  -7         24.93         32.09         4.68 o                         
   5   6  -7         28.06         25.72         5.39 o                         
   6   6  -7          8.10          8.43         7.62 o                         
   0   7  -7        314.80        310.70        14.14 o                         
   1   7  -7        264.15        261.78         8.03 o                         
   2   7  -7         93.97        102.61         5.58 o                         
   3   7  -7        339.14        303.18         9.85 o                         
   4   7  -7          7.41          7.16         5.63 o                         
   5   7  -7         14.79         13.81         8.70 o                         
   6   7  -7         11.05          6.07        10.19 o                         
   1   8  -7         57.67         59.22         7.55 o                         
   2   8  -7        153.75        141.81         7.58 o                         
   3   8  -7        116.50        103.51         8.55 o                         
   4   8  -7         28.40         18.67         9.71 o                         
   5   8  -7         15.64          1.24        10.87 o                         
   0   9  -7          7.05         -2.67         9.07 o                         
   1   9  -7         52.57         60.13         8.63 o                         
   2   9  -7          5.83         -7.78         7.78 o                         
   3   9  -7         52.10         32.32        12.23 o                         
   4   9  -7          5.57         18.97        13.80 o                         
   1  10  -7         12.49         37.22        11.59 o                         
   2  10  -7         41.28         38.45        17.64 o                         
   0   0  -6       2326.44       2158.18        69.60 o                         
   2   0  -6       3032.26       3019.87        62.06 o                         
   4   0  -6       1199.29       1251.75        34.52 o                         
   6   0  -6        799.00        768.60        22.76 o                         
   8   0  -6          9.50         22.29         8.71 o                         
   1   1  -6       3571.04       3675.82        47.95 o                         
   2   1  -6       2177.26       2226.11        30.52 o                         
   3   1  -6       7517.83       7189.57       178.64 o                         
   4   1  -6        169.73        169.04         7.64 o                         
   5   1  -6        226.21        240.50         7.63 o                         
   6   1  -6         15.47          9.97         4.65 o                         
   7   1  -6         61.89         64.15         6.95 o                         
   8   1  -6          2.20         11.02         7.17 o                         
   0   2  -6       1923.77       1862.94        68.40 o                         
   1   2  -6       3358.70       3328.24        41.90 o                         
   2   2  -6        430.59        444.97         6.76 o                         
   3   2  -6         49.48         60.36         3.51 o                         
   4   2  -6        624.26        636.76        15.68 o                         
   5   2  -6        449.97        447.68        11.46 o                         
   6   2  -6        478.21        439.01        12.54 o                         
   7   2  -6         23.25         23.74         6.99 o                         
   8   2  -6          0.85         -7.54         7.54 o                         
   1   3  -6        111.00        124.30         5.90 o                         
   2   3  -6       5971.18       6130.03        96.94 o                         
   3   3  -6       1591.77       1561.22        25.92 o                         
   4   3  -6        422.55        432.00        10.52 o                         
   5   3  -6         78.94         67.05         6.40 o                         
   6   3  -6         40.85         30.78         5.54 o                         
   7   3  -6         32.72         42.21         7.96 o                         
   8   3  -6         12.74         16.30         8.90 o                         
   0   4  -6        490.67        473.35        11.18 o                         
   1   4  -6       1688.46       1662.34        27.28 o                         
   2   4  -6        186.59        186.43         5.09 o                         
   3   4  -6        136.05        139.50         4.29 o                         
   4   4  -6         78.30         81.23         4.21 o                         
   5   4  -6        441.82        438.31        10.34 o                         
   6   4  -6         92.16         86.80        10.46 o                         
   7   4  -6         11.98         13.97         7.20 o                         
   1   5  -6        322.60        344.54         7.35 o                         
   2   5  -6       1864.45       1842.54        35.94 o                         
   3   5  -6        653.36        646.58        14.92 o                         
   4   5  -6        193.81        194.74         6.04 o                         
   5   5  -6         21.47         19.45         4.76 o                         
   6   5  -6          3.56          9.25         5.17 o                         
   7   5  -6         18.08         29.31         7.88 o                         
   0   6  -6         37.48         48.02         6.10 o                         
   1   6  -6        338.10        333.58         9.15 o                         
   2   6  -6        231.89        230.31         6.78 o                         
   3   6  -6         45.07         62.50         5.15 o                         
   4   6  -6         17.23         18.72         4.38 o                         
   5   6  -6         82.81        102.16         8.57 o                         
   6   6  -6         13.03          6.02         7.27 o                         
   1   7  -6        219.13        213.94         7.49 o                         
   2   7  -6         99.43         93.62         5.67 o                         
   3   7  -6        474.08        417.27        12.31 o                         
   4   7  -6         58.34         59.65         6.26 o                         
   5   7  -6          1.90         -5.47         9.26 o                         
   6   7  -6         12.48         14.29        13.64 o                         
   0   8  -6         50.06         47.99         9.07 o                         
   1   8  -6         24.93         28.99         7.91 o                         
   2   8  -6         76.92         75.75         6.24 o                         
   3   8  -6          0.98         13.78         8.52 o                         
   4   8  -6          7.53         -3.56         8.59 o                         
   5   8  -6          5.05         16.36        11.54 o                         
   1   9  -6         25.06         33.41         8.75 o                         
   2   9  -6          4.58          7.88         8.26 o                         
   3   9  -6        103.54         80.34        10.98 o                         
   4   9  -6         14.40         14.62        11.59 o                         
   0  10  -6         47.29         49.53        17.45 o                         
   1  10  -6          0.63        -10.31        10.31 o                         
   2  10  -6         11.86          6.42        19.74 o                         
   2   0  -5       4184.18       3985.91       133.74 o                         
   4   0  -5       1666.12       1600.23        47.27 o                         
   6   0  -5        200.15        172.27         8.88 o                         
   8   0  -5         29.33         28.67         9.51 o                         
   0   1  -5       2257.58       2288.76        43.65 o                         
   1   1  -5      13783.10      13485.91       184.17 o                         
   2   1  -5       2657.61       2731.14        37.53 o                         
   3   1  -5        630.78        732.47        19.52 o                         
   4   1  -5        145.30        159.87         5.91 o                         
   5   1  -5        902.64        841.15        21.08 o                         
   6   1  -5         19.15         26.68         4.64 o                         
   7   1  -5         88.27         79.06         7.76 o                         
   8   1  -5          2.46          6.22         6.98 o                         
   1   2  -5        992.78       1076.21        21.61 o                         
   2   2  -5       4047.07       4042.82        62.38 o                         
   3   2  -5       1543.44       1585.78        31.96 o                         
   4   2  -5        781.26        760.25        16.24 o                         
   5   2  -5        172.55        173.18         6.76 o                         
   6   2  -5         79.22         72.63         5.55 o                         
   7   2  -5         29.70         31.84         6.96 o                         
   8   2  -5         10.06         -5.23         7.69 o                         
   0   3  -5       5400.28       5419.97        96.42 o                         
   1   3  -5       3298.28       3288.29        49.16 o                         
   2   3  -5       5071.92       5261.72        93.20 o                         
   3   3  -5         57.48         56.10         2.73 o                         
   4   3  -5        570.51        581.25        12.07 o                         
   5   3  -5        221.11        217.35         9.26 o                         
   6   3  -5        103.57        130.71         7.32 o                         
   7   3  -5         36.75         41.86         7.98 o                         
   8   3  -5          6.49         -5.41         8.37 o                         
   2   4  -5       1718.08       1734.41        29.11 o                         
   3   4  -5       1418.08       1392.09        21.27 o                         
   4   4  -5         88.98        101.19         4.14 o                         
   5   4  -5         87.19         99.29         5.47 o                         
   6   4  -5         40.65         49.13         6.76 o                         
   7   4  -5         25.51         45.45         7.95 o                         
   0   5  -5       2161.94       2176.51        54.83 o                         
   1   5  -5        219.09        220.40         5.52 o                         
   2   5  -5        803.50        789.36        17.45 o                         
   3   5  -5        364.03        352.84         9.51 o                         
   4   5  -5        229.89        231.66         6.78 o                         
   5   5  -5          8.21         10.19         4.22 o                         
   6   5  -5        101.57        135.38         7.21 o                         
   7   5  -5         20.07         25.49         7.95 o                         
   1   6  -5         36.98         30.42         3.57 o                         
   2   6  -5        287.44        280.88         7.67 o                         
   3   6  -5        497.41        488.18        12.32 o                         
   4   6  -5         16.98         26.24         4.48 o                         
   5   6  -5          2.95         10.03         5.09 o                         
   6   6  -5         28.72         29.19         7.49 o                         
   0   7  -5        333.29        321.82        13.88 o                         
   1   7  -5          3.23          5.38         3.44 o                         
   2   7  -5          1.22         11.84         4.06 o                         
   3   7  -5        151.86        136.21         8.94 o                         
   4   7  -5          7.23         15.76         5.73 o                         
   5   7  -5         14.51         21.27         7.77 o                         
   6   7  -5         39.24         31.76        17.28 o                         
   1   8  -5         39.17         34.26         5.92 o                         
   2   8  -5         38.45         46.75         5.79 o                         
   3   8  -5         72.91         60.66         6.51 o                         
   4   8  -5         19.05         15.63         8.70 o                         
   5   8  -5          2.97         16.74        11.36 o                         
   0   9  -5         39.62         41.17        11.45 o                         
   1   9  -5         17.45         13.34         7.25 o                         
   2   9  -5         20.72         19.29         8.59 o                         
   3   9  -5         11.26          7.40         9.26 o                         
   4   9  -5          9.16          2.84        10.92 o                         
   1  10  -5          8.98         21.59        11.70 o                         
   2  10  -5          3.58         40.53        19.74 o                         
   2   0  -4       2369.01       2347.24        64.13 o                         
   4   0  -4       1462.28       1477.30        42.61 o                         
   6   0  -4        116.89        142.28         8.31 o                         
   8   0  -4         12.16         31.16         9.69 o                         
   1   1  -4       1454.93       1396.30        20.55 o                         
   2   1  -4        106.94        100.92         3.67 o                         
   3   1  -4       7208.40       7311.58       167.86 o                         
   4   1  -4        105.66        112.71         4.67 o                         
   5   1  -4        252.55        254.11         7.69 o                         
   6   1  -4          3.80          8.23         4.26 o                         
   7   1  -4         99.25         96.67         7.42 o                         
   8   1  -4          5.79         -6.74         6.74 o                         
   0   2  -4        745.94        710.97        21.28 o                         
   1   2  -4       3609.43       3749.98        62.69 o                         
   2   2  -4       3550.94       3738.21        59.12 o                         
   3   2  -4        249.28        265.54         6.34 o                         
   4   2  -4        731.58        725.87        14.12 o                         
   5   2  -4         62.71         72.69         4.72 o                         
   6   2  -4         56.51         57.40         5.48 o                         
   7   2  -4         30.11         31.17         7.34 o                         
   8   2  -4         12.01         21.86         8.14 o                         
   1   3  -4       1077.27       1074.40        18.22 o                         
   2   3  -4        930.32        922.45        16.74 o                         
   3   3  -4       1609.39       1647.23        27.94 o                         
   4   3  -4        678.21        652.24        14.44 o                         
   5   3  -4        194.09        194.63         9.95 o                         
   6   3  -4          7.37         11.57         5.34 o                         
   7   3  -4         22.90         13.46         6.81 o                         
   8   3  -4         18.01         24.03         8.45 o                         
   0   4  -4         99.63         78.98        10.39 o                         
   2   4  -4       2542.23       2605.94        44.43 o                         
   3   4  -4         27.72         46.84         2.90 o                         
   4   4  -4        157.63        150.14         5.08 o                         
   5   4  -4         98.01        119.85         5.78 o                         
   6   4  -4         51.78         50.78         6.78 o                         
   7   4  -4         54.34         60.46         8.48 o                         
   1   5  -4        144.57        148.88         4.85 o                         
   2   5  -4       1165.69       1164.88        24.97 o                         
   3   5  -4         54.86         64.44         4.32 o                         
   4   5  -4        523.89        502.58        10.69 o                         
   5   5  -4         42.94         42.10         4.85 o                         
   6   5  -4         10.72         21.85         5.88 o                         
   7   5  -4          7.02         17.50         7.85 o                         
   0   6  -4        250.53        266.30        11.36 o                         
   1   6  -4        327.43        306.48         8.53 o                         
   2   6  -4        598.63        564.54        12.82 o                         
   3   6  -4          0.22          9.93         4.27 o                         
   4   6  -4         26.07         18.48         4.54 o                         
   5   6  -4         64.11         86.19         7.09 o                         
   6   6  -4         50.17         59.84         7.56 o                         
   1   7  -4         42.77         52.45         4.09 o                         
   2   7  -4        384.13        372.09        10.18 o                         
   3   7  -4        176.13        181.40         7.65 o                         
   4   7  -4         81.68        108.36         8.74 o                         
   5   7  -4          1.16         11.52         6.59 o                         
   6   7  -4         13.40         21.85        13.57 o                         
   0   8  -4         73.10         65.12         8.85 o                         
   1   8  -4         97.47        102.35         8.76 o                         
   2   8  -4        127.07        124.49         8.62 o                         
   3   8  -4          0.76          6.78         5.52 o                         
   4   8  -4          1.36         11.06         8.21 o                         
   5   8  -4         19.67          8.26        14.10 o                         
   1   9  -4         41.56         36.95         7.35 o                         
   2   9  -4         38.23         27.08         8.84 o                         
   3   9  -4         28.95         29.23         8.37 o                         
   4   9  -4          5.40         -8.47        10.69 o                         
   0  10  -4          5.12        -14.44        14.48 o                         
   1  10  -4         23.32         15.00        10.74 o                         
   2  10  -4         24.78         28.68        12.83 o                         
   2   0  -3      13729.84      13582.43       286.73 o                         
   4   0  -3       1954.56       1927.66        54.04 o                         
   6   0  -3        173.58        180.18         9.62 o                         
   8   0  -3         25.77         30.12         8.95 o                         
   0   1  -3       2223.42       2265.98        50.06 o                         
   1   1  -3      24352.46      23025.76       635.62 o                         
   2   1  -3        132.49        131.75         3.59 o                         
   3   1  -3       1552.44       1730.65        34.44 o                         
   4   1  -3        198.69        201.58         5.32 o                         
   5   1  -3        988.17        909.35        19.30 o                         
   6   1  -3         61.81         68.04         6.14 o                         
   7   1  -3         94.66        108.11         7.16 o                         
   8   1  -3          4.00          5.69         6.96 o                         
   1   2  -3       5573.86       5652.92        75.34 o                         
   2   2  -3       2808.25       2664.17        40.03 o                         
   3   2  -3       1466.09       1423.34        26.39 o                         
   4   2  -3        643.65        636.28        11.84 o                         
   5   2  -3        186.72        184.30         6.33 o                         
   6   2  -3         37.92         34.69         5.04 o                         
   7   2  -3         26.71         22.94         6.42 o                         
   8   2  -3         16.23          6.60         8.06 o                         
   0   3  -3       5011.64       5037.69        92.14 o                         
   1   3  -3       3021.46       3075.95        55.20 o                         
   2   3  -3        489.96        500.89        39.49 o                         
   3   3  -3        476.98        520.27         9.07 o                         
   4   3  -3        849.23        840.92        16.00 o                         
   5   3  -3        141.77        150.81         7.86 o                         
   6   3  -3        207.66        216.66         9.62 o                         
   7   3  -3         14.23         17.65         7.38 o                         
   8   3  -3         18.08         16.88         8.36 o                         
   1   4  -3       2247.97       2242.38        35.29 o                         
   2   4  -3        228.23        227.70         5.33 o                         
   3   4  -3       1066.36       1051.07        18.21 o                         
   4   4  -3         33.23         41.08         3.19 o                         
   5   4  -3         93.48        118.04         5.56 o                         
   6   4  -3         15.39         27.59         6.59 o                         
   7   4  -3         51.82         50.65         7.96 o                         
   0   5  -3       1601.07       1535.80        40.15 o                         
   1   5  -3        105.11        116.13         4.34 o                         
   2   5  -3        394.89        395.89        10.15 o                         
   3   5  -3          8.24         10.39         3.42 o                         
   4   5  -3        406.68        407.79         9.57 o                         
   5   5  -3         27.62         36.73         4.78 o                         
   6   5  -3         70.10         90.28         7.41 o                         
   7   5  -3          5.52         13.90         7.79 o                         
   1   6  -3        281.19        302.76         8.00 o                         
   2   6  -3        594.19        583.68        13.21 o                         
   3   6  -3        199.63        214.65         7.32 o                         
   4   6  -3         34.68         39.06         5.07 o                         
   5   6  -3         20.26         24.90         5.26 o                         
   6   6  -3         32.03         25.27         7.10 o                         
   0   7  -3        243.91        233.04        13.37 o                         
   1   7  -3         83.34         78.73         4.32 o                         
   2   7  -3        174.81        183.18         7.30 o                         
   3   7  -3         27.75         28.01         4.80 o                         
   4   7  -3         49.96         71.68         7.06 o                         
   5   7  -3         59.48         53.46         7.37 o                         
   6   7  -3          4.70          1.39        13.20 o                         
   1   8  -3         40.34         49.31         6.38 o                         
   2   8  -3        184.11        191.70         9.82 o                         
   3   8  -3         43.35         40.79         7.20 o                         
   4   8  -3         11.31         25.45         7.94 o                         
   5   8  -3          7.42        -11.16        12.30 o                         
   0   9  -3         17.34        -14.55        14.55 o                         
   1   9  -3         58.31         61.53         9.16 o                         
   2   9  -3         42.71         35.12         8.87 o                         
   3   9  -3          4.80          3.69         7.96 o                         
   4   9  -3         18.73         28.33        10.77 o                         
   1  10  -3          9.58          4.16         9.34 o                         
   2  10  -3         21.25          6.39        10.84 o                         
   2   0  -2       2936.78       2862.28        71.57 o                         
   4   0  -2        712.24        721.34        23.11 o                         
   6   0  -2        632.67        606.87        19.56 o                         
   8   0  -2         32.78         38.68        11.14 o                         
   1   1  -2      22334.22      21419.73      1107.57 o                         
   2   1  -2        772.40        738.81        10.72 o                         
   4   1  -2        268.73        266.51         6.18 o                         
   5   1  -2        125.48        143.72         5.70 o                         
   6   1  -2         19.00         18.20         4.45 o                         
   7   1  -2        150.69        152.55         9.13 o                         
   8   1  -2          1.51         10.03         6.92 o                         
   0   2  -2       3413.99       3296.79        55.87 o                         
   1   2  -2       6321.17       6341.50        82.33 o                         
   2   2  -2       1239.83       1221.26        17.57 o                         
   3   2  -2          0.85          1.98         1.88 o                         
   4   2  -2        368.84        375.37         7.73 o                         
   5   2  -2        435.96        416.49         9.83 o                         
   6   2  -2        335.80        317.39        10.08 o                         
   7   2  -2         27.78         16.95         6.90 o                         
   8   2  -2         28.11         25.59         8.14 o                         
   1   3  -2       6202.34       6486.31        91.06 o                         
   2   3  -2       2673.61       2684.15        36.70 o                         
   3   3  -2        449.30        409.83        12.73 o                         
   4   3  -2        880.11        867.42        17.97 o                         
   5   3  -2        143.84        165.07         7.63 o                         
   6   3  -2         25.89         32.56         5.54 o                         
   7   3  -2         22.10         30.93         7.38 o                         
   8   3  -2          3.10         -6.19         8.18 o                         
   0   4  -2        853.77        848.89        19.52 o                         
   1   4  -2       4378.79       4389.53        69.90 o                         
   2   4  -2        211.56        216.23         5.23 o                         
   3   4  -2         17.40         22.35         2.42 o                         
   4   4  -2         56.33         54.14         3.47 o                         
   5   4  -2        428.31        414.42        11.89 o                         
   6   4  -2         33.75         29.94         5.78 o                         
   7   4  -2         39.31         48.17        11.01 o                         
   1   5  -2        514.83        500.48         9.83 o                         
   2   5  -2       1132.65       1145.47        25.73 o                         
   3   5  -2         10.33          7.38         3.40 o                         
   4   5  -2        409.04        371.08         9.38 o                         
   5   5  -2        200.23        197.68         7.41 o                         
   6   5  -2          1.40          8.41         4.78 o                         
   7   5  -2          2.88          9.49         8.18 o                         
   0   6  -2         43.82         47.19         6.31 o                         
   1   6  -2        772.72        753.07        14.31 o                         
   2   6  -2        123.17        145.57         6.16 o                         
   3   6  -2          7.84         20.31         4.22 o                         
   4   6  -2         28.35         23.04         5.03 o                         
   5   6  -2         61.93         71.58         6.14 o                         
   6   6  -2          9.32         13.48         6.19 o                         
   1   7  -2         16.57         21.74         3.68 o                         
   2   7  -2         60.50         70.87         5.15 o                         
   3   7  -2         77.85         79.68         6.87 o                         
   4   7  -2         37.89         39.46         6.54 o                         
   5   7  -2         88.57         76.74         8.78 o                         
   6   7  -2          7.77          9.01        13.20 o                         
   0   8  -2        213.32        209.74        12.64 o                         
   1   8  -2         33.11         30.89         6.15 o                         
   2   8  -2         66.25         64.91         6.23 o                         
   3   8  -2          2.77          7.35         5.96 o                         
   4   8  -2          7.24          8.98         7.40 o                         
   5   8  -2          2.39         19.54        11.59 o                         
   1   9  -2          4.87         11.47         7.04 o                         
   2   9  -2          7.63          1.63         6.94 o                         
   3   9  -2         76.12         69.82        10.41 o                         
   4   9  -2          1.88         -7.20        11.00 o                         
   0  10  -2        135.05        133.32        18.94 o                         
   1  10  -2          2.94          1.75        10.54 o                         
   2  10  -2          7.36         -6.04        10.19 o                         
   2   0  -1      13616.29      13530.85       282.80 o                         
   4   0  -1       2975.85       3194.05       153.80 o                         
   6   0  -1         54.89         63.60         6.20 o                         
   8   0  -1         55.14         77.75        10.21 o                         
   1   1  -1      12800.91      12644.63       184.79 o                         
   2   1  -1        403.70        424.26         6.14 o                         
   3   1  -1       1159.43       1266.54        20.13 o                         
   4   1  -1         43.96         47.24         2.84 o                         
   5   1  -1        595.10        584.80        12.46 o                         
   6   1  -1         36.40         41.77         4.69 o                         
   7   1  -1        218.61        221.82        10.63 o                         
   8   1  -1         13.50         11.74         6.89 o                         
   1   2  -1       8196.95       8116.90       106.81 o                         
   2   2  -1       6420.49       6325.15        88.88 o                         
   3   2  -1        934.49        932.11        14.76 o                         
   4   2  -1       1269.65       1338.93        26.71 o                         
   5   2  -1        135.73        142.52         5.10 o                         
   6   2  -1         16.61         25.24         4.57 o                         
   7   2  -1         26.11         27.40         6.38 o                         
   8   2  -1         34.27         49.83         8.45 o                         
   0   3  -1       2679.13       2716.55        52.91 o                         
   1   3  -1       2746.72       2785.71        37.41 o                         
   2   3  -1       2023.17       2096.95        31.84 o                         
   3   3  -1        336.38        360.43         7.33 o                         
   4   3  -1         78.66         93.04         4.60 o                         
   5   3  -1        238.83        248.26         8.09 o                         
   6   3  -1        139.06        155.63         7.76 o                         
   7   3  -1         46.97         43.99         7.44 o                         
   8   3  -1         60.25         65.13         9.37 o                         
   1   4  -1       3510.80       3630.75        61.85 o                         
   2   4  -1        445.11        440.73         8.59 o                         
   3   4  -1       1279.59       1237.20        20.29 o                         
   4   4  -1         61.95         81.23         3.74 o                         
   5   4  -1        137.33        139.99         6.32 o                         
   6   4  -1          1.51         -5.25         5.30 o                         
   7   4  -1         27.24         49.35         8.44 o                         
   0   5  -1       1758.35       1719.84        45.35 o                         
   1   5  -1         39.17         43.50         2.85 o                         
   2   5  -1       1116.27       1110.85        23.97 o                         
   3   5  -1          0.73         -0.74         3.27 o                         
   4   5  -1         29.93         46.41         3.57 o                         
   5   5  -1         47.18         55.56         5.61 o                         
   6   5  -1         71.12         85.64         6.56 o                         
   7   5  -1          0.80          4.18         7.42 o                         
   1   6  -1        496.55        491.48        10.26 o                         
   2   6  -1         73.98         85.22         4.98 o                         
   3   6  -1        288.74        278.14         8.63 o                         
   4   6  -1         30.93         35.00         5.30 o                         
   5   6  -1         20.38         17.19         5.47 o                         
   6   6  -1          1.55          8.12         5.95 o                         
   0   7  -1        239.48        226.28        11.78 o                         
   1   7  -1         97.44         99.05         4.65 o                         
   2   7  -1        104.44        112.69         6.10 o                         
   3   7  -1         26.81         20.26         5.42 o                         
   4   7  -1         36.17         46.04         6.43 o                         
   5   7  -1          5.28         11.47         6.41 o                         
   6   7  -1          7.89         -7.94        11.40 o                         
   1   8  -1         80.47         83.63         7.30 o                         
   2   8  -1         84.66         70.21         6.51 o                         
   3   8  -1          6.82          2.10         5.39 o                         
   4   8  -1         30.25         44.57         7.23 o                         
   5   8  -1          0.89         -1.55        10.98 o                         
   0   9  -1          5.85         -8.80         8.80 o                         
   1   9  -1         62.02         62.86         8.28 o                         
   2   9  -1          2.89         -2.53         7.59 o                         
   3   9  -1          1.86         -1.06         7.98 o                         
   4   9  -1         18.36         15.58        10.92 o                         
   1  10  -1         25.52         28.77        10.02 o                         
   2  10  -1          8.40         11.99        12.00 o                         
   2   0   0       1810.39       1768.19        33.25 o                         
   4   0   0         16.14         20.20         6.73 o                         
   6   0   0       1036.61       1042.09        30.10 o                         
   8   0   0          2.29          3.29        10.62 o                         
   1   1   0        293.17        330.42         4.64 o                         
   2   1   0        250.19        226.99         3.29 o                         
   3   1   0       7496.90       7415.70       114.27 o                         
   4   1   0        156.39        157.86         4.24 o                         
   5   1   0         69.65         82.44         4.49 o                         
   6   1   0         13.52         11.08         3.87 o                         
   7   1   0          5.36         26.58         6.05 o                         
   8   1   0         12.96         16.63         6.91 o                         
   0   2   0     174921.19     188212.75     22173.04 o                         
   1   2   0      25674.50      25600.20       426.63 o                         
   2   2   0        194.85        187.43         5.67 o                         
   3   2   0          5.60          2.70         1.62 o                         
   4   2   0         19.74         20.81         2.60 o                         
   5   2   0         77.11         83.87         4.20 o                         
   6   2   0        525.79        522.09        12.53 o                         
   7   2   0         61.19         87.18         8.84 o                         
   8   2   0          5.28          4.35         7.12 o                         
   1   3   0          5.39         15.01         1.39 o                         
   2   3   0        692.88        653.68         9.77 o                         
   3   3   0        609.18        585.13        10.59 o                         
   4   3   0        345.86        344.79         7.99 o                         
   5   3   0         13.09         15.43         3.64 o                         
   6   3   0         12.08         10.31         4.49 o                         
   7   3   0          4.99          5.78         7.36 o                         
   8   3   0         54.90         55.57         9.13 o                         
   0   4   0       2153.03       2566.27        59.25 o                         
   1   4   0      11715.41      11714.80       180.16 o                         
   2   4   0        140.19        153.77         4.24 o                         
   3   4   0         15.35         31.60         2.43 o                         
   4   4   0          4.21          8.78         2.85 o                         
   5   4   0        176.94        198.87         7.12 o                         
   6   4   0         44.78         50.63         5.96 o                         
   7   4   0         62.22         82.75         8.63 o                         
   1   5   0         24.38         35.22         2.76 o                         
   2   5   0        273.48        279.65         8.22 o                         
   3   5   0         83.11         99.85         5.47 o                         
   4   5   0         58.67         71.12         4.39 o                         
   5   5   0         19.11         26.52         5.29 o                         
   6   5   0          2.57         10.68         5.54 o                         
   7   5   0          0.10          8.63         7.41 o                         
   0   6   0        522.15        537.51        18.16 o                         
   1   6   0       1592.33       1589.07        28.07 o                         
   2   6   0        115.40        123.87         6.07 o                         
   3   6   0          0.14          6.70         4.02 o                         
   4   6   0         55.62         53.10         5.70 o                         
   5   6   0         78.96         89.81         7.30 o                         
   6   6   0          1.21          6.37         5.66 o                         
   1   7   0          5.68          2.93         3.21 o                         
   2   7   0         58.31         79.20         5.59 o                         
   3   7   0         55.44         58.39         6.27 o                         
   4   7   0          1.61          6.48         7.77 o                         
   5   7   0          1.09         10.40         6.39 o                         
   6   7   0          7.62         -0.56        10.31 o                         
   0   8   0        121.10        143.59        10.98 o                         
   1   8   0         52.91         69.72         8.56 o                         
   2   8   0         31.00         38.27         5.59 o                         
   3   8   0          6.64          4.32         6.67 o                         
   4   8   0         26.16         26.94         6.99 o                         
   5   8   0         11.82         28.10        11.98 o                         
   1   9   0          0.26         -6.86         6.86 o                         
   2   9   0          6.51          5.43         7.15 o                         
   3   9   0          0.76          9.35         7.58 o                         
   4   9   0          0.06         -1.72        11.50 o                         
   0  10   0         21.98         17.64        11.88 o                         
   1  10   0          7.38         -9.50         9.68 o                         
   2  10   0          4.64         39.57        11.86 o                         
   2   0   1      13701.95      13491.11       264.53 o                         
   4   0   1       2308.37       2518.13        87.60 o                         
   6   0   1         58.80         81.33         9.33 o                         
   8   0   1         55.15         55.75        16.09 o                         
   0   1   1        481.00        461.16        15.17 o                         
   1   1   1      10823.05      10820.42       155.26 o                         
   2   1   1        438.99        461.06         6.31 o                         
   3   1   1       1160.08       1250.73        20.08 o                         
   4   1   1         65.33         78.96         3.09 o                         
   5   1   1        578.36        572.83        12.51 o                         
   6   1   1         33.16         37.62         4.36 o                         
   7   1   1        231.97        223.90        10.76 o                         
   8   1   1         13.38          6.72         6.91 o                         
   1   2   1       8756.40       8722.48       112.91 o                         
   2   2   1       6586.23       6493.48        88.92 o                         
   3   2   1        891.55        868.68        14.08 o                         
   4   2   1       1000.30       1066.29        23.24 o                         
   5   2   1        114.52        124.59         7.10 o                         
   6   2   1         18.53         31.66         4.31 o                         
   7   2   1         29.93         31.44         6.45 o                         
   8   2   1         33.43         34.77         7.44 o                         
   0   3   1       2584.66       2615.10        49.80 o                         
   1   3   1       2552.24       2548.28        36.29 o                         
   2   3   1       2165.11       2268.57        30.91 o                         
   3   3   1        333.83        360.28         6.79 o                         
   4   3   1        140.44        144.37         8.20 o                         
   5   3   1        243.49        251.04         7.15 o                         
   6   3   1        129.63        139.77         6.57 o                         
   7   3   1         51.76         53.55         7.99 o                         
   8   3   1         60.64         59.77         9.81 o                         
   1   4   1       3817.83       3992.94        57.29 o                         
   2   4   1        476.22        466.80         8.28 o                         
   3   4   1       1294.86       1250.26        20.25 o                         
   4   4   1         52.25         65.71         3.63 o                         
   5   4   1        124.28        132.02         5.93 o                         
   6   4   1          1.80         -3.07         5.07 o                         
   7   4   1         30.32         35.67         7.50 o                         
   0   5   1       1824.67       1797.57        45.35 o                         
   1   5   1         38.95         43.90         2.98 o                         
   2   5   1       1168.43       1160.82        22.77 o                         
   3   5   1          0.66         -2.25         3.16 o                         
   4   5   1         46.20         60.39         4.47 o                         
   5   5   1         47.99         48.69         4.84 o                         
   6   5   1         70.26         91.48         8.94 o                         
   7   5   1          0.78          0.42         6.77 o                         
   1   6   1        510.96        513.78        10.40 o                         
   2   6   1         80.20         89.86         5.34 o                         
   3   6   1        291.70        302.30         9.37 o                         
   4   6   1         33.44         37.79         4.98 o                         
   5   6   1         18.14         24.62         5.57 o                         
   6   6   1          1.69          1.40         5.56 o                         
   0   7   1        244.58        239.63        14.40 o                         
   1   7   1        117.84        137.13         5.47 o                         
   2   7   1         99.62        111.46         6.18 o                         
   3   7   1         26.97         32.18         6.12 o                         
   4   7   1         33.01         22.76         6.46 o                         
   5   7   1          2.67         12.58         6.67 o                         
   6   7   1          8.31          0.22        10.44 o                         
   1   8   1         67.19         65.02         8.03 o                         
   2   8   1         97.22        103.29         7.21 o                         
   3   8   1          1.98          1.09         5.58 o                         
   4   8   1         38.35         32.68         7.50 o                         
   5   8   1          0.61          5.47        10.78 o                         
   0   9   1          5.13          4.97         9.79 o                         
   1   9   1         80.21         91.54        10.38 o                         
   2   9   1          2.18         -3.16         7.07 o                         
   3   9   1          1.86         -3.79         7.95 o                         
   4   9   1         17.37         12.04        12.60 o                         
   1  10   1         25.08         37.63        11.67 o                         
   2  10   1         11.10         20.78        13.96 o                         
   2   0   2       2924.28       2880.15        56.58 o                         
   4   0   2        750.81        772.35        23.36 o                         
   6   0   2        755.35        743.43        21.18 o                         
   8   0   2         31.16         44.75        11.70 o                         
   1   1   2      20130.23      19755.26       495.32 o                         
   2   1   2        708.42        673.60         9.17 o                         
   3   1   2       3015.67       3059.70        76.96 o                         
   4   1   2        313.25        313.30         6.35 o                         
   5   1   2        118.61        136.11         7.06 o                         
   6   1   2         18.58         25.11         4.01 o                         
   7   1   2        114.47        104.57         6.47 o                         
   8   1   2          0.60         -2.10         6.56 o                         
   0   2   2       3193.41       3056.80        53.27 o                         
   1   2   2       6240.65       6263.63        78.08 o                         
   2   2   2       1098.36       1072.59        16.92 o                         
   3   2   2          0.74          5.63         1.67 o                         
   4   2   2        378.08        393.72         7.78 o                         
   5   2   2        495.83        477.58        14.57 o                         
   6   2   2        392.36        380.20         8.85 o                         
   7   2   2         31.30         38.85         5.89 o                         
   8   2   2         26.03         28.23         7.35 o                         
   1   3   2       5612.80       5806.39        85.05 o                         
   2   3   2       2358.02       2373.23        35.46 o                         
   3   3   2        563.16        524.81         9.42 o                         
   4   3   2        969.81        972.19        16.55 o                         
   5   3   2        112.21        111.93         5.14 o                         
   6   3   2         24.59         27.22         5.46 o                         
   7   3   2         15.80         20.03         6.97 o                         
   8   3   2          0.65          6.36         8.15 o                         
   0   4   2        775.69        753.76        19.52 o                         
   1   4   2       4212.80       4275.95        67.04 o                         
   2   4   2        172.46        170.99         4.41 o                         
   3   4   2         19.11         37.63         2.47 o                         
   4   4   2         46.30         49.87         3.55 o                         
   5   4   2        498.14        465.24        10.79 o                         
   6   4   2         33.69         30.39         5.25 o                         
   7   4   2         40.17         50.27         8.63 o                         
   1   5   2        506.60        496.64         9.78 o                         
   2   5   2        928.15        957.71        23.67 o                         
   3   5   2         10.69          8.40         3.20 o                         
   4   5   2        396.28        370.52         8.88 o                         
   5   5   2        201.66        194.47         6.96 o                         
   6   5   2          1.25         15.39         5.84 o                         
   7   5   2          2.90          7.77         6.83 o                         
   0   6   2         49.83         48.52         6.45 o                         
   1   6   2        748.40        738.07        14.83 o                         
   2   6   2        126.69        156.61         6.21 o                         
   3   6   2          8.38          9.56         4.52 o                         
   4   6   2         32.61         37.24         6.19 o                         
   5   6   2         72.81         84.08         6.66 o                         
   6   6   2         12.20         16.38         7.68 o                         
   1   7   2         26.91         24.00         3.60 o                         
   2   7   2         41.51         46.86         5.33 o                         
   3   7   2         63.32         56.74         6.64 o                         
   4   7   2         28.82         38.36         6.51 o                         
   5   7   2         93.09         69.96         7.97 o                         
   6   7   2          8.05         19.50        11.50 o                         
   0   8   2        219.89        219.09        14.95 o                         
   1   8   2         41.87         47.06         6.56 o                         
   2   8   2         64.97         72.22         6.53 o                         
   3   8   2          2.59          5.01         5.75 o                         
   4   8   2         10.48          7.55         6.81 o                         
   5   8   2          0.74         -3.55        10.75 o                         
   1   9   2          8.93         11.68         7.44 o                         
   2   9   2         10.42          1.21         7.42 o                         
   3   9   2         67.16         62.81         9.55 o                         
   4   9   2          1.49         12.58        15.50 o                         
   0  10   2        139.96        125.06        15.97 o                         
   1  10   2          3.09        -10.31        10.31 o                         
   2  10   2          7.29          7.73        10.63 o                         
   2   0   3      13827.60      13830.09       268.21 o                         
   4   0   3       1875.61       1832.71        48.14 o                         
   6   0   3        183.77        191.86        10.57 o                         
   8   0   3         36.24         44.96        12.04 o                         
   0   1   3       2116.49       2153.97        54.84 o                         
   2   1   3        164.38        163.38         2.76 o                         
   3   1   3       1520.32       1699.25        28.10 o                         
   4   1   3        177.48        172.19         4.66 o                         
   5   1   3       1005.86        950.44        17.74 o                         
   6   1   3         58.28         66.94         5.35 o                         
   7   1   3         74.20         85.43         5.68 o                         
   8   1   3          5.05          4.48         6.70 o                         
   1   2   3       5159.14       5249.65        67.39 o                         
   2   2   3       2796.87       2696.29        38.85 o                         
   3   2   3       1427.54       1338.66        20.35 o                         
   4   2   3        595.65        588.38        11.19 o                         
   5   2   3        155.07        167.16         5.47 o                         
   6   2   3         41.98         50.88         4.53 o                         
   7   2   3         35.02         43.21         6.01 o                         
   8   2   3         22.80         32.31         7.30 o                         
   0   3   3       4835.78       4913.85        87.35 o                         
   1   3   3       3626.13       3713.62        49.55 o                         
   2   3   3        676.43        656.00        14.57 o                         
   3   3   3        466.22        511.10         9.07 o                         
   4   3   3        768.62        769.38        14.95 o                         
   5   3   3        148.89        161.64         5.75 o                         
   6   3   3        198.08        212.71         7.55 o                         
   7   3   3          8.66         14.20         6.26 o                         
   8   3   3         22.62         22.82         8.48 o                         
   1   4   3       2059.36       2087.25        32.61 o                         
   2   4   3        205.87        211.09         4.77 o                         
   3   4   3       1022.87        984.86        15.54 o                         
   4   4   3         17.08         15.93         2.82 o                         
   5   4   3         71.84         91.78         5.35 o                         
   6   4   3         14.07         23.84         5.53 o                         
   7   4   3         64.58         84.38         7.80 o                         
   0   5   3       1615.37       1570.17        40.33 o                         
   1   5   3        108.01        129.48         4.74 o                         
   2   5   3        533.77        510.39        10.59 o                         
   3   5   3          8.79          7.90         3.56 o                         
   4   5   3        381.66        388.82         9.33 o                         
   5   5   3         27.62         38.20         4.31 o                         
   6   5   3         70.12         92.35         7.11 o                         
   7   5   3          5.56          4.40         7.44 o                         
   1   6   3        296.49        330.98         7.56 o                         
   2   6   3        602.81        580.49        13.37 o                         
   3   6   3        161.38        181.76         8.02 o                         
   4   6   3         41.09         48.64         5.31 o                         
   5   6   3         18.94         28.75         5.68 o                         
   6   6   3         31.31         37.67         8.85 o                         
   0   7   3        244.88        238.99        12.04 o                         
   1   7   3         69.84         67.13         4.79 o                         
   2   7   3        205.80        211.43         7.65 o                         
   3   7   3         27.83         38.18         6.20 o                         
   4   7   3         58.57         70.27         7.72 o                         
   5   7   3         60.20         65.58        12.20 o                         
   6   7   3          4.95         20.14         9.40 o                         
   1   8   3         51.32         62.99         6.78 o                         
   2   8   3        186.65        187.26         9.60 o                         
   3   8   3         29.25         22.03         6.28 o                         
   4   8   3          9.43         21.48         7.06 o                         
   5   8   3          7.87          3.20         8.32 o                         
   0   9   3         16.09         14.46         9.79 o                         
   1   9   3         43.26         43.69         8.08 o                         
   2   9   3         44.57         41.69         8.16 o                         
   3   9   3          4.68          3.13         7.13 o                         
   4   9   3         20.94         11.28        12.49 o                         
   1  10   3          9.87         24.02         8.80 o                         
   2  10   3         18.44         16.16        11.08 o                         
   2   0   4       3005.12       2951.68        83.19 o                         
   4   0   4       1439.70       1456.13        34.79 o                         
   6   0   4        152.24        184.43         9.97 o                         
   8   0   4         15.71         34.04        12.00 o                         
   1   1   4       1809.10       1742.30        30.03 o                         
   2   1   4        157.04        153.74         2.49 o                         
   3   1   4       7318.87       7429.42       113.96 o                         
   4   1   4        122.35        136.75         4.76 o                         
   5   1   4        220.81        222.60         7.02 o                         
   6   1   4          3.72          8.22         3.71 o                         
   7   1   4        115.79        115.78         6.44 o                         
   8   1   4          5.04          1.84         6.71 o                         
   0   2   4        955.67        920.72        43.65 o                         
   1   2   4       4438.08       4569.02        53.83 o                         
   2   2   4       3924.25       4163.83        53.84 o                         
   3   2   4        246.63        271.45         5.21 o                         
   4   2   4        698.52        692.05        12.78 o                         
   5   2   4         48.69         57.93         3.88 o                         
   6   2   4         97.32        114.85         5.72 o                         
   7   2   4         36.86         52.75         5.52 o                         
   8   2   4         14.31         35.99         7.60 o                         
   1   3   4       1209.77       1201.20        16.46 o                         
   2   3   4       1061.98       1067.54        15.05 o                         
   3   3   4       1699.95       1741.16        28.05 o                         
   4   3   4        746.96        712.11        12.52 o                         
   5   3   4        188.40        189.29         6.14 o                         
   6   3   4          7.71         13.23         4.65 o                         
   7   3   4         28.96         32.28         6.52 o                         
   8   3   4         14.74          6.37         7.95 o                         
   0   4   4         52.23         52.76         3.12 o                         
   1   4   4       1440.20       1568.41        23.25 o                         
   2   4   4       2593.92       2600.96        42.55 o                         
   3   4   4         26.85         42.83         2.84 o                         
   4   4   4        142.39        142.91         4.52 o                         
   5   4   4         78.03         97.92         5.33 o                         
   6   4   4         67.18         63.57         6.58 o                         
   7   4   4         67.09         80.83         7.65 o                         
   1   5   4        148.23        150.47         4.40 o                         
   2   5   4       1198.68       1214.07        22.40 o                         
   3   5   4         57.12         72.18         6.06 o                         
   4   5   4        544.20        523.78        10.50 o                         
   5   5   4         43.26         43.60         4.32 o                         
   6   5   4         11.82         13.80         5.38 o                         
   7   5   4          7.58         11.91         8.28 o                         
   0   6   4        290.55        280.77        11.92 o                         
   1   6   4        384.77        385.00         8.69 o                         
   2   6   4        589.71        571.21        12.39 o                         
   3   6   4          0.29          4.81         4.10 o                         
   4   6   4         29.18         21.64         4.67 o                         
   5   6   4         58.32         85.67         6.12 o                         
   6   6   4         44.76         39.09         7.04 o                         
   1   7   4         32.46         45.46         4.55 o                         
   2   7   4        372.38        375.16        10.50 o                         
   3   7   4        163.03        181.16         8.26 o                         
   4   7   4         73.76         82.26         8.24 o                         
   5   7   4          1.27          4.02         6.51 o                         
   6   7   4         14.19         22.76         9.90 o                         
   0   8   4        107.66         90.92         9.49 o                         
   1   8   4         83.17         81.93         7.26 o                         
   2   8   4        121.60        119.71         8.46 o                         
   3   8   4          0.59          1.14         7.56 o                         
   4   8   4          1.91         -1.57         6.36 o                         
   5   8   4         19.17          4.95         9.01 o                         
   1   9   4         36.22         30.89         7.67 o                         
   2   9   4         35.42         44.77         9.15 o                         
   3   9   4         27.07         24.42         7.27 o                         
   4   9   4          4.20        -11.52        11.52 o                         
   0  10   4          7.74          2.72        11.01 o                         
   1  10   4         23.07         17.79         8.80 o                         
   2  10   4         22.79          1.40        10.72 o                         
   2   0   5       3300.72       3216.86        71.49 o                         
   4   0   5       1765.46       1697.22        39.17 o                         
   6   0   5        188.07        198.58        13.60 o                         
   8   0   5         24.97          7.92        10.87 o                         
   0   1   5       2411.91       2420.68        41.41 o                         
   1   1   5      14889.09      14759.94       184.17 o                         
   2   1   5       2834.18       2943.80        34.77 o                         
   3   1   5        618.59        725.08        11.96 o                         
   4   1   5        150.62        156.45         4.42 o                         
   5   1   5        977.38        927.11        18.76 o                         
   6   1   5         21.55         30.15         3.98 o                         
   7   1   5        122.30        136.74         7.23 o                         
   8   1   5          3.25          6.19         6.70 o                         
   1   2   5       1275.96       1345.50        21.69 o                         
   2   2   5       3463.27       3471.65        51.76 o                         
   3   2   5       1568.53       1579.73        24.20 o                         
   4   2   5        770.91        729.89        13.19 o                         
   5   2   5        203.87        213.15         6.04 o                         
   6   2   5         74.67         81.10         4.83 o                         
   7   2   5         25.22         26.79         5.22 o                         
   8   2   5         10.20         14.51         7.48 o                         
   0   3   5       5594.07       5581.21       107.93 o                         
   1   3   5       3313.19       3283.62        44.59 o                         
   2   3   5       5557.36       5778.82        79.85 o                         
   3   3   5         62.96         69.08         2.77 o                         
   4   3   5        605.79        614.48        11.28 o                         
   5   3   5        251.85        235.33         7.29 o                         
   6   3   5        106.35        131.11         7.76 o                         
   7   3   5         41.42         40.88         6.26 o                         
   8   3   5          8.81         22.17         7.95 o                         
   1   4   5        249.13        282.49         5.26 o                         
   2   4   5       1624.70       1625.85        27.89 o                         
   3   4   5       1296.96       1235.92        19.70 o                         
   4   4   5         70.32         86.10         3.72 o                         
   5   4   5        105.55        123.94         5.41 o                         
   6   4   5         42.65         48.04         5.89 o                         
   7   4   5         22.55         28.34         6.55 o                         
   0   5   5       2127.30       2128.86        46.34 o                         
   1   5   5        219.76        228.17         5.13 o                         
   2   5   5        948.15        942.87        16.30 o                         
   3   5   5        370.52        378.01         8.99 o                         
   4   5   5        256.13        265.30         7.07 o                         
   5   5   5          9.20          5.21         3.82 o                         
   6   5   5         92.69        120.56         7.56 o                         
   7   5   5         20.26         17.34         8.14 o                         
   1   6   5         14.95         19.92         3.60 o                         
   2   6   5        298.11        286.84         7.76 o                         
   3   6   5        404.62        383.87        10.40 o                         
   4   6   5         21.44         22.99         4.52 o                         
   5   6   5          3.81         11.97         4.87 o                         
   6   6   5         29.43         36.74         7.45 o                         
   0   7   5        346.00        327.44        14.55 o                         
   1   7   5         13.79         16.76         3.91 o                         
   2   7   5          5.81          9.28         4.50 o                         
   3   7   5        152.59        154.10         8.03 o                         
   4   7   5         13.04         16.84         6.52 o                         
   5   7   5         11.21          5.89         6.84 o                         
   6   7   5         35.46         38.37         9.73 o                         
   1   8   5         28.90         21.42         6.27 o                         
   2   8   5         34.58         45.63         6.41 o                         
   3   8   5         60.99         54.26         7.50 o                         
   4   8   5         20.92         33.92         7.36 o                         
   5   8   5          2.79          1.53         8.46 o                         
   0   9   5         43.47         38.87        12.14 o                         
   1   9   5         29.49         19.05         7.42 o                         
   2   9   5         19.63         31.92         8.04 o                         
   3   9   5         11.06         19.43         9.01 o                         
   4   9   5          9.83         22.84        10.61 o                         
   1  10   5          8.74         10.51         8.85 o                         
   2  10   5          1.85          1.48        10.87 o                         
   2   0   6       2889.89       2853.08        62.06 o                         
   4   0   6       1081.72       1126.19        28.56 o                         
   6   0   6        794.68        789.14        23.57 o                         
   8   0   6          5.89         15.03        10.17 o                         
   1   1   6       3526.12       3622.10        46.60 o                         
   2   1   6       2095.28       2133.57        26.67 o                         
   3   1   6       7503.28       7181.80       106.77 o                         
   4   1   6        159.24        158.62         4.42 o                         
   5   1   6        228.64        235.72         6.88 o                         
   6   1   6         15.01          9.25         3.53 o                         
   7   1   6         58.40         67.93         6.11 o                         
   8   1   6          1.98         -2.82         6.26 o                         
   0   2   6       2408.10       2316.13        67.99 o                         
   1   2   6       2914.28       2859.48        41.81 o                         
   2   2   6        371.41        371.56         6.26 o                         
   3   2   6         47.87         65.98         2.79 o                         
   4   2   6        562.34        555.68        10.78 o                         
   5   2   6        436.56        423.73         9.28 o                         
   6   2   6        471.07        440.79        10.25 o                         
   7   2   6         13.85         20.14         5.16 o                         
   8   2   6          0.18         -4.50         6.73 o                         
   1   3   6        167.61        180.47         3.01 o                         
   2   3   6       5842.99       5964.39        86.72 o                         
   3   3   6       1457.02       1427.37        24.99 o                         
   4   3   6        439.98        412.78         9.03 o                         
   5   3   6         92.91         89.69         5.15 o                         
   6   3   6         39.01         37.96         4.56 o                         
   7   3   6         35.15         49.97         6.43 o                         
   8   3   6         10.73          9.98         8.34 o                         
   0   4   6        494.70        475.22         9.35 o                         
   1   4   6       1568.20       1516.18        25.31 o                         
   2   4   6        169.31        167.95         4.26 o                         
   3   4   6        129.81        140.51         4.67 o                         
   4   4   6         78.82         93.41         4.15 o                         
   5   4   6        431.03        424.45        10.12 o                         
   6   4   6         87.56         90.84         6.09 o                         
   7   4   6          5.01         -3.12         5.71 o                         
   1   5   6        324.28        344.23         7.21 o                         
   2   5   6       1925.42       1901.17        32.58 o                         
   3   5   6        644.53        653.88        12.95 o                         
   4   5   6        245.23        238.35         6.41 o                         
   5   5   6         21.05         12.39         3.90 o                         
   6   5   6          3.32          7.90         5.46 o                         
   7   5   6         18.89         33.98         9.60 o                         
   0   6   6         60.88         74.50         7.27 o                         
   1   6   6        365.97        350.24         7.94 o                         
   2   6   6        243.50        240.48         6.73 o                         
   3   6   6         42.07         61.02         5.01 o                         
   4   6   6         14.16         10.26         4.38 o                         
   5   6   6         79.69         94.50         6.16 o                         
   6   6   6         16.36         17.88         7.09 o                         
   1   7   6        211.91        223.00         8.00 o                         
   2   7   6        127.76        134.42         6.66 o                         
   3   7   6        549.40        495.69        13.24 o                         
   4   7   6         66.98         57.54         7.12 o                         
   5   7   6          1.15          0.63         6.75 o                         
   6   7   6         13.33         14.01         9.85 o                         
   0   8   6         54.65         54.91         8.79 o                         
   1   8   6         30.14         41.99         6.57 o                         
   2   8   6         85.21        103.71         9.14 o                         
   3   8   6          0.78          2.97         6.02 o                         
   4   8   6          4.56         -3.87         6.87 o                         
   5   8   6          3.85         10.06         9.43 o                         
   1   9   6         25.97         13.74         7.71 o                         
   2   9   6          5.78          9.29        10.21 o                         
   3   9   6        126.39         83.87         8.70 o                         
   4   9   6         13.68          5.65        10.82 o                         
   0  10   6         41.03         23.53        11.56 o                         
   1  10   6          0.69         -3.77         9.55 o                         
   2  10   6         13.45         14.51        11.36 o                         
   2   0   7       2994.59       2914.46        50.34 o                         
   4   0   7       1131.82       1102.58        26.01 o                         
   6   0   7         33.44         39.07         7.15 o                         
   8   0   7         52.63         48.49        10.81 o                         
   0   1   7        493.22        491.23        14.40 o                         
   1   1   7       7505.02       7408.05        96.24 o                         
   2   1   7        225.47        252.59         4.31 o                         
   3   1   7        338.36        388.08         6.57 o                         
   4   1   7         32.40         41.44         2.70 o                         
   5   1   7        591.78        573.77        11.21 o                         
   6   1   7         15.97         13.16         3.71 o                         
   7   1   7          8.17         13.75         4.98 o                         
   8   1   7          1.13          8.53         6.09 o                         
   1   2   7        654.75        709.12        10.78 o                         
   2   2   7       1579.40       1539.89        20.10 o                         
   3   2   7        714.91        706.11        10.74 o                         
   4   2   7        707.86        681.27        12.08 o                         
   5   2   7         88.51         98.72         4.37 o                         
   6   2   7         31.31         30.69         4.22 o                         
   7   2   7          9.88         12.33         5.38 o                         
   8   2   7         25.00         31.98         7.45 o                         
   0   3   7       2975.61       2845.85        49.03 o                         
   1   3   7       1450.52       1388.97        19.74 o                         
   2   3   7        771.38        843.41        14.92 o                         
   3   3   7         70.89         99.88         2.95 o                         
   4   3   7         88.95        100.31         5.71 o                         
   5   3   7        117.81        140.57         5.25 o                         
   6   3   7         72.15         82.06         5.17 o                         
   7   3   7          4.44          9.83         5.63 o                         
   8   3   7          0.69          2.94         7.60 o                         
   1   4   7         26.31         30.03         2.15 o                         
   2   4   7        136.50        149.87         4.09 o                         
   3   4   7       1471.04       1443.67        21.69 o                         
   4   4   7         82.15         93.23         3.60 o                         
   5   4   7        102.36        102.94         5.13 o                         
   6   4   7          1.90          5.43         5.16 o                         
   7   4   7          9.94         16.59         6.29 o                         
   0   5   7       2365.28       2270.54        45.55 o                         
   1   5   7         54.61         70.07         3.00 o                         
   2   5   7        437.01        418.23         9.53 o                         
   3   5   7        577.60        571.72        11.76 o                         
   4   5   7         42.05         55.88         3.66 o                         
   5   5   7         18.12          7.83         3.70 o                         
   6   5   7         54.44         64.51         7.08 o                         
   7   5   7          0.91         -7.29         7.29 o                         
   1   6   7        135.41        155.16         5.06 o                         
   2   6   7        194.75        202.29         6.41 o                         
   3   6   7        720.25        687.63        14.78 o                         
   4   6   7         30.03         31.88         4.72 o                         
   5   6   7         30.41         34.03         5.25 o                         
   6   6   7          8.50         11.71         7.50 o                         
   0   7   7        330.86        325.67        14.70 o                         
   1   7   7        253.03        250.53         8.03 o                         
   2   7   7         85.64         82.56         5.84 o                         
   3   7   7        338.53        317.64        10.01 o                         
   4   7   7          9.04          7.01         5.70 o                         
   5   7   7         19.89         29.04         7.42 o                         
   6   7   7         14.12         27.42        10.30 o                         
   1   8   7         53.64         52.60         6.78 o                         
   2   8   7        168.91        184.39         9.89 o                         
   3   8   7        119.04        111.39         8.51 o                         
   4   8   7         32.02         27.09         7.53 o                         
   5   8   7         13.72          8.74         9.47 o                         
   0   9   7         10.42         -8.23        13.25 o                         
   1   9   7         45.97         39.61         8.49 o                         
   2   9   7          6.17          4.98         7.63 o                         
   3   9   7         52.68         35.33         7.63 o                         
   4   9   7          4.80          5.27         8.21 o                         
   1  10   7         12.26         24.38        11.08 o                         
   2  10   7         43.15         55.55        13.94 o                         
   0   0   8       5245.76       5181.10       121.76 o                         
   2   0   8       3478.53       3451.77        59.30 o                         
   4   0   8        306.27        324.35        10.44 o                         
   6   0   8        327.84        313.94        13.32 o                         
   8   0   8         10.21         12.55         9.82 o                         
   1   1   8       4213.65       4171.43        51.56 o                         
   2   1   8        515.77        541.94         7.04 o                         
   3   1   8       5201.23       5137.48        80.61 o                         
   4   1   8        553.89        539.95         9.61 o                         
   5   1   8        173.59        187.98         5.54 o                         
   6   1   8          0.46          1.81         3.45 o                         
   7   1   8         58.82         61.68         5.69 o                         
   8   1   8          0.10         -0.14         6.05 o                         
   0   2   8       3689.62       3592.92        81.23 o                         
   1   2   8       2340.21       2324.74        30.75 o                         
   2   2   8       1256.91       1220.81        18.56 o                         
   3   2   8        172.90        159.14         3.72 o                         
   4   2   8         68.13         99.55         3.76 o                         
   5   2   8        258.08        255.09         7.15 o                         
   6   2   8        142.18        156.22         6.11 o                         
   7   2   8         67.89         74.23         6.03 o                         
   8   2   8          2.87          2.03         6.57 o                         
   1   3   8       1315.03       1330.52        19.12 o                         
   2   3   8       1411.53       1380.17        20.17 o                         
   3   3   8        482.48        465.41         7.43 o                         
   4   3   8       1596.51       1481.74        23.04 o                         
   5   3   8        131.03        135.97         5.27 o                         
   6   3   8          1.34          5.80         4.02 o                         
   7   3   8          4.90          8.76         5.37 o                         
   8   3   8          0.73          4.79         8.36 o                         
   0   4   8       1532.62       1547.41        29.11 o                         
   1   4   8       1507.11       1450.80        21.78 o                         
   2   4   8         69.63         85.92         2.92 o                         
   3   4   8        100.81        107.56         3.81 o                         
   4   4   8         80.05         96.40         3.51 o                         
   5   4   8        318.60        320.35         8.65 o                         
   6   4   8          4.61          5.35         4.55 o                         
   7   4   8         48.68         59.14         8.36 o                         
   1   5   8        164.28        199.26         4.78 o                         
   2   5   8        580.68        545.76        11.99 o                         
   3   5   8        203.22        217.54         6.27 o                         
   4   5   8        501.55        483.30         8.64 o                         
   5   5   8         62.77         66.11         4.24 o                         
   6   5   8          3.80         12.83         5.77 o                         
   7   5   8         19.11         21.82         8.25 o                         
   0   6   8        640.91        631.77        19.79 o                         
   1   6   8        375.34        377.07         8.76 o                         
   2   6   8        112.80        121.64         5.48 o                         
   3   6   8         12.76         22.07         3.90 o                         
   4   6   8        207.03        201.40         8.65 o                         
   5   6   8        105.38        107.46         6.34 o                         
   6   6   8          3.58         16.27         6.66 o                         
   1   7   8         21.41         28.27         3.87 o                         
   2   7   8        104.18        126.97         6.39 o                         
   3   7   8        166.51        184.81         8.32 o                         
   4   7   8         34.75         37.09         6.37 o                         
   5   7   8         12.36          6.51         7.03 o                         
   6   7   8          0.90          6.53         8.64 o                         
   0   8   8        118.66        112.03        10.31 o                         
   1   8   8         62.49         70.06         7.41 o                         
   2   8   8         73.04         71.00         6.87 o                         
   3   8   8          5.24          3.57         6.14 o                         
   4   8   8         81.59         62.72         8.58 o                         
   5   8   8         17.24          5.22         9.36 o                         
   1   9   8          7.65          7.06        13.59 o                         
   2   9   8          7.50         19.85         8.95 o                         
   3   9   8         19.98         15.65         7.83 o                         
   4   9   8          4.27          5.43         8.44 o                         
   0  10   8         16.36          7.09        11.88 o                         
   1  10   8          9.92          8.33        14.13 o                         
   2  10   8         18.55         19.70        10.04 o                         
   2   0   9       2893.92       2872.04        50.76 o                         
   4   0   9       3334.04       3166.82        73.68 o                         
   6   0   9         38.51         37.16         6.69 o                         
   8   0   9         68.93         97.97        11.68 o                         
   0   1   9       3101.84       3032.84        53.89 o                         
   1   1   9       7915.33       7760.44       105.27 o                         
   2   1   9        548.13        549.41         8.44 o                         
   3   1   9        387.24        431.81         7.32 o                         
   4   1   9        356.72        350.06         6.64 o                         
   5   1   9       1184.17       1125.38        18.07 o                         
   6   1   9         19.20         21.27         3.91 o                         
   7   1   9         57.10         48.67         5.54 o                         
   8   1   9         18.30         20.79         6.94 o                         
   1   2   9       1523.07       1553.13        20.38 o                         
   2   2   9       1959.57       2019.70        30.90 o                         
   3   2   9       1632.08       1535.46        26.94 o                         
   4   2   9       1932.50       1837.74        29.52 o                         
   5   2   9        247.23        231.71         6.70 o                         
   6   2   9         14.05         13.35         3.84 o                         
   7   2   9         63.63         65.66         5.96 o                         
   8   2   9         44.39         49.44         8.36 o                         
   0   3   9       5478.84       5261.32        98.99 o                         
   1   3   9       1423.29       1431.64        20.13 o                         
   2   3   9       1009.56       1021.40        17.01 o                         
   3   3   9         72.58         89.27         2.80 o                         
   4   3   9       1339.45       1339.14        21.85 o                         
   5   3   9        327.02        323.25         7.60 o                         
   6   3   9         81.40         97.01         5.59 o                         
   7   3   9         15.37         16.66         5.59 o                         
   8   3   9         46.00         50.67         8.40 o                         
   1   4   9       1450.89       1495.87        21.82 o                         
   2   4   9        429.64        414.64         7.68 o                         
   3   4   9       1244.61       1216.55        19.16 o                         
   4   4   9        394.32        406.58         7.85 o                         
   5   4   9        155.85        178.36         6.51 o                         
   6   4   9          2.18          4.18         4.62 o                         
   7   4   9         49.59         49.32         8.64 o                         
   0   5   9       1369.52       1279.43        26.31 o                         
   1   5   9        182.03        193.21         4.72 o                         
   2   5   9        257.61        283.83        11.01 o                         
   3   5   9        183.79        187.73         5.84 o                         
   4   5   9        505.43        511.64         9.36 o                         
   5   5   9         16.54         12.34         3.81 o                         
   6   5   9         45.56         57.38         7.34 o                         
   7   5   9         17.57         26.07         8.72 o                         
   1   6   9        324.46        331.26         7.90 o                         
   2   6   9          1.96         -0.94         3.22 o                         
   3   6   9        292.04        300.45         7.92 o                         
   4   6   9         24.44         25.70         4.73 o                         
   5   6   9         27.51         40.30         6.88 o                         
   6   6   9          9.18         12.66         7.02 o                         
   0   7   9         87.93         98.88         9.30 o                         
   1   7   9         52.92         58.93         4.44 o                         
   2   7   9         47.99         67.52         5.20 o                         
   3   7   9        121.74        124.77         7.09 o                         
   4   7   9         29.36         40.80         6.28 o                         
   5   7   9         11.14          2.95         6.58 o                         
   6   7   9          6.28          3.05         8.91 o                         
   1   8   9         25.44         27.04         5.63 o                         
   2   8   9         24.69         30.58         6.11 o                         
   3   8   9         24.80         28.57         6.99 o                         
   4   8   9          6.40         11.30         7.41 o                         
   5   8   9          9.88         10.06         7.90 o                         
   0   9   9         27.58         15.67        11.01 o                         
   1   9   9         27.13         38.39         9.34 o                         
   2   9   9         11.74         16.60         7.59 o                         
   3   9   9         17.12         17.73         7.57 o                         
   4   9   9         18.87         10.78         8.03 o                         
   1  10   9          4.13         -2.52         8.49 o                         
   2  10   9         13.61         20.78        15.97 o                         
   0   0  10      12896.57      13146.10       327.60 o                         
   2   0  10       2523.99       2407.64        41.19 o                         
   4   0  10       1002.60       1015.66        24.31 o                         
   6   0  10        323.47        298.27        10.75 o                         
   8   0  10         68.79         94.86        11.45 o                         
   1   1  10       6497.24       6470.50        79.66 o                         
   2   1  10        330.49        346.26         5.03 o                         
   3   1  10       2013.39       1979.73        28.87 o                         
   4   1  10         47.87         55.69         2.79 o                         
   5   1  10        408.81        418.25         9.58 o                         
   6   1  10         21.86         17.14         3.97 o                         
   7   1  10         77.87         73.41         5.64 o                         
   8   1  10         20.44         32.42         7.11 o                         
   0   2  10       6760.91       6780.85       113.63 o                         
   2   2  10       1299.63       1238.90        19.32 o                         
   3   2  10          2.52         10.57         1.80 o                         
   4   2  10        821.11        790.01        15.09 o                         
   5   2  10        111.13        129.86         5.09 o                         
   6   2  10        151.35        162.77         6.06 o                         
   7   2  10         13.91         12.46         5.10 o                         
   8   2  10         45.02         58.17         8.84 o                         
   1   3  10       1236.26       1229.89        17.95 o                         
   2   3  10       1599.36       1564.91        24.44 o                         
   3   3  10       1270.37       1244.78        19.52 o                         
   4   3  10        165.47        184.08         4.93 o                         
   5   3  10        103.42        116.08         4.99 o                         
   6   3  10         64.53         70.74         5.77 o                         
   7   3  10         24.46         27.94         5.32 o                         
   8   3  10         67.59         56.55         9.00 o                         
   0   4  10       1717.28       1669.61        33.09 o                         
   1   4  10       1445.13       1405.60        22.12 o                         
   2   4  10         80.45         91.75         3.03 o                         
   3   4  10         38.27         55.89         3.49 o                         
   4   4  10        553.90        519.27         9.45 o                         
   5   4  10        100.64        123.83         5.52 o                         
   6   4  10         14.36         20.08         5.08 o                         
   7   4  10         26.75         34.83         6.45 o                         
   1   5  10         24.96         42.75         2.84 o                         
   2   5  10       1038.71       1036.49        20.54 o                         
   3   5  10        273.32        279.64         8.39 o                         
   4   5  10        135.00        152.25         4.72 o                         
   5   5  10         20.26         19.65         3.80 o                         
   6   5  10         26.64         42.95         6.51 o                         
   7   5  10         13.33         11.66         8.90 o                         
   0   6  10        448.11        446.11        12.71 o                         
   1   6  10        627.42        597.09        11.14 o                         
   2   6  10        167.02        179.08         8.74 o                         
   3   6  10         25.63         31.41         3.99 o                         
   4   6  10        225.55        207.28         8.66 o                         
   5   6  10         20.72         20.73         6.31 o                         
   6   6  10         11.09         16.70         7.15 o                         
   1   7  10         85.22         95.54         4.95 o                         
   2   7  10        161.71        175.49         7.18 o                         
   3   7  10         10.28         15.25         5.23 o                         
   4   7  10         96.34         97.60         7.73 o                         
   5   7  10         32.48         28.04         7.19 o                         
   6   7  10          3.54         -1.28         7.78 o                         
   0   8  10        145.24        164.92        16.85 o                         
   1   8  10         81.08         75.33         6.40 o                         
   2   8  10         68.66         69.30         6.58 o                         
   3   8  10          7.31          1.40         6.36 o                         
   4   8  10         37.30         29.39         7.87 o                         
   5   8  10          1.64          0.72         8.36 o                         
   1   9  10         24.68         30.11         8.57 o                         
   2   9  10          7.18          8.55         7.44 o                         
   3   9  10          3.49          8.10         7.73 o                         
   4   9  10         52.68         62.49         9.15 o                         
   0  10  10         32.38         12.69        11.56 o                         
   1  10  10          4.65         -4.50         8.34 o                         
   2   0  11       7525.04       7478.19       141.48 o                         
   4   0  11       2678.12       2645.55        59.13 o                         
   6   0  11         58.81         65.93         6.42 o                         
   8   0  11         52.83         53.88        10.83 o                         
   0   1  11       3149.82       3136.85        57.19 o                         
   1   1  11       5099.84       5151.26        65.45 o                         
   2   1  11        190.01        190.29         3.09 o                         
   3   1  11        127.41        132.73         3.17 o                         
   4   1  11         18.63         24.76         2.49 o                         
   5   1  11       1967.13       1960.93        32.85 o                         
   6   1  11        102.02        117.55         5.33 o                         
   7   1  11         93.29        100.21         6.21 o                         
   8   1  11          8.10         16.95         6.13 o                         
   1   2  11        116.61        104.55         2.90 o                         
   2   2  11       2840.17       2833.10        42.18 o                         
   3   2  11       1813.66       1762.54        28.99 o                         
   4   2  11       1173.20       1136.60        18.96 o                         
   5   2  11        138.22        148.68         4.92 o                         
   6   2  11         31.98         37.76         4.33 o                         
   7   2  11          5.19         10.57         5.33 o                         
   8   2  11         31.66         29.41         8.50 o                         
   0   3  11       6528.53       6313.97       121.43 o                         
   1   3  11        134.49        120.73         3.01 o                         
   2   3  11        294.50        290.16         5.61 o                         
   3   3  11         92.21        113.64         4.09 o                         
   4   3  11         95.41        102.81         3.98 o                         
   5   3  11        483.33        462.61        11.08 o                         
   6   3  11        366.77        366.94        11.51 o                         
   7   3  11         19.93         14.12         5.30 o                         
   8   3  11         26.15         30.54         8.89 o                         
   1   4  11        163.09        158.75         3.57 o                         
   2   4  11        159.83        162.97         4.05 o                         
   3   4  11       1411.38       1375.86        23.41 o                         
   4   4  11        120.98        142.88         4.54 o                         
   5   4  11         55.15         61.20         4.52 o                         
   6   4  11          0.01         -3.64         4.53 o                         
   7   4  11         19.83         20.31         6.43 o                         
   0   5  11       1828.44       1743.98        35.53 o                         
   1   5  11        234.04        240.83         5.75 o                         
   2   5  11         93.63        114.35         4.92 o                         
   3   5  11        183.71        200.54         6.61 o                         
   4   5  11        131.15        157.73         5.44 o                         
   5   5  11         10.53         10.79         4.16 o                         
   6   5  11        135.38        155.62         9.11 o                         
   7   5  11          1.98          9.83         8.99 o                         
   1   6  11        128.63        139.28         6.31 o                         
   2   6  11        102.09        111.29         4.69 o                         
   3   6  11        220.36        231.20         8.15 o                         
   4   6  11          3.34         -0.45         4.51 o                         
   5   6  11         15.07         29.40         5.89 o                         
   6   6  11         11.42         16.24         7.18 o                         
   0   7  11        256.70        250.38        13.45 o                         
   1   7  11        239.95        242.52         7.29 o                         
   2   7  11         46.06         61.65         5.22 o                         
   3   7  11         78.77         83.23         7.38 o                         
   4   7  11         82.43         88.66         7.55 o                         
   5   7  11         10.03         15.04         7.37 o                         
   6   7  11          5.05         -2.70         7.49 o                         
   1   8  11         90.89         77.55         6.47 o                         
   2   8  11         13.48         15.54         5.92 o                         
   3   8  11          5.56          5.85        10.33 o                         
   4   8  11          0.75         10.44         8.18 o                         
   5   8  11         20.20         29.74         9.05 o                         
   0   9  11         29.35         20.14        11.01 o                         
   1   9  11         93.68         86.69         9.26 o                         
   2   9  11         16.10         14.71         8.18 o                         
   3   9  11          4.02          2.86         7.56 o                         
   1  10  11         31.89         27.08         9.05 o                         
   0   0  12      17465.19      17412.74       444.29 o                         
   2   0  12       1008.91        962.38        19.32 o                         
   4   0  12        329.60        318.95         8.47 o                         
   6   0  12         31.85         35.72         5.49 o                         
   8   0  12         15.02         10.32         9.40 o                         
   1   1  12       2681.23       2633.16        39.88 o                         
   2   1  12        274.06        274.69         4.44 o                         
   3   1  12       3620.74       3593.66        49.72 o                         
   4   1  12        180.82        179.41         4.62 o                         
   5   1  12         77.42        113.35         4.53 o                         
   6   1  12         50.12         55.63         4.42 o                         
   7   1  12         75.39         73.47         5.84 o                         
   8   1  12          4.76          9.57         6.26 o                         
   0   2  12       7264.61       7163.96       122.18 o                         
   1   2  12       4630.33       4790.15        66.24 o                         
   2   2  12        617.79        610.33         9.34 o                         
   3   2  12        149.73        152.69         3.70 o                         
   4   2  12        114.75        146.06         5.13 o                         
   5   2  12         89.93        109.74         4.56 o                         
   6   2  12         26.40         30.31         4.19 o                         
   7   2  12         15.42         19.36         6.59 o                         
   8   2  12         14.28         10.02         7.29 o                         
   1   3  12        266.96        261.56         4.75 o                         
   2   3  12       1541.94       1532.72        23.60 o                         
   3   3  12       1544.47       1506.60        26.65 o                         
   4   3  12        763.45        728.20        12.68 o                         
   5   3  12         76.54         94.87         5.60 o                         
   6   3  12        133.05        153.81         6.55 o                         
   7   3  12          5.61         10.98         5.56 o                         
   0   4  12        997.46       1020.75        20.61 o                         
   1   4  12       3395.23       3449.60        50.26 o                         
   2   4  12         35.83         43.89         2.53 o                         
   3   4  12         48.38         69.31         3.34 o                         
   4   4  12         94.53        120.72         5.37 o                         
   5   4  12        173.19        199.09         6.98 o                         
   6   4  12          8.32          4.91         4.85 o                         
   7   4  12         21.66         31.91         6.73 o                         
   1   5  12         67.26         89.65         3.60 o                         
   2   5  12       1202.76       1177.32        22.07 o                         
   3   5  12        142.30        153.93         5.70 o                         
   4   5  12        389.27        375.54         9.00 o                         
   5   5  12         32.54         44.42         5.32 o                         
   6   5  12         28.72         27.56         6.03 o                         
   7   5  12         67.82         73.71         9.34 o                         
   0   6  12        578.96        564.97        14.50 o                         
   1   6  12        471.88        451.81        11.15 o                         
   2   6  12         97.73        104.76         4.68 o                         
   3   6  12          3.33         11.18         4.13 o                         
   4   6  12        163.96        170.22         7.73 o                         
   5   6  12         97.81        106.44         6.57 o                         
   6   6  12          1.46          1.48         6.72 o                         
   1   7  12        132.28        142.14         5.94 o                         
   2   7  12        257.16        258.88         8.80 o                         
   3   7  12         31.36         23.04         5.86 o                         
   4   7  12         20.30         28.12         6.58 o                         
   5   7  12         20.63         27.20         7.70 o                         
   6   7  12          1.03         -6.11         7.21 o                         
   0   8  12        198.46        172.41        15.17 o                         
   1   8  12          4.02          9.56         5.91 o                         
   2   8  12         64.64         71.69         8.18 o                         
   3   8  12          1.17         12.49         6.26 o                         
   4   8  12         51.00         49.41        10.76 o                         
   5   8  12         17.03          7.87         8.66 o                         
   1   9  12         55.62         50.08         9.14 o                         
   2   9  12         19.91         17.38         9.77 o                         
   3   9  12         28.60         28.12         8.55 o                         
   0  10  12         10.05         -9.20        11.56 o                         
   1  10  12         16.29         21.82         9.76 o                         
   2   0  13       9452.24       9551.39       174.12 o                         
   4   0  13       2042.35       1931.38        39.49 o                         
   6   0  13        293.11        275.55         9.23 o                         
   8   0  13         19.17         20.38         9.24 o                         
   0   1  13       1538.72       1569.06        27.71 o                         
   1   1  13       7243.39       7344.93        89.08 o                         
   2   1  13        125.53        138.96         2.81 o                         
   3   1  13         40.40         45.92         1.86 o                         
   4   1  13          7.84          8.51         2.32 o                         
   5   1  13        290.27        305.61         6.92 o                         
   6   1  13         43.89         51.24         4.26 o                         
   7   1  13        137.30        146.87         6.62 o                         
   8   1  13          8.49         13.23         5.95 o                         
   1   2  13       2367.51       2468.28        34.23 o                         
   2   2  13       3839.14       3804.27        50.38 o                         
   3   2  13       1310.46       1318.27        18.89 o                         
   4   2  13       1172.63       1080.31        17.22 o                         
   5   2  13         90.86        100.65         4.48 o                         
   6   2  13        127.45        123.77         5.62 o                         
   7   2  13          1.53          6.21         5.01 o                         
   8   2  13         18.47         20.20         6.80 o                         
   0   3  13       4990.58       5059.02        95.34 o                         
   1   3  13       1772.77       1827.32        24.67 o                         
   2   3  13         68.50         91.10         3.14 o                         
   3   3  13        161.90        189.95         4.74 o                         
   4   3  13         53.78         70.09         3.43 o                         
   5   3  13         64.71         69.88         4.33 o                         
   6   3  13        135.82        155.78         6.42 o                         
   7   3  13          0.70          6.29         5.79 o                         
   1   4  13       1472.10       1504.21        22.67 o                         
   2   4  13        131.64        134.73         3.99 o                         
   3   4  13       1874.93       1844.75        28.51 o                         
   4   4  13        105.84        129.24         4.78 o                         
   5   4  13        118.43        136.35         5.50 o                         
   6   4  13         12.51         10.64         4.97 o                         
   7   4  13          1.51         -0.93         6.38 o                         
   0   5  13       2387.12       2297.61        45.92 o                         
   1   5  13         29.90         33.91         2.78 o                         
   2   5  13         26.47         40.02         3.17 o                         
   3   5  13        172.72        180.88         5.88 o                         
   4   5  13         36.02         39.71         4.07 o                         
   5   5  13         10.49         10.02         4.38 o                         
   6   5  13         54.42         55.99         6.65 o                         
   7   5  13         86.89         95.81        12.00 o                         
   1   6  13        135.13        164.46         6.06 o                         
   2   6  13        132.63        158.24         6.00 o                         
   3   6  13        669.66        626.08        14.50 o                         
   4   6  13         52.99         63.22         6.64 o                         
   5   6  13         13.35         24.35         5.71 o                         
   6   6  13          6.92          5.86         6.78 o                         
   0   7  13        301.31        273.31        11.58 o                         
   1   7  13         47.77         50.25         4.70 o                         
   2   7  13         17.34         27.05         4.69 o                         
   3   7  13         37.56         33.97         5.98 o                         
   4   7  13          2.46         12.72         6.41 o                         
   5   7  13          7.12         11.77         7.01 o                         
   6   7  13         16.48         12.97         8.68 o                         
   1   8  13          7.83          4.22         5.72 o                         
   2   8  13        145.36        149.28         8.02 o                         
   3   8  13         74.97         80.32        10.14 o                         
   4   8  13         36.74         39.57         7.87 o                         
   5   8  13          8.35         -1.33         8.24 o                         
   0   9  13          5.79         11.97        10.67 o                         
   1   9  13         11.81          1.02         8.36 o                         
   2   9  13         16.27         11.12         8.68 o                         
   3   9  13          2.96          1.42         7.68 o                         
   1  10  13         11.92         15.47         9.26 o                         
   0   0  14      16937.63      17209.04       435.55 o                         
   2   0  14       4803.33       5018.60       103.88 o                         
   4   0  14       1415.97       1382.17        29.00 o                         
   6   0  14        854.47        790.15        19.55 o                         
   8   0  14          1.12         -1.83         9.76 o                         
   1   1  14       8397.65       8744.59       110.69 o                         
   2   1  14       1538.51       1583.28        22.12 o                         
   3   1  14       4427.10       4414.31        57.37 o                         
   4   1  14        331.97        328.71         7.28 o                         
   5   1  14       2599.49       2498.01        38.16 o                         
   6   1  14        140.10        148.67         6.31 o                         
   7   1  14          6.27         10.46         4.70 o                         
   8   1  14          0.98         -0.74         5.91 o                         
   0   2  14       3834.80       3805.61        68.75 o                         
   1   2  14       3339.12       3306.26        47.61 o                         
   2   2  14       1596.90       1674.41        23.57 o                         
   3   2  14         11.09         17.29         2.52 o                         
   4   2  14        941.00        927.37        15.18 o                         
   5   2  14        546.41        549.55        10.79 o                         
   6   2  14        415.42        405.57         9.00 o                         
   7   2  14          8.25          8.52         5.01 o                         
   8   2  14          0.39         10.22         7.80 o                         
   1   3  14       1618.91       1710.36        24.42 o                         
   2   3  14       3493.58       3431.93        52.25 o                         
   3   3  14        644.33        635.71        11.16 o                         
   4   3  14        981.13        968.65        16.09 o                         
   5   3  14        415.48        410.01         8.74 o                         
   6   3  14        464.93        424.91        10.43 o                         
   7   3  14         38.60         40.07         6.26 o                         
   0   4  14         73.15        104.65         4.66 o                         
   1   4  14       1776.86       1690.45        26.25 o                         
   2   4  14        108.05        129.61         4.84 o                         
   3   4  14         79.16        113.07         4.49 o                         
   4   4  14        191.04        179.46         7.89 o                         
   5   4  14        560.03        555.36        12.37 o                         
   6   4  14         88.75         98.21         6.75 o                         
   7   4  14          6.94          5.44         6.23 o                         
   1   5  14         56.71         73.44         3.36 o                         
   2   5  14        977.21        966.21        19.77 o                         
   3   5  14        249.34        237.94         6.34 o                         
   4   5  14        361.86        374.89         8.97 o                         
   5   5  14          1.44         -4.25         4.25 o                         
   6   5  14        163.21        159.25         7.92 o                         
   7   5  14         84.90        101.87        10.88 o                         
   0   6  14        342.43        284.89        10.25 o                         
   1   6  14        255.60        250.74         8.16 o                         
   2   6  14         41.31         42.85         4.34 o                         
   3   6  14         43.32         57.73         6.13 o                         
   4   6  14         17.72         17.24         6.19 o                         
   5   6  14         81.75         96.39         6.51 o                         
   6   6  14         66.07         69.47         8.10 o                         
   1   7  14          0.91          4.60         4.95 o                         
   2   7  14        115.92        120.50         6.86 o                         
   3   7  14        144.13        149.75         8.03 o                         
   4   7  14         46.97         38.51         6.82 o                         
   5   7  14         26.41         30.71         7.67 o                         
   0   8  14        100.94         88.69        11.56 o                         
   1   8  14          8.71          6.60         5.75 o                         
   2   8  14         22.32         22.42         5.96 o                         
   3   8  14         11.30         10.88         6.85 o                         
   4   8  14         16.59         22.15         7.86 o                         
   5   8  14          2.38          6.10         7.55 o                         
   1   9  14          0.22         14.37         8.24 o                         
   2   9  14          7.22          3.71         7.56 o                         
   3   9  14         21.49         28.85         8.63 o                         
   0  10  14          7.21         15.60        12.52 o                         
   1  10  14          1.29         14.19        10.64 o                         
   2   0  15      17239.38      18086.97       335.93 o                         
   4   0  15       1529.12       1486.09        32.29 o                         
   6   0  15        626.31        558.82        14.51 o                         
   8   0  15          1.00         -0.07         8.26 o                         
   0   1  15        525.09        507.52        14.12 o                         
   1   1  15       3172.65       3103.42        40.88 o                         
   2   1  15        198.95        203.41         3.66 o                         
   3   1  15        129.91        135.18         3.13 o                         
   4   1  15          5.18          4.02         2.04 o                         
   5   1  15        423.35        438.54         9.26 o                         
   6   1  15         39.17         51.35         4.37 o                         
   7   1  15        142.08        147.42         6.76 o                         
   8   1  15          1.01         -2.50         7.07 o                         
   1   2  15       1122.31       1150.15        16.78 o                         
   2   2  15       8896.53       9265.05       125.19 o                         
   3   2  15       2170.12       2176.30        30.95 o                         
   4   2  15       1039.77       1019.04        14.92 o                         
   5   2  15        128.89        145.19         5.23 o                         
   6   2  15        171.45        182.45         6.58 o                         
   7   2  15         52.55         64.96         5.76 o                         
   8   2  15          0.41         -0.58         7.39 o                         
   0   3  15       2135.01       2067.67        46.23 o                         
   1   3  15        959.35        921.91        13.83 o                         
   2   3  15        785.98        761.67        11.80 o                         
   3   3  15         41.83         62.11         2.98 o                         
   4   3  15          4.91         20.00         2.70 o                         
   5   3  15         85.06        103.39         4.53 o                         
   6   3  15        174.19        199.49         7.53 o                         
   7   3  15        110.30        105.01         7.72 o                         
   1   4  15       1017.08       1049.14        17.33 o                         
   2   4  15        851.36        894.94        15.73 o                         
   3   4  15       3140.88       3005.13        47.22 o                         
   4   4  15        136.75        145.72         5.21 o                         
   5   4  15        173.55        176.75         6.30 o                         
   6   4  15         29.69         41.67         5.87 o                         
   7   4  15         35.72         28.46         6.85 o                         
   0   5  15       1214.54       1177.11        26.86 o                         
   1   5  15          1.25         -0.46         2.03 o                         
   2   5  15        307.39        298.56         6.75 o                         
   3   5  15         57.41         67.27         3.53 o                         
   4   5  15          6.45         14.42         3.87 o                         
   5   5  15          1.11         -1.69         4.09 o                         
   6   5  15        115.35        131.72         7.76 o                         
   7   5  15         58.06         66.75         9.30 o                         
   1   6  15        237.69        255.70         6.74 o                         
   2   6  15         34.34         34.63         4.14 o                         
   3   6  15        922.14        840.12        17.59 o                         
   4   6  15         30.92         42.64         5.27 o                         
   5   6  15         39.50         45.08         6.18 o                         
   6   6  15         75.99         69.71         7.96 o                         
   0   7  15        112.33        122.44         8.46 o                         
   1   7  15         71.44         82.15         5.37 o                         
   2   7  15         28.20         35.80         5.47 o                         
   3   7  15         42.71         41.75         6.28 o                         
   4   7  15         17.69         22.19         6.61 o                         
   5   7  15          1.61         17.33         6.98 o                         
   1   8  15          6.42          8.99         5.01 o                         
   2   8  15         53.94         58.03         9.33 o                         
   3   8  15         33.24         28.86         6.96 o                         
   4   8  15         54.35         59.44         8.48 o                         
   0   9  15          0.96         -5.14        13.90 o                         
   1   9  15         13.90         13.16         8.22 o                         
   2   9  15         25.62         15.15         7.54 o                         
   3   9  15         11.35         14.81         8.76 o                         
   0   0  16       8600.00       8924.84       220.47 o                         
   2   0  16       5452.99       5954.98       107.84 o                         
   4   0  16       2626.23       2538.94        50.29 o                         
   6   0  16        240.88        233.77         8.90 o                         
   8   0  16         21.62         16.58         9.85 o                         
   1   1  16       3935.54       4128.47        52.72 o                         
   2   1  16        149.89        131.28         2.80 o                         
   3   1  16       1155.94       1045.25        14.80 o                         
   4   1  16        266.08        259.12         5.31 o                         
   5   1  16       1999.69       1895.25        28.14 o                         
   6   1  16         19.64         20.74         4.07 o                         
   7   1  16         38.04         46.75         5.20 o                         
   8   1  16          1.42          1.64         7.32 o                         
   0   2  16       3752.53       3736.16        63.75 o                         
   1   2  16       2136.99       2169.76        29.00 o                         
   2   2  16       1957.51       2115.58        28.40 o                         
   3   2  16        261.11        278.83         5.38 o                         
   4   2  16       1450.84       1371.79        18.74 o                         
   5   2  16        192.53        204.46         6.07 o                         
   6   2  16        187.57        190.60         7.88 o                         
   7   2  16        100.95         93.81         6.54 o                         
   8   2  16          5.19         14.59         6.99 o                         
   1   3  16        741.59        761.38        11.83 o                         
   2   3  16        812.97        807.70        13.09 o                         
   3   3  16        379.84        362.51         6.97 o                         
   4   3  16        912.88        884.73        14.11 o                         
   5   3  16        422.58        424.90        10.04 o                         
   6   3  16         79.61         83.51         5.76 o                         
   7   3  16         12.38         10.46         5.76 o                         
   0   4  16        865.34        841.58        18.35 o                         
   1   4  16       1520.77       1485.41        22.17 o                         
   2   4  16        139.78        156.26         5.27 o                         
   3   4  16        294.16        322.34         7.58 o                         
   4   4  16        168.74        180.00         5.54 o                         
   5   4  16        223.09        240.89         7.15 o                         
   6   4  16        126.03        139.00         8.08 o                         
   7   4  16        105.13        110.66         8.64 o                         
   1   5  16         37.46         39.53         2.71 o                         
   2   5  16        600.60        580.25        11.10 o                         
   3   5  16         77.37         90.83         4.14 o                         
   4   5  16        375.14        365.76         9.13 o                         
   5   5  16         11.23         11.65         4.45 o                         
   6   5  16         27.02         24.29         6.08 o                         
   7   5  16          5.07          7.53         8.25 o                         
   0   6  16        283.01        248.42         9.35 o                         
   1   6  16        292.19        287.83         7.04 o                         
   2   6  16          0.85         -3.80         3.80 o                         
   3   6  16         44.83         70.43         4.94 o                         
   4   6  16          6.69          8.71         4.61 o                         
   5   6  16         64.46         84.06         7.08 o                         
   6   6  16         83.81        103.26         8.79 o                         
   1   7  16         13.53         20.00         4.47 o                         
   2   7  16        139.51        157.85         7.51 o                         
   3   7  16         45.38         52.12         6.14 o                         
   4   7  16         26.45         25.15         6.92 o                         
   5   7  16          1.91         12.56         7.30 o                         
   0   8  16         63.64         63.17        12.14 o                         
   1   8  16         18.54         16.70         5.22 o                         
   2   8  16          3.21          4.02         6.61 o                         
   3   8  16          5.04          0.23         6.35 o                         
   4   8  16         23.67         34.88         7.97 o                         
   1   9  16          6.80          9.11         8.13 o                         
   2   9  16         20.71         26.73         8.00 o                         
   3   9  16         18.10         17.21         9.24 o                         
   0  10  16          0.97        -18.71        18.71 o                         
   2   0  17       3540.89       3577.58        71.37 o                         
   4   0  17       1386.38       1390.32        28.16 o                         
   6   0  17          7.54         16.98         5.10 o                         
   8   0  17         38.64         36.69        10.06 o                         
   0   1  17       2977.86       3060.95        55.53 o                         
   1   1  17      14872.92      15460.55       211.03 o                         
   2   1  17        438.61        463.26         7.19 o                         
   3   1  17        276.55        323.22         5.11 o                         
   4   1  17         74.38         87.60         3.12 o                         
   5   1  17        158.62        189.36         5.27 o                         
   6   1  17         21.53         25.39         4.05 o                         
   7   1  17         49.99         47.65         5.61 o                         
   8   1  17          0.02          4.18         6.72 o                         
   1   2  17        503.61        524.25         8.00 o                         
   2   2  17       1470.76       1414.11        19.30 o                         
   3   2  17       1134.75       1108.66        15.87 o                         
   4   2  17        606.16        623.48         9.79 o                         
   5   2  17         17.01         19.19         3.45 o                         
   6   2  17          6.21         17.91         4.27 o                         
   7   2  17         69.70         63.63         6.40 o                         
   0   3  17       5890.52       5841.04       127.26 o                         
   1   3  17       1340.12       1394.65        20.72 o                         
   2   3  17        916.08        898.94        14.99 o                         
   3   3  17          1.46         11.26         2.39 o                         
   4   3  17        323.60        337.88         7.05 o                         
   5   3  17         36.27         45.49         4.23 o                         
   6   3  17         82.60         99.57         5.58 o                         
   7   3  17          5.73         -3.60         5.51 o                         
   1   4  17        468.80        476.17         8.13 o                         
   2   4  17         54.83         66.52         3.65 o                         
   3   4  17       1084.59       1062.81        18.25 o                         
   4   4  17        153.24        172.51         5.69 o                         
   5   4  17          2.76         14.51         4.13 o                         
   6   4  17         27.19         30.99         5.79 o                         
   7   4  17         70.50         76.91         7.44 o                         
   0   5  17       1395.43       1395.37        34.50 o                         
   1   5  17         22.38         30.48         2.59 o                         
   2   5  17        279.17        275.53         7.28 o                         
   3   5  17         16.16         16.51         3.55 o                         
   4   5  17        119.96        142.18         5.74 o                         
   5   5  17          7.60         13.83         4.91 o                         
   6   5  17         39.15         46.20         5.91 o                         
   7   5  17         26.47         34.64         9.03 o                         
   1   6  17        112.71        134.56         4.93 o                         
   2   6  17         72.91         78.01         5.21 o                         
   3   6  17        258.95        267.24         8.13 o                         
   4   6  17         47.97         46.55         5.39 o                         
   5   6  17          4.63          6.81         5.82 o                         
   6   6  17         31.92         44.72         7.46 o                         
   0   7  17        122.86        136.60         8.99 o                         
   1   7  17         60.29         70.69         5.43 o                         
   2   7  17         73.68         68.69         6.84 o                         
   3   7  17          2.39         -0.49         5.50 o                         
   4   7  17          7.98          7.77         6.48 o                         
   5   7  17         37.96         47.00         7.70 o                         
   1   8  17          9.76         14.83         5.39 o                         
   2   8  17         60.18         60.84         6.58 o                         
   3   8  17         20.93         23.25         6.69 o                         
   4   8  17          6.16         10.69         7.29 o                         
   0   9  17          0.16         -4.16        11.16 o                         
   1   9  17         12.37         24.45         8.74 o                         
   2   9  17         13.01         19.24         8.09 o                         
   3   9  17          8.60          3.38         9.10 o                         
   0   0  18       2128.95       1966.78        50.19 o                         
   2   0  18        886.68       1000.19        21.12 o                         
   4   0  18       1740.12       1636.42        33.88 o                         
   6   0  18        478.68        474.91        13.27 o                         
   8   0  18          8.19          8.89        10.16 o                         
   1   1  18       2524.76       3011.79        38.57 o                         
   2   1  18        382.14        380.57         5.99 o                         
   3   1  18       5100.64       4984.87        64.99 o                         
   4   1  18         58.20         72.09         3.09 o                         
   5   1  18        480.88        454.42         9.43 o                         
   6   1  18         44.92         43.86         4.02 o                         
   7   1  18         26.07         24.91         4.94 o                         
   8   1  18          4.82         15.07         6.90 o                         
   0   2  18       2382.67       2300.35        41.21 o                         
   1   2  18        594.55        611.92         9.60 o                         
   2   2  18        479.75        503.02         7.90 o                         
   3   2  18        130.05        135.88         3.70 o                         
   4   2  18        804.87        778.01        12.38 o                         
   5   2  18        391.47        384.34         8.46 o                         
   6   2  18        249.24        265.80         7.93 o                         
   7   2  18          1.52          3.26         5.43 o                         
   1   3  18        353.47        385.05         6.77 o                         
   2   3  18       1594.09       1569.92        23.39 o                         
   3   3  18       1726.62       1682.90        25.52 o                         
   4   3  18        345.87        333.96         6.87 o                         
   5   3  18         46.90         57.65         4.06 o                         
   6   3  18        133.68        141.45         7.45 o                         
   7   3  18          1.21         11.80         5.84 o                         
   0   4  18        853.48        829.60        20.31 o                         
   1   4  18       1167.07       1114.14        16.95 o                         
   2   4  18         25.44         31.40         4.26 o                         
   3   4  18        132.46        151.87         4.81 o                         
   4   4  18         69.36         87.86         4.36 o                         
   5   4  18        429.91        427.99         9.89 o                         
   6   4  18         21.71         25.22         5.81 o                         
   7   4  18          6.25          6.58         7.21 o                         
   1   5  18         35.60         41.31         2.82 o                         
   2   5  18        859.55        852.47        14.82 o                         
   3   5  18         72.90         82.30         4.48 o                         
   4   5  18        282.61        267.39         7.61 o                         
   5   5  18          0.36          4.77         4.49 o                         
   6   5  18         36.69         41.05         5.71 o                         
   0   6  18        127.46        133.11        10.55 o                         
   1   6  18        427.75        423.52         9.49 o                         
   2   6  18         59.84         60.59         4.58 o                         
   3   6  18         12.01         14.83         4.18 o                         
   4   6  18         11.26         13.50         4.87 o                         
   5   6  18        101.54        113.71         7.44 o                         
   6   6  18          5.52          6.06         7.06 o                         
   1   7  18         52.00         52.56         4.38 o                         
   2   7  18         81.36         98.78         8.05 o                         
   3   7  18         19.06         22.57         5.55 o                         
   4   7  18         51.68         63.97         8.21 o                         
   5   7  18         10.38          4.74         6.61 o                         
   0   8  18         95.09        123.51        15.40 o                         
   1   8  18         49.04         53.38         6.09 o                         
   2   8  18         41.07         39.09         6.90 o                         
   3   8  18         11.50          7.08         6.64 o                         
   4   8  18          9.39          8.83         7.51 o                         
   1   9  18         17.59         25.76        12.12 o                         
   2   9  18          1.14         -8.22         8.22 o                         
   3   9  18          8.58         10.40         9.40 o                         
   2   0  19       2569.86       2556.63        49.41 o                         
   4   0  19       3408.71       3318.21        66.59 o                         
   6   0  19         33.98         35.63         5.56 o                         
   8   0  19         71.40         91.00        10.75 o                         
   0   1  19        149.05        131.67         5.40 o                         
   1   1  19       3311.94       3195.88        40.35 o                         
   2   1  19        354.87        361.12         5.79 o                         
   3   1  19        311.74        344.07         5.94 o                         
   4   1  19         99.10        117.37         4.26 o                         
   5   1  19       1725.39       1635.76        24.89 o                         
   6   1  19         24.92         18.70         4.42 o                         
   7   1  19         24.31         28.59         4.90 o                         
   8   1  19          5.34         -6.44        10.31 o                         
   1   2  19        113.84        122.84         3.30 o                         
   2   2  19       1051.55       1023.01        14.64 o                         
   3   2  19        911.30        881.80        13.16 o                         
   4   2  19       1288.89       1261.98        19.55 o                         
   5   2  19        319.59        322.89         6.62 o                         
   6   2  19          9.15         13.37         4.08 o                         
   7   2  19          2.15          7.07         5.60 o                         
   0   3  19       1091.88       1073.15        24.46 o                         
   1   3  19        506.45        485.24         8.54 o                         
   2   3  19        921.13        926.85        15.18 o                         
   3   3  19        135.34        146.96         4.57 o                         
   4   3  19        400.47        390.99         7.88 o                         
   5   3  19        485.76        469.05         9.50 o                         
   6   3  19        104.44        125.12         6.76 o                         
   7   3  19         19.60         26.43         6.00 o                         
   1   4  19        213.52        206.92         5.00 o                         
   2   4  19         98.04        110.38         4.31 o                         
   3   4  19        650.17        637.15        11.49 o                         
   4   4  19         48.46         57.29         4.12 o                         
   5   4  19        196.70        215.97         7.24 o                         
   6   4  19          1.48          3.60         5.09 o                         
   7   4  19          1.75         14.13         6.84 o                         
   0   5  19        899.67        883.81        22.75 o                         
   1   5  19         34.67         33.17         3.59 o                         
   2   5  19        369.94        357.00         7.69 o                         
   3   5  19         26.64         26.34         3.56 o                         
   4   5  19        197.10        212.29         6.59 o                         
   5   5  19         31.71         31.68         4.68 o                         
   6   5  19         55.35         57.03         5.95 o                         
   1   6  19        102.75        126.64         4.94 o                         
   2   6  19         21.02         24.64         4.14 o                         
   3   6  19        131.81        140.93         6.24 o                         
   4   6  19         50.55         61.71         5.69 o                         
   5   6  19         11.29         11.25         5.79 o                         
   6   6  19          4.68          7.02         7.47 o                         
   0   7  19        202.27        216.21        11.29 o                         
   1   7  19         70.44         64.96         5.09 o                         
   2   7  19         67.82         63.26         6.30 o                         
   3   7  19          4.60          3.02         5.50 o                         
   4   7  19         29.72         29.71         7.12 o                         
   5   7  19          1.53         -6.35         6.35 o                         
   1   8  19         23.23         23.75         7.95 o                         
   2   8  19          2.96         11.44         7.86 o                         
   3   8  19         17.79         17.56         7.02 o                         
   4   8  19          6.79          4.53         7.15 o                         
   0   9  19         15.42         11.06        12.76 o                         
   1   9  19         46.05         33.10         8.83 o                         
   2   9  19          8.52          6.95         9.30 o                         
   3   9  19          1.61          3.64         8.90 o                         
   0   0  20      17430.07      18369.22       441.13 o                         
   2   0  20       2806.50       2866.84        55.42 o                         
   4   0  20       1779.75       1802.21        37.10 o                         
   6   0  20        242.73        253.30        11.20 o                         
   1   1  20        716.78        677.58         9.76 o                         
   2   1  20        247.72        252.00         4.67 o                         
   3   1  20       3854.06       3740.87        50.88 o                         
   4   1  20        112.79        128.77         4.48 o                         
   5   1  20         30.43         44.09         3.56 o                         
   6   1  20         28.48         35.70         4.07 o                         
   7   1  20         39.28         42.54         5.17 o                         
   0   2  20       9734.71      10255.12       188.21 o                         
   1   2  20       1132.64       1094.34        15.07 o                         
   2   2  20        989.21       1014.15        15.68 o                         
   3   2  20         10.73         21.16         2.55 o                         
   4   2  20        997.86       1005.56        16.73 o                         
   5   2  20         45.01         49.94         3.31 o                         
   6   2  20        150.17        150.25         6.35 o                         
   7   2  20         47.50         54.40         6.40 o                         
   1   3  20        171.02        179.94         4.57 o                         
   2   3  20        982.35        977.99        15.35 o                         
   3   3  20        973.52        967.74        16.69 o                         
   4   3  20        338.40        328.71         7.25 o                         
   5   3  20          6.61         10.14         3.56 o                         
   6   3  20        105.46        118.12         6.21 o                         
   7   3  20          8.33          7.77         6.23 o                         
   0   4  20       1613.67       1643.84        35.79 o                         
   1   4  20       1322.50       1259.91        22.55 o                         
   2   4  20         50.48         65.87         3.86 o                         
   3   4  20         15.00         27.59         3.25 o                         
   4   4  20        157.11        171.57         5.91 o                         
   5   4  20         51.94         63.89         5.24 o                         
   6   4  20         27.48         21.76         5.06 o                         
   7   4  20         53.64         55.74         8.90 o                         
   1   5  20         47.24         49.86         3.15 o                         
   2   5  20        560.55        569.80        10.23 o                         
   3   5  20         50.07         56.74         4.33 o                         
   4   5  20        144.72        156.48         6.01 o                         
   5   5  20         27.04         23.69         5.01 o                         
   6   5  20         42.83         34.25         5.99 o                         
   0   6  20         37.76         44.88         7.59 o                         
   1   6  20        491.70        459.09         9.21 o                         
   2   6  20         47.74         47.37         3.68 o                         
   3   6  20         14.52         18.52         4.33 o                         
   4   6  20         16.12         18.79         4.84 o                         
   5   6  20         16.17         20.54         6.30 o                         
   6   6  20          0.55          9.44         8.51 o                         
   1   7  20         34.62         32.99         4.23 o                         
   2   7  20         84.75         97.10         6.39 o                         
   3   7  20         19.22         27.11         5.82 o                         
   4   7  20         25.18         14.66         6.99 o                         
   5   7  20         11.90          8.43         7.12 o                         
   0   8  20         10.54         17.23         7.44 o                         
   1   8  20         86.75         99.35         7.13 o                         
   2   8  20         19.14          9.67         5.39 o                         
   3   8  20         13.11         11.86         6.34 o                         
   4   8  20         16.87         22.16         7.73 o                         
   1   9  20          8.19         22.40         9.29 o                         
   2   9  20          0.66          8.43         9.64 o                         
   3   9  20          4.89         -0.61        10.49 o                         
   2   0  21       1549.94       1547.12        29.86 o                         
   4   0  21       2333.33       2302.61        47.30 o                         
   6   0  21         23.04         21.14         5.34 o                         
   0   1  21       1327.43       1416.67        25.89 o                         
   1   1  21       2587.38       2627.44        34.26 o                         
   2   1  21         39.33         43.23         2.58 o                         
   3   1  21        298.15        287.66         5.24 o                         
   4   1  21        208.86        209.22         4.82 o                         
   5   1  21        642.11        605.34        10.98 o                         
   6   1  21         24.57         23.94         3.84 o                         
   7   1  21         35.40         41.55         5.34 o                         
   1   2  21         96.98        116.37         3.48 o                         
   2   2  21       1188.62       1164.99        17.46 o                         
   3   2  21        804.20        776.74        12.46 o                         
   4   2  21       1269.39       1270.71        21.21 o                         
   5   2  21          7.01         14.28         3.36 o                         
   6   2  21         10.17         12.85         3.93 o                         
   7   2  21         26.70         42.47         6.08 o                         
   0   3  21       3617.23       3577.22        70.26 o                         
   1   3  21       1304.34       1319.27        20.32 o                         
   2   3  21        398.48        437.01         7.99 o                         
   3   3  21        248.12        251.61         5.96 o                         
   4   3  21        629.54        636.69        11.10 o                         
   5   3  21         95.25        112.23         5.02 o                         
   6   3  21         83.86         97.35         5.55 o                         
   7   3  21         20.34         24.82         6.57 o                         
   1   4  21        310.44        311.21         6.66 o                         
   2   4  21        326.59        318.02         6.86 o                         
   3   4  21        970.22        956.15        17.06 o                         
   4   4  21        103.65        123.42         5.03 o                         
   5   4  21         47.48         58.64         5.79 o                         
   6   4  21          8.75          6.86         4.88 o                         
   7   4  21         20.52         18.97         7.56 o                         
   0   5  21       1276.92       1257.52        30.10 o                         
   1   5  21        166.40        173.47         5.07 o                         
   2   5  21        482.26        508.48         9.69 o                         
   3   5  21         91.50         98.32         4.98 o                         
   4   5  21        237.51        243.71         7.66 o                         
   5   5  21         44.40         42.83         5.24 o                         
   6   5  21         34.01         34.08         6.16 o                         
   1   6  21        216.27        214.80         5.77 o                         
   2   6  21          2.48          3.24         3.13 o                         
   3   6  21        198.08        199.48         7.37 o                         
   4   6  21         28.14         37.85         5.94 o                         
   5   6  21         37.43         45.87         6.34 o                         
   6   6  21          9.97          4.67         8.21 o                         
   0   7  21         67.75         83.01         9.28 o                         
   1   7  21        111.33        120.96         6.42 o                         
   2   7  21        134.51        141.13         7.28 o                         
   3   7  21         21.01         12.89         5.57 o                         
   4   7  21         30.98         35.12         6.73 o                         
   5   7  21         66.10         73.79         8.76 o                         
   1   8  21         49.84         50.27         6.49 o                         
   2   8  21         17.43         20.45         5.51 o                         
   3   8  21          4.95         -4.66         6.41 o                         
   4   8  21         23.25         12.70         9.14 o                         
   0   9  21         24.58         41.36        13.37 o                         
   1   9  21         49.63         51.18         9.81 o                         
   2   9  21         12.41          5.32        13.00 o                         
   0   0  22       6562.42       6501.17       165.45 o                         
   2   0  22       2505.93       2565.39        48.88 o                         
   4   0  22        277.73        279.64         8.45 o                         
   6   0  22        300.02        286.20        10.53 o                         
   1   1  22       1881.21       1940.21        25.80 o                         
   2   1  22        271.01        264.59         4.83 o                         
   3   1  22        512.25        497.24         9.04 o                         
   4   1  22         96.97        111.76         3.59 o                         
   5   1  22         29.27         36.19         3.64 o                         
   6   1  22         19.15         22.73         3.92 o                         
   7   1  22        141.02        144.53         6.61 o                         
   0   2  22       3001.45       2944.08        55.07 o                         
   1   2  22       2020.38       2014.26        27.73 o                         
   2   2  22       1136.15       1161.31        17.46 o                         
   3   2  22        349.29        352.04         7.01 o                         
   4   2  22        158.07        166.12         4.85 o                         
   5   2  22        132.21        151.38         5.29 o                         
   6   2  22        116.55        114.92         5.63 o                         
   7   2  22         53.00         50.77         6.42 o                         
   1   3  22        571.00        587.31        10.12 o                         
   2   3  22        843.90        844.71        16.28 o                         
   3   3  22         17.97         16.67         2.69 o                         
   4   3  22        269.87        275.21         6.82 o                         
   5   3  22         14.36         16.34         3.77 o                         
   6   3  22         89.71         87.02         5.56 o                         
   7   3  22         27.10         20.27         6.13 o                         
   0   4  22        252.62        263.01         9.17 o                         
   1   4  22       1754.21       1714.31        26.40 o                         
   2   4  22        214.46        221.94         5.89 o                         
   3   4  22        136.95        174.77         5.67 o                         
   4   4  22         14.10         17.07         3.79 o                         
   5   4  22        155.46        179.12         7.54 o                         
   6   4  22          1.71          5.19         4.86 o                         
   7   4  22         46.03         41.89         8.06 o                         
   1   5  22        240.23        228.51         6.01 o                         
   2   5  22        251.07        264.87         6.66 o                         
   3   5  22        113.66        120.86         5.20 o                         
   4   5  22         86.67         99.29         5.97 o                         
   5   5  22         59.09         65.84         8.52 o                         
   6   5  22         61.22         54.31         6.47 o                         
   0   6  22         14.32         16.19         5.67 o                         
   1   6  22        428.71        413.39         8.86 o                         
   2   6  22        102.42        106.51         4.79 o                         
   3   6  22          5.93          6.03         4.60 o                         
   4   6  22          1.10         -3.24         4.33 o                         
   5   6  22         39.11         45.84         6.81 o                         
   6   6  22         10.90         16.48         7.26 o                         
   1   7  22         70.94         76.80         5.93 o                         
   2   7  22         11.34         12.98         4.64 o                         
   3   7  22         77.07         77.56         6.63 o                         
   4   7  22         12.83         11.27         6.96 o                         
   5   7  22         45.94         31.68         9.63 o                         
   0   8  22         69.57         52.95         9.05 o                         
   1   8  22         64.71         57.76         7.00 o                         
   2   8  22         46.08         34.86         6.07 o                         
   3   8  22         18.80         16.06         6.57 o                         
   4   8  22          3.94          8.37         8.34 o                         
   1   9  22         10.50          9.44         8.85 o                         
   2   9  22          3.79         16.54        13.50 o                         
   2   0  23       2202.96       2122.87        42.03 o                         
   4   0  23        533.89        517.40        12.74 o                         
   6   0  23         71.26         70.82         6.30 o                         
   0   1  23        140.89        146.90         4.98 o                         
   1   1  23       4116.54       4097.81        55.30 o                         
   2   1  23        196.10        182.81         4.12 o                         
   3   1  23        784.86        808.60        12.45 o                         
   4   1  23         51.08         58.82         2.94 o                         
   5   1  23        399.08        395.59         8.34 o                         
   6   1  23         10.32         11.60         3.86 o                         
   7   1  23         50.67         61.50         6.05 o                         
   1   2  23        556.28        566.53         8.79 o                         
   2   2  23        901.02        886.03        13.27 o                         
   3   2  23        601.83        603.20        10.39 o                         
   4   2  23        252.54        244.52         5.96 o                         
   5   2  23         85.83         91.73         4.60 o                         
   6   2  23         31.74         38.85         4.82 o                         
   7   2  23         61.54         49.65         5.96 o                         
   0   3  23        795.32        752.33        15.80 o                         
   1   3  23        851.07        851.57        12.81 o                         
   2   3  23        470.61        463.78         8.74 o                         
   3   3  23        202.21        214.74         5.78 o                         
   4   3  23        179.04        195.02         5.58 o                         
   5   3  23        103.86        122.65         5.61 o                         
   6   3  23         44.23         56.83         5.58 o                         
   7   3  23         21.18         35.31         5.82 o                         
   1   4  23        653.52        679.81        11.45 o                         
   2   4  23        255.72        270.04         6.50 o                         
   3   4  23        429.36        438.61         9.41 o                         
   4   4  23         26.95         26.56         3.85 o                         
   5   4  23         55.21         80.00         6.18 o                         
   6   4  23          7.25         13.49         5.48 o                         
   7   4  23         47.56         45.08         8.32 o                         
   0   5  23        764.09        717.81        19.63 o                         
   1   5  23         31.61         31.13         3.15 o                         
   2   5  23        167.80        181.41         5.61 o                         
   3   5  23         20.20         18.27         3.68 o                         
   4   5  23         77.54        103.27         6.20 o                         
   5   5  23         21.40         28.36         5.52 o                         
   6   5  23         30.16         35.61         6.07 o                         
   1   6  23        165.76        188.44         6.37 o                         
   2   6  23        341.19        326.14         8.21 o                         
   3   6  23        195.88        210.59         7.68 o                         
   4   6  23          0.58         -2.71         4.72 o                         
   5   6  23          4.46         -2.18         5.78 o                         
   6   6  23          2.89          8.59         7.92 o                         
   0   7  23        237.18        226.92        10.98 o                         
   1   7  23         81.61         84.67         6.16 o                         
   2   7  23         52.51         61.71         5.57 o                         
   3   7  23          5.08         11.18         4.98 o                         
   4   7  23          5.18          9.15         6.36 o                         
   5   7  23          6.58         11.63         7.36 o                         
   1   8  23         32.03         41.70         6.89 o                         
   2   8  23        137.91        120.67         8.20 o                         
   3   8  23         77.42         60.19         7.14 o                         
   4   8  23          5.65          4.52         7.14 o                         
   0   9  23         38.02         47.39        13.57 o                         
   1   9  23         22.57         30.47         9.17 o                         
   2   9  23         16.07         23.35        10.02 o                         
   0   0  24       4595.61       4570.83       116.37 o                         
   2   0  24        471.54        514.70        11.61 o                         
   4   0  24        284.88        260.44         8.47 o                         
   6   0  24        460.56        427.54        12.73 o                         
   1   1  24        799.92        793.35        11.29 o                         
   2   1  24        380.79        380.28         6.12 o                         
   3   1  24       3154.18       3089.34        42.19 o                         
   4   1  24         53.36         65.11         3.06 o                         
   5   1  24         83.21         98.29         4.51 o                         
   6   1  24         25.76         28.41         4.14 o                         
   7   1  24         84.58         88.09         6.52 o                         
   0   2  24       2642.25       2615.14        47.91 o                         
   1   2  24        383.73        383.62         6.37 o                         
   2   2  24        187.43        205.89         4.87 o                         
   3   2  24        440.37        400.87         7.34 o                         
   4   2  24        148.08        153.52         5.17 o                         
   5   2  24        127.23        121.90         5.01 o                         
   6   2  24        280.35        283.50         8.89 o                         
   7   2  24          2.23         -0.88         5.42 o                         
   1   3  24        257.58        249.35         5.44 o                         
   2   3  24       1296.12       1224.18        18.73 o                         
   3   3  24        928.73        919.27        14.94 o                         
   4   3  24        271.69        297.89         6.93 o                         
   5   3  24         14.05         14.96         4.83 o                         
   6   3  24         62.94         70.38         6.14 o                         
   7   3  24         17.66         26.75         6.39 o                         
   0   4  24        233.31        235.72        10.17 o                         
   1   4  24        642.47        608.22        10.63 o                         
   2   4  24        350.88        340.42         7.26 o                         
   3   4  24        423.04        413.53         9.15 o                         
   4   4  24         20.45         18.65         3.92 o                         
   5   4  24        138.95        148.72         6.83 o                         
   6   4  24         74.90         98.81         7.11 o                         
   7   4  24          5.32         19.48        10.41 o                         
   1   5  24         20.92         27.47         3.06 o                         
   2   5  24        629.91        595.39        11.16 o                         
   3   5  24         19.94         22.90         3.98 o                         
   4   5  24        183.63        216.93         7.45 o                         
   5   5  24          7.72          7.54         5.26 o                         
   6   5  24          6.69          6.25         5.74 o                         
   0   6  24         40.60         48.05         6.25 o                         
   1   6  24        218.47        225.59         7.30 o                         
   2   6  24        474.81        441.35        10.42 o                         
   3   6  24         69.28         75.75         5.16 o                         
   4   6  24          1.47         -5.16         5.33 o                         
   5   6  24         43.30         55.62         7.06 o                         
   1   7  24          2.46          6.86         4.09 o                         
   2   7  24        126.00        123.13         6.45 o                         
   3   7  24         76.83         76.92         6.21 o                         
   4   7  24         15.36         25.28         6.96 o                         
   5   7  24          8.95          5.54         7.00 o                         
   0   8  24         29.93         26.07         8.78 o                         
   1   8  24         19.92         39.00         6.93 o                         
   2   8  24        132.05        123.38         9.15 o                         
   3   8  24          7.80         -2.14         7.23 o                         
   4   8  24          5.80         11.84         6.98 o                         
   1   9  24          2.77          1.45         9.71 o                         
   2   9  24         18.55         14.85        11.14 o                         
   2   0  25       2658.79       2639.61        50.42 o                         
   4   0  25        608.05        595.19        14.86 o                         
   6   0  25         47.13         58.54         6.21 o                         
   0   1  25       1303.72       1269.61        25.24 o                         
   1   1  25       3994.74       3971.10        52.77 o                         
   2   1  25         59.64         78.65         2.89 o                         
   3   1  25         32.38         41.72         2.70 o                         
   4   1  25         11.84         15.46         2.55 o                         
   5   1  25        408.07        379.12         7.88 o                         
   6   1  25         44.34         45.71         4.37 o                         
   7   1  25        108.28        110.28         7.10 o                         
   1   2  25        229.05        231.28         4.73 o                         
   2   2  25       1375.64       1360.30        21.24 o                         
   3   2  25        993.83        968.07        14.46 o                         
   4   2  25        206.12        215.73         5.74 o                         
   5   2  25        102.53        108.77         5.17 o                         
   6   2  25          8.15         19.15         4.69 o                         
   7   2  25          0.58          0.07         5.31 o                         
   0   3  25       3372.31       3326.14        66.49 o                         
   1   3  25       1339.95       1318.17        21.10 o                         
   2   3  25        126.69        150.49         4.80 o                         
   3   3  25          5.40         14.76         3.01 o                         
   4   3  25         96.10        109.86         4.60 o                         
   5   3  25        102.05        122.20         6.30 o                         
   6   3  25        152.75        158.95         8.03 o                         
   7   3  25         11.99         18.08         6.95 o                         
   1   4  25        142.32        169.79         5.10 o                         
   2   4  25        276.66        287.14         6.82 o                         
   3   4  25        774.29        739.53        14.58 o                         
   4   4  25          0.23         -3.81         3.81 o                         
   5   4  25         56.11         62.75         5.59 o                         
   6   4  25          6.31         11.18         5.72 o                         
   0   5  25        998.17        982.45        31.20 o                         
   1   5  25        346.38        343.90         7.32 o                         
   2   5  25         25.79         43.67         3.70 o                         
   3   5  25          1.67         -0.16         3.74 o                         
   4   5  25         85.28         94.02         7.37 o                         
   5   5  25         33.01         34.43         5.58 o                         
   6   5  25         57.72         63.20         6.88 o                         
   1   6  25         13.32         24.56         4.66 o                         
   2   6  25         59.59         69.62         4.84 o                         
   3   6  25         91.99        103.66         5.85 o                         
   4   6  25         16.65          8.58         5.00 o                         
   5   6  25          7.14         10.22         6.12 o                         
   0   7  25        142.95        161.66         9.60 o                         
   1   7  25         81.89         84.99         5.53 o                         
   2   7  25          9.38         11.49         4.61 o                         
   3   7  25          6.76         15.91         5.62 o                         
   4   7  25         15.34         16.08         6.65 o                         
   5   7  25         24.28         28.31         8.05 o                         
   1   8  25          0.51          1.75         6.52 o                         
   2   8  25         18.60         22.40         7.65 o                         
   3   8  25          8.06          5.72         8.79 o                         
   0   9  25         41.53         55.17        14.47 o                         
   1   9  25          5.12          8.24        14.76 o                         
   2   9  25          5.90         -1.09        11.84 o                         
   0   0  26       3424.72       3306.16        95.08 o                         
   2   0  26        353.81        380.31         9.35 o                         
   4   0  26        563.96        528.18        13.25 o                         
   6   0  26        111.88        113.74         7.73 o                         
   1   1  26       1529.95       1567.32        22.50 o                         
   2   1  26        350.19        349.11         6.29 o                         
   3   1  26       2071.23       1975.55        28.19 o                         
   4   1  26         47.92         57.45         3.38 o                         
   5   1  26        160.01        180.59         5.74 o                         
   6   1  26         22.21         17.42         4.17 o                         
   7   1  26          1.15          0.79         5.50 o                         
   0   2  26       1841.32       1813.09        36.36 o                         
   1   2  26        506.01        496.68         8.26 o                         
   2   2  26        362.09        345.98         6.77 o                         
   3   2  26         36.37         44.22         3.13 o                         
   4   2  26        287.07        275.85         6.45 o                         
   5   2  26         67.41         67.19         4.64 o                         
   6   2  26         47.28         49.22         5.29 o                         
   7   2  26         20.45         23.10         5.82 o                         
   1   3  26        110.48        125.42         4.58 o                         
   2   3  26       1483.79       1458.18        23.84 o                         
   3   3  26        666.09        627.07        11.25 o                         
   4   3  26        232.13        256.53         6.73 o                         
   5   3  26         46.78         55.48         4.92 o                         
   6   3  26         65.08         60.56         6.16 o                         
   7   3  26          1.28          4.49         7.06 o                         
   0   4  26        167.82        198.67         8.83 o                         
   1   4  26        481.67        466.50         9.44 o                         
   2   4  26        328.27        314.43         7.32 o                         
   3   4  26         35.65         39.92         4.11 o                         
   4   4  26         23.04         15.70         4.37 o                         
   5   4  26         80.93         86.71         6.24 o                         
   6   4  26          0.08         -3.96         6.00 o                         
   1   5  26        246.82        245.81         6.57 o                         
   2   5  26        877.03        856.52        15.13 o                         
   3   5  26         37.11         26.58         4.55 o                         
   4   5  26        183.06        196.48         8.87 o                         
   5   5  26          6.19          6.02         5.00 o                         
   6   5  26          9.65          6.68         6.07 o                         
   0   6  26         39.50         58.80         7.64 o                         
   1   6  26        158.83        182.93         7.67 o                         
   2   6  26        173.24        179.14         6.76 o                         
   3   6  26          6.61          5.04         4.43 o                         
   4   6  26          2.61          4.84         4.78 o                         
   5   6  26         19.99         15.68         6.55 o                         
   1   7  26        231.10        234.93         8.84 o                         
   2   7  26        140.58        133.10         8.80 o                         
   3   7  26         74.15         60.34         6.29 o                         
   4   7  26         33.64         20.42         8.25 o                         
   0   8  26         36.55         33.26        12.00 o                         
   1   8  26         22.27         22.75         6.89 o                         
   2   8  26         38.97         38.22         6.85 o                         
   3   8  26          0.75          4.67         8.15 o                         
   1   9  26         45.99         45.07         9.59 o                         
   2   0  27       3210.82       3115.80        58.57 o                         
   4   0  27        468.67        483.38        12.42 o                         
   6   0  27         17.46         20.93         6.03 o                         
   0   1  27        594.82        606.32        13.85 o                         
   1   1  27       4751.22       4790.50        63.52 o                         
   2   1  27        161.09        178.20         4.27 o                         
   3   1  27          9.98         18.75         2.61 o                         
   4   1  27         35.98         34.71         3.18 o                         
   5   1  27        289.87        282.97         6.93 o                         
   6   1  27         13.62         19.07         4.31 o                         
   7   1  27        103.23        100.76         6.95 o                         
   1   2  27        892.29        876.47        13.26 o                         
   2   2  27       1196.42       1145.23        16.95 o                         
   3   2  27        286.60        291.32         6.07 o                         
   4   2  27        165.15        191.05         5.59 o                         
   5   2  27         53.27         51.52         5.93 o                         
   6   2  27         19.35         20.18         4.93 o                         
   7   2  27         16.66         20.98         6.54 o                         
   0   3  27       2016.32       2005.35        40.57 o                         
   1   3  27        770.61        766.14        14.08 o                         
   2   3  27        764.36        781.23        14.17 o                         
   3   3  27         33.77         26.67         3.35 o                         
   4   3  27        139.04        146.39         5.41 o                         
   5   3  27         70.96         71.16         5.07 o                         
   6   3  27         54.58         61.90         6.66 o                         
   7   3  27         18.70          9.90         8.92 o                         
   1   4  27        831.43        850.39        14.82 o                         
   2   4  27          6.11          6.34         3.11 o                         
   3   4  27        267.71        273.86         7.68 o                         
   4   4  27         37.04         32.53         4.81 o                         
   5   4  27         90.97        101.84         6.93 o                         
   6   4  27         10.99         18.06         6.02 o                         
   0   5  27       1046.74       1013.74        25.98 o                         
   1   5  27        197.77        212.67         5.87 o                         
   2   5  27        469.41        466.71         9.99 o                         
   3   5  27         93.67         93.57         5.39 o                         
   4   5  27         79.78         81.50         5.96 o                         
   5   5  27          5.17         12.17         5.46 o                         
   6   5  27         31.15         24.15         7.74 o                         
   1   6  27        149.40        165.85         6.58 o                         
   2   6  27        257.78        258.04         8.55 o                         
   3   6  27         64.74         72.66         5.32 o                         
   4   6  27         82.46         86.63         6.44 o                         
   5   6  27         30.60         38.68         7.43 o                         
   0   7  27        225.91        221.25        12.98 o                         
   1   7  27        243.91        236.36         8.24 o                         
   2   7  27         50.86         53.59         5.65 o                         
   3   7  27         56.89         46.52         6.16 o                         
   4   7  27         23.29         28.65         7.11 o                         
   1   8  27         12.24         21.34         6.68 o                         
   2   8  27         86.87         81.93         8.11 o                         
   3   8  27          1.76         -0.99         7.68 o                         
   0   9  27         21.02         21.05        14.83 o                         
   1   9  27         58.47         62.78        15.78 o                         
   0   0  28       7263.66       7164.67       199.00 o                         
   2   0  28       1011.53       1009.13        20.70 o                         
   4   0  28         38.67         50.43         4.79 o                         
   6   0  28        312.15        313.14        12.36 o                         
   1   1  28        443.52        477.68         8.03 o                         
   2   1  28        151.65        169.36         4.80 o                         
   3   1  28       1058.49       1079.52        17.11 o                         
   4   1  28        211.13        210.23         5.56 o                         
   5   1  28        193.68        205.91         7.01 o                         
   6   1  28         13.09         18.94         4.48 o                         
   7   1  28         46.28         48.77         6.68 o                         
   0   2  28       2856.83       2839.72        52.72 o                         
   1   2  28       2356.81       2328.12        33.39 o                         
   2   2  28        367.07        363.43         7.00 o                         
   3   2  28         10.69          9.29         2.90 o                         
   4   2  28         37.36         42.54         3.65 o                         
   5   2  28         90.70         91.73         5.26 o                         
   6   2  28        161.37        162.04         7.30 o                         
   7   2  28         30.75         27.21         6.85 o                         
   1   3  28        413.92        421.74         8.30 o                         
   2   3  28        425.62        413.28         9.02 o                         
   3   3  28        124.51        135.11         5.37 o                         
   4   3  28        604.72        563.05        11.74 o                         
   5   3  28          2.34          2.66         4.26 o                         
   6   3  28         38.89         47.09         5.76 o                         
   7   3  28         22.90         18.62        17.45 o                         
   0   4  28        364.21        376.21        14.72 o                         
   1   4  28       1895.17       1876.05        29.39 o                         
   2   4  28         61.79         58.68         3.95 o                         
   3   4  28          4.16         13.92         3.90 o                         
   4   4  28         17.65         14.43         4.93 o                         
   5   4  28        115.48        117.36         9.28 o                         
   6   4  28         12.96         10.84         6.21 o                         
   1   5  28        505.67        479.84         9.68 o                         
   2   5  28        142.55        156.21         5.68 o                         
   3   5  28         34.30         27.91         4.59 o                         
   4   5  28        154.01        159.89         7.38 o                         
   5   5  28         70.13         83.38         7.14 o                         
   6   5  28         19.26         21.76         7.45 o                         
   0   6  28        348.09        346.40        13.32 o                         
   1   6  28        295.44        294.76         8.54 o                         
   2   6  28         82.81         85.69         5.56 o                         
   3   6  28          0.11         -4.32         4.32 o                         
   4   6  28          4.59          8.55         5.78 o                         
   5   6  28         25.93         21.24         6.88 o                         
   1   7  28        177.24        170.40         7.35 o                         
   2   7  28         18.18         24.37         5.31 o                         
   3   7  28         50.83         51.87         6.78 o                         
   4   7  28          4.47         18.90         6.98 o                         
   0   8  28        177.02        151.89        24.05 o                         
   1   8  28          7.58          5.80         6.75 o                         
   2   8  28         41.13         39.04         8.10 o                         
   3   8  28          0.82         -7.47         7.47 o                         
   2   0  29       2076.43       2013.25        39.15 o                         
   4   0  29        482.80        487.82        12.17 o                         
   6   0  29         43.78         49.84         7.09 o                         
   0   1  29       1336.88       1315.65        28.64 o                         
   1   1  29       3115.67       3123.70        44.94 o                         
   2   1  29         58.60         66.01         3.33 o                         
   3   1  29         98.12         94.97         3.92 o                         
   4   1  29         23.85         19.97         3.08 o                         
   5   1  29        259.17        248.14         8.22 o                         
   6   1  29         10.58          8.16         4.99 o                         
   7   1  29         46.97         52.83         9.11 o                         
   1   2  29        495.19        501.07         8.79 o                         
   2   2  29       1192.36       1159.58        17.91 o                         
   3   2  29        561.77        553.02        10.03 o                         
   4   2  29        387.97        371.37         7.70 o                         
   5   2  29          1.34          6.43         4.06 o                         
   6   2  29         16.46         24.53         5.28 o                         
   7   2  29         13.18         17.20         5.85 o                         
   0   3  29       4366.98       4329.17        83.59 o                         
   1   3  29       1146.97       1137.13        18.12 o                         
   2   3  29        396.72        396.88         8.34 o                         
   3   3  29         62.01         60.75         4.67 o                         
   4   3  29         79.31         72.24         5.11 o                         
   5   3  29         85.12         90.30         5.66 o                         
   6   3  29         43.70         52.84         6.26 o                         
   1   4  29        653.82        663.16        12.07 o                         
   2   4  29        176.76        177.86         5.89 o                         
   3   4  29        701.63        679.56        13.59 o                         
   4   4  29        114.49        124.46         6.81 o                         
   5   4  29          8.43         11.87         5.44 o                         
   6   4  29          1.58         -2.34         5.76 o                         
   0   5  29       1384.39       1387.23        36.87 o                         
   1   5  29        131.28        143.73         5.11 o                         
   2   5  29        329.79        330.25         8.02 o                         
   3   5  29          4.05          2.19         5.16 o                         
   4   5  29         50.71         60.96         5.97 o                         
   5   5  29         25.90         26.29         5.82 o                         
   6   5  29         23.14         22.67         7.03 o                         
   1   6  29        213.83        218.64         8.53 o                         
   2   6  29         83.22         90.62         6.02 o                         
   3   6  29        116.69        131.39         8.23 o                         
   4   6  29          2.71          1.62         5.22 o                         
   5   6  29          4.33          7.66         7.42 o                         
   0   7  29         14.79          3.33         7.82 o                         
   1   7  29         82.29         89.35         8.31 o                         
   2   7  29         59.65         57.93         6.27 o                         
   3   7  29          3.72          4.90         6.20 o                         
   4   7  29         25.30         25.12         7.35 o                         
   1   8  29         18.95          5.04         6.97 o                         
   2   8  29         49.21         58.43         8.28 o                         
   3   8  29          1.89         -1.41         7.95 o                         
   0   0  30      13948.75      14171.86       392.81 o                         
   2   0  30        952.61        991.82        20.14 o                         
   4   0  30        687.78        640.78        15.83 o                         
   6   0  30        301.02        328.99        12.63 o                         
   1   1  30       1108.82       1108.82        16.97 o                         
   2   1  30        101.91        111.75         4.47 o                         
   3   1  30       1357.02       1327.70        19.07 o                         
   4   1  30         22.70         26.77         3.23 o                         
   5   1  30        173.45        201.78         7.41 o                         
   6   1  30          0.67          4.57         4.74 o                         
   7   1  30          9.03         18.74         6.25 o                         
   0   2  30       7583.40       7533.91       159.91 o                         
   1   2  30        987.22        970.31        15.69 o                         
   2   2  30        230.03        243.07         6.32 o                         
   3   2  30         71.16         69.69         3.68 o                         
   4   2  30        278.90        262.86         6.58 o                         
   5   2  30        144.44        144.75         6.07 o                         
   6   2  30        159.43        174.09         7.74 o                         
   7   2  30         16.70         12.42         5.99 o                         
   1   3  30        115.36        132.84         4.85 o                         
   2   3  30        354.27        353.92         8.21 o                         
   3   3  30        302.08        281.07         7.50 o                         
   4   3  30         96.36        109.73         7.99 o                         
   5   3  30        108.06        122.46         8.11 o                         
   6   3  30          3.92          0.34         5.79 o                         
   0   4  30       1390.45       1357.12        36.99 o                         
   1   4  30       1079.40       1052.68        17.84 o                         
   2   4  30         74.02         76.49         4.50 o                         
   3   4  30        126.92        138.68         5.90 o                         
   4   4  30          3.40          0.32         5.06 o                         
   5   4  30        162.00        170.84         8.13 o                         
   6   4  30         18.37         17.85         6.51 o                         
   1   5  30        101.79        102.24         4.64 o                         
   2   5  30        166.47        168.21         6.95 o                         
   3   5  30         26.24         31.55         4.85 o                         
   4   5  30         61.45         71.21         6.32 o                         
   5   5  30         39.55         47.83         6.27 o                         
   0   6  30        208.89        209.38        12.59 o                         
   1   6  30        349.07        346.95         9.96 o                         
   2   6  30        167.47        155.45         6.88 o                         
   3   6  30         26.64         33.70         5.64 o                         
   4   6  30         92.59         88.74         6.39 o                         
   5   6  30         39.08         47.70         7.43 o                         
   1   7  30         48.97         56.74         5.43 o                         
   2   7  30         23.21         27.15         6.59 o                         
   3   7  30          2.32          1.71         5.81 o                         
   4   7  30         12.92         12.53         8.04 o                         
   0   8  30         64.65         56.96        11.14 o                         
   1   8  30         41.68         35.28         7.28 o                         
   2   8  30         40.32         34.64         8.12 o                         
   3   8  30          2.34         -1.35         9.71 o                         
   2   0  31       1868.58       1888.91        37.63 o                         
   4   0  31       1203.97       1170.02        26.15 o                         
   6   0  31         91.02         89.99         7.98 o                         
   0   1  31         23.29         23.25         4.08 o                         
   1   1  31        586.78        606.43         9.88 o                         
   2   1  31         60.81         72.71         3.37 o                         
   3   1  31         42.17         58.12         3.21 o                         
   4   1  31         19.24         23.62         3.30 o                         
   5   1  31        537.31        495.13        11.06 o                         
   6   1  31         19.87         18.31         5.00 o                         
   7   1  31         53.58         39.90         6.92 o                         
   1   2  31         38.83         46.83         3.45 o                         
   2   2  31        906.04        917.84        15.36 o                         
   3   2  31        507.61        495.01         8.87 o                         
   4   2  31        516.73        528.85        10.52 o                         
   5   2  31         81.26         73.38         5.63 o                         
   6   2  31         39.35         36.49         5.53 o                         
   0   3  31        110.77        121.51         5.92 o                         
   1   3  31         17.24         16.05         3.13 o                         
   2   3  31        141.71        146.35         5.10 o                         
   3   3  31          9.95         13.49         3.59 o                         
   4   3  31         75.48         75.29         6.21 o                         
   5   3  31        124.70        117.97         6.30 o                         
   6   3  31         85.56        100.06         9.42 o                         
   1   4  31         96.19        113.56         5.73 o                         
   2   4  31         96.12        105.81         4.97 o                         
   3   4  31        545.29        541.21        11.50 o                         
   4   4  31         38.55         39.27         5.37 o                         
   5   4  31         62.56         78.81         6.69 o                         
   6   4  31          6.79         19.63         7.57 o                         
   0   5  31        126.33        140.99         8.74 o                         
   1   5  31         29.55         25.78         3.66 o                         
   2   5  31         51.47         51.40         5.76 o                         
   3   5  31          2.73          6.97         4.53 o                         
   4   5  31         34.59         31.88         5.65 o                         
   5   5  31          5.87          8.67         6.06 o                         
   1   6  31         65.02         56.78         5.51 o                         
   2   6  31          2.56          6.14         4.66 o                         
   3   6  31        172.14        187.78        10.40 o                         
   4   6  31         38.61         41.50         6.11 o                         
   5   6  31          8.74         14.62         8.43 o                         
   0   7  31        121.40        136.70        10.35 o                         
   1   7  31         29.83         30.16         5.51 o                         
   2   7  31         12.87         11.98         6.03 o                         
   3   7  31          9.07         17.01         6.01 o                         
   4   7  31          7.16         10.34         7.42 o                         
   1   8  31         15.21          8.96         7.40 o                         
   2   8  31         16.14         40.40         9.40 o                         
   0   0  32       1601.65       1641.71        48.31 o                         
   2   0  32        130.38        173.20         8.11 o                         
   4   0  32        257.44        237.66         9.21 o                         
   6   0  32         57.23         71.06         7.67 o                         
   1   1  32       1628.45       1656.99        25.43 o                         
   2   1  32        172.14        193.94         4.93 o                         
   3   1  32        916.30        906.90        13.37 o                         
   4   1  32         36.83         38.29         3.83 o                         
   5   1  32         39.20         53.78         5.15 o                         
   6   1  32          7.40          3.09         4.95 o                         
   0   2  32        941.74        928.41        20.73 o                         
   1   2  32        581.38        576.74         9.99 o                         
   2   2  32        119.03        138.01         5.33 o                         
   3   2  32          6.86          9.66         3.15 o                         
   4   2  32        152.44        154.07         5.90 o                         
   5   2  32         96.28         95.85         6.58 o                         
   6   2  32         32.29         30.71         5.50 o                         
   1   3  32        658.00        680.32        12.87 o                         
   2   3  32        821.86        801.11        14.23 o                         
   3   3  32        277.82        270.34         6.93 o                         
   4   3  32        178.51        193.97         7.63 o                         
   5   3  32         52.58         70.75         5.92 o                         
   6   3  32         18.67         22.70         6.36 o                         
   0   4  32         84.11         92.33         7.47 o                         
   1   4  32        690.89        686.20        12.92 o                         
   2   4  32         56.05         64.47         5.03 o                         
   3   4  32          1.28          6.47         4.40 o                         
   4   4  32         50.57         54.68         5.81 o                         
   5   4  32        121.42        122.43         8.26 o                         
   6   4  32          3.07         -6.67         6.67 o                         
   1   5  32         88.96         91.42         5.11 o                         
   2   5  32        496.12        500.79        12.48 o                         
   3   5  32          5.43         -1.47         4.66 o                         
   4   5  32        115.99        116.13         7.04 o                         
   5   5  32         27.96         28.39         6.54 o                         
   0   6  32         40.98         36.96         7.07 o                         
   1   6  32        115.59        123.94         6.69 o                         
   2   6  32          9.39          9.74         4.49 o                         
   3   6  32          0.78          1.32         5.12 o                         
   4   6  32         12.24          8.50         6.01 o                         
   5   6  32         42.88         42.80         8.27 o                         
   1   7  32         13.01          6.74         5.11 o                         
   2   7  32         49.43         40.98         8.06 o                         
   3   7  32         46.61         54.55         9.04 o                         
   4   7  32         23.91         19.61         8.45 o                         
   0   8  32         49.06         45.80        10.69 o                         
   1   8  32          0.43          3.33         7.74 o                         
   2   8  32         11.40          9.92         8.57 o                         
   2   0  33       1504.56       1417.58        28.54 o                         
   4   0  33       1050.99       1025.96        23.48 o                         
   6   0  33         37.03         36.14         7.71 o                         
   0   1  33        470.60        497.36        12.36 o                         
   1   1  33       3400.01       3474.47        49.55 o                         
   2   1  33         73.43         82.15         3.73 o                         
   3   1  33        140.16        116.98         4.20 o                         
   4   1  33         40.28         45.12         4.05 o                         
   5   1  33        142.70        167.87         6.34 o                         
   6   1  33         11.45         12.81         5.19 o                         
   1   2  33        152.66        172.39         4.92 o                         
   2   2  33        621.07        608.25        10.81 o                         
   3   2  33        483.26        445.08         8.69 o                         
   4   2  33        531.01        523.95        11.09 o                         
   5   2  33         24.16         23.67         5.13 o                         
   6   2  33         25.83         21.50         5.59 o                         
   0   3  33       1530.97       1559.24        30.29 o                         
   1   3  33        420.04        423.96         8.73 o                         
   2   3  33        195.33        211.21         6.32 o                         
   3   3  33         37.20         31.79         4.36 o                         
   4   3  33        156.71        161.24         7.11 o                         
   5   3  33         21.72         27.73         5.67 o                         
   6   3  33         44.97         41.41         6.76 o                         
   1   4  33        104.35        116.57         5.33 o                         
   2   4  33         23.73         23.53         4.28 o                         
   3   4  33        481.96        485.90        12.91 o                         
   4   4  33         66.44         58.34         6.39 o                         
   5   4  33         27.41         30.74         6.16 o                         
   6   4  33          4.62          8.81         7.40 o                         
   0   5  33        618.61        611.21        18.37 o                         
   1   5  33         21.92         24.41         4.17 o                         
   2   5  33         55.20         52.74         4.94 o                         
   3   5  33          0.73          3.44         4.71 o                         
   4   5  33         65.15         67.61         6.24 o                         
   5   5  33          3.94          6.66         5.94 o                         
   1   6  33         16.10         17.28         4.89 o                         
   2   6  33         25.28         21.85         4.76 o                         
   3   6  33        122.22        139.47         7.22 o                         
   4   6  33          1.01          3.68         5.66 o                         
   0   7  33         68.78         60.51         8.58 o                         
   1   7  33         35.00         42.79         6.05 o                         
   2   7  33          1.61         12.17         6.11 o                         
   3   7  33          9.13         10.11         6.80 o                         
   1   8  33         10.15         24.21         9.65 o                         
   2   8  33         12.38          9.85         8.66 o                         
   0   0  34        138.09        165.59        18.60 o                         
   2   0  34       3202.85       3111.66        59.96 o                         
   4   0  34        385.05        383.11        11.75 o                         
   6   0  34         44.60         39.93         8.40 o                         
   1   1  34       1803.93       1871.35        28.39 o                         
   2   1  34         72.71         83.55         3.79 o                         
   3   1  34       1098.47       1078.41        16.64 o                         
   4   1  34         35.87         34.22         4.03 o                         
   5   1  34        241.21        250.72         8.60 o                         
   6   1  34          0.28         10.43         5.22 o                         
   0   2  34         37.22         35.71         5.37 o                         
   1   2  34         59.76         69.55         3.71 o                         
   2   2  34       1534.65       1532.67        23.78 o                         
   3   2  34         91.82        108.93         4.62 o                         
   4   2  34        230.02        241.03         8.04 o                         
   5   2  34         22.54         12.78         4.87 o                         
   6   2  34         27.49         23.97         5.72 o                         
   1   3  34        435.77        434.93         8.61 o                         
   2   3  34        359.83        352.83         8.21 o                         
   3   3  34        289.06        305.95         8.30 o                         
   4   3  34        156.00        171.50         8.20 o                         
   5   3  34         74.87         76.48         7.55 o                         
   6   3  34          2.11          8.23         7.73 o                         
   0   4  34          2.60         -2.98         5.73 o                         
   1   4  34         93.64         89.50         5.04 o                         
   2   4  34        137.65        142.43         6.39 o                         
   3   4  34         68.41         81.95         6.18 o                         
   4   4  34         42.35         43.15         5.82 o                         
   5   4  34         32.24         38.53         6.67 o                         
   1   5  34          3.02          5.15         4.28 o                         
   2   5  34        281.11        271.08         8.33 o                         
   3   5  34          9.15          6.83         5.03 o                         
   4   5  34        128.41        147.05         8.32 o                         
   5   5  34          8.36          6.15         7.14 o                         
   0   6  34         11.01          8.95         7.90 o                         
   1   6  34         74.15         67.71         5.90 o                         
   2   6  34          0.17          6.19         4.79 o                         
   3   6  34          2.24          2.86         5.40 o                         
   4   6  34          5.03         -0.91         6.05 o                         
   1   7  34         12.46         12.65         5.72 o                         
   2   7  34         75.43         76.01         7.68 o                         
   3   7  34          4.81         22.10         7.61 o                         
   0   8  34          9.24          1.42        15.59 o                         
   1   8  34         22.62         20.77        11.00 o                         
   2   0  35       1901.70       1935.79        38.25 o                         
   4   0  35        371.23        389.94        12.76 o                         
   6   0  35         31.69         38.25         9.40 o                         
   0   1  35        358.00        357.32        10.03 o                         
   1   1  35        986.96       1024.87        16.15 o                         
   2   1  35         32.57         34.22         3.27 o                         
   3   1  35        305.00        293.03         6.41 o                         
   4   1  35         17.33         15.10         5.12 o                         
   5   1  35        207.56        211.97         8.72 o                         
   6   1  35          9.95          9.40         5.83 o                         
   1   2  35         56.04         57.36         3.70 o                         
   2   2  35       1155.82       1172.05        18.69 o                         
   3   2  35        445.03        438.31         8.81 o                         
   4   2  35        266.05        289.81         8.26 o                         
   5   2  35          7.20          8.62         4.90 o                         
   6   2  35          7.79         11.45         6.46 o                         
   0   3  35       1298.16       1259.67        28.22 o                         
   1   3  35        321.27        336.90         7.30 o                         
   2   3  35        160.23        182.78         6.08 o                         
   3   3  35        137.49        141.27         6.22 o                         
   4   3  35         70.09         60.69         6.17 o                         
   5   3  35         44.51         36.98         6.63 o                         
   6   3  35         40.31         32.44         7.11 o                         
   1   4  35        104.70        110.13         5.56 o                         
   2   4  35        218.15        231.55         7.84 o                         
   3   4  35        597.32        590.60        13.99 o                         
   4   4  35         77.49         94.00         6.97 o                         
   5   4  35         15.51         23.29         6.10 o                         
   0   5  35        551.96        562.74        21.55 o                         
   1   5  35          1.29          5.83         4.29 o                         
   2   5  35         84.21         94.40         6.17 o                         
   3   5  35         35.45         35.59         5.71 o                         
   4   5  35         39.55         32.51         6.19 o                         
   5   5  35          0.21          0.91         7.28 o                         
   1   6  35         26.77         32.18         5.69 o                         
   2   6  35          8.02          5.75         4.88 o                         
   3   6  35        200.81        191.02         8.28 o                         
   4   6  35         10.39         -0.46         6.83 o                         
   0   7  35         44.16         52.71        12.90 o                         
   1   7  35         23.03         17.48         6.03 o                         
   2   7  35          2.66         14.62         6.52 o                         
   3   7  35         10.63         23.59         8.49 o                         
   1   8  35          2.04          5.91         8.32 o                         
   0   0  36       1686.20       1694.77        50.39 o                         
   2   0  36        106.41        106.24         6.21 o                         
   4   0  36        253.20        238.90        13.36 o                         
   6   0  36        195.32        192.45        12.52 o                         
   1   1  36       1121.21       1125.32        18.63 o                         
   2   1  36        268.34        257.94         6.23 o                         
   3   1  36        913.15        883.09        14.28 o                         
   4   1  36         62.61         68.09         5.44 o                         
   5   1  36        260.86        276.14         8.61 o                         
   6   1  36         12.72         23.15         6.28 o                         
   0   2  36        792.79        789.27        18.44 o                         
   1   2  36        489.11        492.96         9.27 o                         
   2   2  36         65.78         63.74         4.49 o                         
   3   2  36        163.34        155.43         5.75 o                         
   4   2  36        163.55        148.66         6.99 o                         
   5   2  36         78.90         75.33         5.81 o                         
   6   2  36        106.27        113.88        10.69 o                         
   1   3  36        242.35        237.11         6.34 o                         
   2   3  36        932.11        884.23        15.30 o                         
   3   3  36        219.22        234.06         8.49 o                         
   4   3  36        184.42        186.28         8.64 o                         
   5   3  36         63.15         63.85         6.68 o                         
   6   3  36         45.51         41.79         7.13 o                         
   0   4  36         57.58         68.90         8.06 o                         
   1   4  36        426.17        439.72        11.19 o                         
   2   4  36          7.23         10.52         4.87 o                         
   3   4  36        179.96        158.72         7.41 o                         
   4   4  36         32.53         32.88         6.00 o                         
   5   4  36         84.51         86.20         7.38 o                         
   1   5  36          3.84         -1.06         4.38 o                         
   2   5  36        384.13        393.81        12.22 o                         
   3   5  36         83.47         73.04         6.30 o                         
   4   5  36         58.08         64.30         7.17 o                         
   5   5  36          5.90          6.21         7.39 o                         
   0   6  36         17.15         22.38         8.52 o                         
   1   6  36         61.32         74.48         6.40 o                         
   2   6  36         11.84         18.06         5.76 o                         
   3   6  36         21.07         26.73         5.92 o                         
   4   6  36          8.79         18.92        12.90 o                         
   1   7  36         20.74         26.41         6.20 o                         
   2   7  36         35.51         45.19         7.62 o                         
   3   7  36         65.79         67.97         8.80 o                         
   0   8  36         21.20         11.83        10.98 o                         
   2   0  37        808.18        801.71        18.98 o                         
   4   0  37        384.54        408.48        13.52 o                         
   6   0  37         17.51         32.60         9.82 o                         
   0   1  37         49.59         45.90         5.06 o                         
   1   1  37        554.13        629.48        11.10 o                         
   2   1  37         53.31         50.94         3.71 o                         
   3   1  37        152.28        150.78         5.22 o                         
   4   1  37          9.05          7.82         4.02 o                         
   5   1  37         19.96         13.68         5.02 o                         
   6   1  37          2.76         -5.95         5.95 o                         
   1   2  37         30.77         31.34         3.44 o                         
   2   2  37        507.74        498.83         9.64 o                         
   3   2  37        185.55        205.28         6.89 o                         
   4   2  37        160.25        164.86         6.73 o                         
   5   2  37          8.78          3.56         5.02 o                         
   6   2  37          6.32         -1.66         6.28 o                         
   0   3  37        182.97        196.52         7.86 o                         
   1   3  37        119.81        151.27         5.22 o                         
   2   3  37        158.62        171.19         7.41 o                         
   3   3  37          0.06         -2.49         4.56 o                         
   4   3  37         29.37         17.17         5.25 o                         
   5   3  37          7.41          8.66         5.68 o                         
   1   4  37         48.06         57.78         4.88 o                         
   2   4  37         87.29         95.19         7.10 o                         
   3   4  37        233.82        240.14        11.37 o                         
   4   4  37         12.37         11.84         5.65 o                         
   5   4  37         12.97         19.50         6.22 o                         
   0   5  37        173.37        201.46        11.13 o                         
   1   5  37          0.17          2.22         4.30 o                         
   2   5  37         75.78         77.44         6.35 o                         
   3   5  37         68.01         65.64         6.31 o                         
   4   5  37         10.79          4.32         5.90 o                         
   5   5  37          5.59         -6.24        16.63 o                         
   1   6  37         26.13         31.96         5.77 o                         
   2   6  37          0.39          4.04         5.64 o                         
   3   6  37        138.53        144.43         8.08 o                         
   4   6  37         38.33         45.13         8.54 o                         
   0   7  37         79.86        100.26        14.18 o                         
   1   7  37         12.25         11.82         6.05 o                         
   2   7  37         22.85         24.68         7.79 o                         
   0   0  38       1511.43       1512.72        46.24 o                         
   2   0  38        114.15        146.87         7.57 o                         
   4   0  38        197.19        168.49        12.27 o                         
   6   0  38        140.45        110.49        12.83 o                         
   1   1  38        792.10        755.99        12.89 o                         
   2   1  38         61.00         64.67         4.07 o                         
   3   1  38        574.52        571.53        11.08 o                         
   4   1  38         12.45          9.69         4.45 o                         
   5   1  38        100.14         90.60         6.23 o                         
   6   1  38          0.49         -7.13         7.13 o                         
   0   2  38        880.27        891.95        20.59 o                         
   1   2  38        124.40        144.06         5.15 o                         
   2   2  38         73.82         91.09         4.65 o                         
   3   2  38         22.08         31.02         4.64 o                         
   4   2  38         63.29         49.27         5.13 o                         
   5   2  38        107.40        110.26         7.62 o                         
   6   2  38         66.00         63.28         6.89 o                         
   1   3  38        132.94        137.69         5.39 o                         
   2   3  38        249.70        249.93         7.74 o                         
   3   3  38        215.07        228.98         8.16 o                         
   4   3  38         76.59         82.19         6.67 o                         
   5   3  38         19.69         23.75         6.59 o                         
   0   4  38        187.83        181.35        10.27 o                         
   1   4  38        219.07        243.49         8.47 o                         
   2   4  38         11.86         11.99         5.22 o                         
   3   4  38          4.63          4.11         5.26 o                         
   4   4  38         91.51         91.50         7.02 o                         
   5   4  38        131.37        118.50        10.08 o                         
   1   5  38          1.79         -2.67         5.61 o                         
   2   5  38        148.10        157.44         7.39 o                         
   3   5  38         39.51         46.09         6.76 o                         
   4   5  38         70.43         84.00         7.45 o                         
   0   6  38         83.36         83.11        11.64 o                         
   1   6  38         90.66         92.89         7.02 o                         
   2   6  38         14.49         21.36         5.92 o                         
   3   6  38          4.92         18.08         6.25 o                         
   1   7  38          6.38          5.79         6.41 o                         
   2   7  38         29.27         44.83         8.75 o                         
   2   0  39        794.51        796.90        19.17 o                         
   4   0  39        153.98        160.11         8.86 o                         
   6   0  39         19.21         23.15        10.49 o                         
   0   1  39        414.63        396.37        11.30 o                         
   1   1  39       1133.22       1143.03        18.30 o                         
   2   1  39         58.25         58.31         4.10 o                         
   3   1  39        122.53        110.04         5.42 o                         
   4   1  39         10.57          5.45         4.75 o                         
   5   1  39        224.67        234.48         8.63 o                         
   6   1  39         16.32         18.87         6.99 o                         
   1   2  39        223.67        209.97         6.06 o                         
   2   2  39        341.12        343.63         7.61 o                         
   3   2  39        211.59        214.17         8.24 o                         
   4   2  39        106.86        112.42         6.32 o                         
   5   2  39         44.39         47.96         6.03 o                         
   0   3  39       1282.50       1222.12        27.22 o                         
   1   3  39        272.48        268.55         6.77 o                         
   2   3  39        190.83        195.99         7.57 o                         
   3   3  39         52.31         58.38         5.74 o                         
   4   3  39         41.18         35.38         5.68 o                         
   5   3  39         97.79         88.88         7.50 o                         
   1   4  39        217.93        220.07         8.05 o                         
   2   4  39         18.41         15.23         6.31 o                         
   3   4  39        169.41        155.34         8.19 o                         
   4   4  39         58.64         68.87         7.52 o                         
   5   4  39         35.43         31.82         6.79 o                         
   0   5  39        410.16        381.77        15.08 o                         
   1   5  39         17.66         15.94         5.93 o                         
   2   5  39         71.48         88.01         6.30 o                         
   3   5  39         10.84         13.74         5.81 o                         
   4   5  39         29.21         43.74         7.18 o                         
   1   6  39         44.21         44.72         6.63 o                         
   2   6  39          9.08          9.94         6.25 o                         
   3   6  39         23.13         14.50         6.81 o                         
   0   7  39         21.89         31.19        10.60 o                         
   1   7  39         10.93         10.85         7.63 o                         
   2   7  39          9.38         11.57         8.10 o                         
   0   0  40       1561.44       1610.09        49.08 o                         
   2   0  40        287.69        330.19        10.49 o                         
   4   0  40         75.94         79.57         7.68 o                         
   6   0  40         54.21         49.11         9.33 o                         
   1   1  40        360.96        368.83         8.00 o                         
   2   1  40         23.29         23.92         3.79 o                         
   3   1  40        333.20        335.00         8.87 o                         
   4   1  40          8.00          8.18         4.81 o                         
   5   1  40         46.72         46.75         5.72 o                         
   0   2  40        750.80        771.59        18.69 o                         
   1   2  40        301.01        295.98         7.16 o                         
   2   2  40        163.97        172.50         5.57 o                         
   3   2  40         24.09         25.96         4.77 o                         
   4   2  40         80.05         87.13         6.27 o                         
   5   2  40          6.46          6.14         5.66 o                         
   1   3  40        208.05        211.41         6.04 o                         
   2   3  40        122.51        123.00         6.42 o                         
   3   3  40        162.92        171.72         7.42 o                         
   4   3  40         36.38         25.96         6.29 o                         
   5   3  40         18.21         27.09         6.47 o                         
   0   4  40         37.75         24.25         7.36 o                         
   1   4  40        385.43        383.92        13.13 o                         
   2   4  40         14.21         12.44         5.01 o
[truncated: 24,139 more chars]
